# Supplementary material for: Myrislignan Induces Redox Imbalance and Activates Autophagy in Toxoplasma gondii
Source: Front Cell Infect Microbiol. 2021 Sep 3;11:730222. doi: 10.3389/fcimb.2021.730222 (PMC8447958; doi:10.3389/fcimb.2021.730222)
Supplement: Supplementary Data Sheet 1 — The qRT-PCR primers used for RNA-seq validation. [file DataSheet_1.zip]

Archive with 16 entries (10 files):
- Fig.1-raw data/
- Fig.1-raw data/DEGs/
- Fig.1-raw data/DEGs/Control-vs-MyrH.xls
- Fig.1-raw data/DEGs/Control-vs-MyrL.xls
- Fig.1-raw data/DEGs/Control-vs-MyrM.xls
- Fig.1-raw data/GO-enrich/
- Fig.1-raw data/GO-enrich/Annotation_GO_gene2term.xls
- Fig.1-raw data/GO-enrich/GO_enrich_result.csv
- Fig.1-raw data/KEGG-pathway-enrich/
- Fig.1-raw data/KEGG-pathway-enrich/Annotation_kegg_gene2term.xls
- Fig.1-raw data/KEGG-pathway-enrich/KEGG_pathway_enrich_result.csv
- Fig.1-raw data/RT-PCR/
- Fig.1-raw data/RT-PCR/RT-PCR-1.xls
- Fig.1-raw data/RT-PCR/RT-PCR-2.xls
- Fig.1-raw data/Raw data/
- Fig.1-raw data/Raw data/Myr_All_Sample_Gene.FPKM.xls
