# Supplementary material for: Myrislignan Induces Redox Imbalance and Activates Autophagy in Toxoplasma gondii
Source: Front Cell Infect Microbiol. 2021 Sep 3;11:730222. doi: 10.3389/fcimb.2021.730222 (PMC8447958; doi:10.3389/fcimb.2021.730222)
Supplement: Supplementary Data Sheet 1 — The qRT-PCR primers used for RNA-seq validation. [file DataSheet_1.zip › Fig.1-raw data/DEGs/Control-vs-MyrH.xls]

gene_id	average_fpkm_Control	average_fpkm_MyrH	diffexp_log2fc_Control-vs-MyrH	diffexp_degseq_qvalue_Control-vs-MyrH	diffexp_pvalue_Control-vs-MyrH
BGI_novel_G000058	480.583	5800.846	3.554460804	0	0
BGI_novel_G000090	261.886	2107.86	2.949507979	0	0
TGME49_293360	1700.373	3978.213	1.216479399	0	0
TGME49_233460	3681.31	1197.783	-1.6440876	0	0
TGME49_330000	298.43	1811.46	2.556041569	0	0
TGME49_203300	385.01	149.016	-1.35097929	0	0
BGI_novel_G000005	58.9	477.636	3.019973285	0	0
BGI_novel_G000012	153.393	882.383	2.494393828	0	0
TGME49_462910	286.993	852.486	1.514838367	0	0
BGI_novel_G000006	681.093	2789.853	1.99516284	0	0
BGI_novel_G000064	21.803	725.97	5.080725119	0	0
BGI_novel_G000010	509.963	1327.143	1.355763153	0	0
TGME49_323400	827.946	2115.33	1.309466908	0	0
BGI_novel_G000091	582.88	1516.343	1.347665957	0	0
TGME49_257530	315.013	635.013	1.027207143	0	0
BGI_novel_G000041	7.666	246.58	4.800396574	1.81E-291	2.24E-293
TGME49_214220	1274.343	2662.153	1.013435942	5.92E-267	7.95E-269
BGI_novel_G000076	581.346	1419.403	1.283840353	2.67E-259	3.86E-261
BGI_novel_G000019	73.173	371.54	2.303500528	8.89E-245	1.33E-246
TGME49_254470	235.913	102.836	-1.179264085	2.57E-241	4.12E-243
BGI_novel_G000038	38.273	195.203	2.361609578	8.63E-236	1.43E-237
BGI_novel_G000009	139.853	507.06	1.825376483	1.00E-212	1.82E-214
TGME49_231960	81.596	27	-1.586897857	1.91E-204	3.85E-206
BGI_novel_G000018	51.75	304.67	2.535773034	1.66E-192	3.60E-194
TGME49_313930	87.573	36.613	-1.251019812	6.94E-180	1.54E-181
TGME49_244280	235.233	94.36	-1.312925196	2.36E-145	5.85E-147
TGME49_208730	35.336	6.436	-2.515283704	2.15E-136	5.66E-138
TGME49_260190	20.67	113.23	2.45882843	2.84E-123	7.77E-125
TGME49_253820	363.843	182.87	-1.060170402	2.77E-120	7.73E-122
TGME49_319340	0.066	16.363	7.991593642	1.36E-111	3.93E-113
TGME49_315480	131.723	59.526	-1.117720951	1.09E-109	3.27E-111
TGME49_460610	89.043	0	-8.301458529	2.85E-107	8.67E-109
TGME49_222385	85.396	25.223	-1.617669501	2.75E-105	8.53E-107
TGME49_310270	27.78	6.933	-1.998124111	2.74E-99	8.63E-101
TGME49_201170	160.783	332.78	1.05688453	5.23E-97	1.68E-98
TGME49_302055	130.85	633.693	2.229458963	2.00E-95	6.49E-97
TGME49_268178	236.683	97.14	-1.231962003	4.24E-95	1.40E-96
TGME49_291930	34.09	92.606	1.456425451	6.29E-94	2.15E-95
TGME49_293310	103.073	21.59	-2.230215407	8.95E-91	3.14E-92
TGME49_213460	12.71	40.343	1.647198853	1.07E-90	3.80E-92
TGME49_214580	15.73	42.013	1.424903919	4.05E-85	1.57E-86
TGME49_268950	58.39	141.973	1.281883794	5.45E-85	2.14E-86
TGME49_269310	24.34	62.03	1.329425043	5.63E-80	2.33E-81
TGME49_266860	23.103	68.043	1.518100922	6.09E-76	2.64E-77
TGME49_258550	206.23	427.506	1.004983935	2.09E-74	9.28E-76
TGME49_240590	121.28	249.17	1.009892075	3.96E-73	1.80E-74
TGME49_234380	20.796	67.296	1.703046293	7.40E-73	3.44E-74
TGME49_254420	43.166	19.243	-1.203146061	6.14E-72	2.89E-73
TGME49_458410	0	71.046	10.53706195	2.13E-66	1.04E-67
TGME49_203600	19.026	42.296	1.19888095	6.64E-64	3.40E-65
TGME49_316350	21.786	65.75	1.58517394	1.14E-59	6.29E-61
TGME49_280470	12.82	26.076	1.10269014	1.23E-59	6.85E-61
TGME49_292920	22.95	58.566	1.377781598	1.80E-59	1.02E-60
TGME49_221410	38.77	15.533	-1.426017114	7.16E-58	4.29E-59
TGME49_259890	7.31	35.82	2.27583556	8.25E-58	4.99E-59
TGME49_222940	49.293	107.546	1.132474636	6.03E-57	3.74E-58
TGME49_210380	50.363	20.566	-1.201688884	3.66E-56	2.34E-57
TGME49_224520	134.61	67.533	-1.057087053	6.92E-56	4.50E-57
TGME49_248445	11.223	47.033	2.01752168	4.08E-55	2.70E-56
TGME49_268176	71.96	26.416	-1.498054355	6.35E-55	4.27E-56
TGME49_267040	69.036	26.106	-1.384824051	7.60E-55	5.14E-56
TGME49_291880	21.55	45.65	1.073203175	1.13E-54	7.74E-56
BGI_novel_G000023	50.76	20.233	-1.293783528	2.73E-54	1.90E-55
TGME49_212275	3.32	32.516	3.237133805	3.45E-53	2.48E-54
TGME49_238240	44.523	100.436	1.110504495	4.77E-53	3.45E-54
BGI_novel_G000004	9.246	73.86	2.924798712	1.74E-52	1.29E-53
TGME49_257625	76.526	35.966	-1.033406208	2.30E-52	1.71E-53
BGI_novel_G000129	4.296	47.17	3.32771622	4.23E-52	3.17E-53
TGME49_314250	87.296	19.326	-2.17167174	1.83E-51	1.39E-52
BGI_novel_G000077	17.786	112.313	2.663813602	5.59E-50	4.39E-51
TGME49_264630	17.23	49.603	1.541782305	6.31E-50	4.99E-51
TGME49_295960	13.816	0	-7.016488049	1.07E-49	8.55E-51
BGI_novel_G000007	8.27	63.323	2.873405737	4.15E-49	3.43E-50
TGME49_289490	6.243	0.563	-3.739752684	1.20E-48	9.96E-50
BGI_novel_G000082	9.29	75.116	2.888051862	1.41E-48	1.18E-49
BGI_novel_G000011	76.443	0	-6.968853963	2.89E-48	2.44E-49
TGME49_322700	43.08	14.136	-1.637478497	6.49E-48	5.53E-49
TGME49_238950	12.913	28.836	1.168998035	1.88E-47	1.63E-48
TGME49_295130	37.353	4.18	-3.280300369	3.27E-47	2.89E-48
TGME49_255210	27.85	59.353	1.025386247	3.66E-47	3.25E-48
TGME49_218780	82.79	38.953	-1.09698775	4.70E-47	4.20E-48
TGME49_309040	6.71	18.673	1.776828224	6.37E-47	5.73E-48
TGME49_215540	33.286	127.61	1.91370738	2.66E-46	2.41E-47
TGME49_302050	46.753	129.11	1.401128473	8.91E-46	8.24E-47
TGME49_223420	22.803	62.876	1.426124721	7.91E-45	7.40E-46
TGME49_278910	33.833	11.023	-1.486399301	9.17E-45	8.62E-46
TGME49_233280	9.683	30.98	1.584096699	7.06E-44	6.79E-45
TGME49_276210	17.88	39.536	1.145928176	7.22E-44	6.97E-45
TGME49_249010	19.363	43.61	1.155639816	7.87E-44	7.64E-45
TGME49_301390	17.423	41.3	1.247066341	1.60E-43	1.57E-44
TGME49_213255	16.826	7.77	-1.055748606	1.10E-42	1.10E-43
TGME49_275470	32.313	11.273	-1.540538815	2.77E-42	2.78E-43
TGME49_240560	27.943	64.596	1.171491747	3.13E-42	3.15E-43
TGME49_230150	41.556	18.663	-1.123160137	3.63E-42	3.68E-43
TGME49_267730	2.88	11.283	2.02615152	2.78E-41	2.89E-42
TGME49_214270	5.506	17.243	1.678638912	4.91E-41	5.12E-42
TGME49_218340	11.746	26.02	1.111013271	6.64E-41	6.96E-42
TGME49_273120	113.66	44.246	-1.384271804	6.79E-41	7.15E-42
TGME49_265205	10.363	26.63	1.295587426	1.63E-38	1.84E-39
BGI_novel_G000024	99.273	223.53	1.03245144	1.77E-38	2.01E-39
TGME49_293830	2.44	22.44	3.1017257	3.47E-38	3.99E-39
TGME49_309930	9.343	22.31	1.234707712	6.89E-38	8.08E-39
TGME49_297920	5.546	26.44	2.256008751	1.60E-37	1.89E-38
TGME49_311370	9.263	20.893	1.178596679	2.28E-37	2.72E-38
TGME49_222000	8.183	26.853	1.668680923	1.16E-36	1.42E-37
TGME49_265120	6.843	20.746	1.625109966	1.19E-36	1.46E-37
TGME49_203580	0.246	8.783	4.827859301	1.19E-36	1.46E-37
TGME49_294230	0	65.606	9.416834843	1.38E-36	1.71E-37
TGME49_258570	23.643	53.96	1.090585142	2.19E-36	2.73E-37
TGME49_221340	32.453	16.126	-1.039022404	2.83E-35	3.63E-36
TGME49_266750	22.333	52.486	1.232856697	4.60E-35	5.96E-36
TGME49_230980	4.03	13.44	1.758655655	1.00E-34	1.32E-35
TGME49_235315	9.27	19.806	1.1057433	1.35E-34	1.80E-35
TGME49_207600	12.683	36.483	1.415424832	3.55E-34	4.83E-35
TGME49_311430	10.866	40.953	1.906446281	4.40E-34	6.02E-35
TGME49_461040	66.3	21.343	-1.797832914	1.71E-33	2.39E-34
TGME49_315400	41.156	12.19	-1.821271707	1.43E-32	2.07E-33
TGME49_210255	30.366	67.583	1.11621095	1.80E-32	2.61E-33
TGME49_257000	22.573	49.396	1.144624982	2.19E-32	3.19E-33
TGME49_262630	13.863	49.31	1.891159571	2.45E-32	3.58E-33
TGME49_275610	10.61	3.306	-1.726107645	3.15E-32	4.63E-33
TGME49_205500	14.263	29.92	1.095508935	4.85E-32	7.26E-33
TGME49_238060	8.136	28.66	1.76043654	7.02E-32	1.06E-32
TGME49_293840	14.15	6.65	-1.075900776	7.92E-32	1.20E-32
TGME49_252380	20.91	9.366	-1.198921475	8.05E-32	1.23E-32
TGME49_224932	15.226	53.883	1.726339217	1.39E-31	2.16E-32
TGME49_202980	3.733	11.183	1.631153523	4.04E-31	6.39E-32
TGME49_274080	8.363	29.236	1.684847203	1.30E-30	2.10E-31
TGME49_282030	2.453	11.59	2.236015581	2.13E-30	3.46E-31
TGME49_203250	7.333	22.636	1.619490606	2.67E-30	4.37E-31
TGME49_263330	18.186	54.436	1.353619548	7.27E-30	1.21E-30
TGME49_254010	31.06	14.25	-1.058329279	1.67E-29	2.84E-30
TGME49_311490	7.676	19.436	1.283311045	2.95E-29	5.07E-30
TGME49_216120	15.54	36.666	1.234447847	3.70E-29	6.39E-30
TGME49_210230	8.37	26.576	1.643819935	7.97E-29	1.42E-29
TGME49_313050	30.573	66.386	1.170489008	8.19E-29	1.46E-29
TGME49_201840	13.01	30.76	1.210494606	1.73E-28	3.13E-29
TGME49_214780	3.223	22.79	2.640552221	2.25E-28	4.08E-29
TGME49_457400	0	20.356	8.935238605	3.15E-28	5.72E-29
TGME49_315885	8.576	18.34	1.092484675	3.43E-28	6.26E-29
TGME49_295015	9.603	22.763	1.240628495	4.36E-28	8.00E-29
TGME49_278840	0.586	8.76	4.266133937	4.46E-28	8.20E-29
TGME49_219640	0.016	3.263	7.526821807	4.81E-28	8.87E-29
TGME49_265110	4.38	14.303	1.711483339	1.20E-27	2.24E-28
TGME49_228500	7.713	24.866	1.672732627	2.35E-27	4.47E-28
TGME49_259020	97.28	44.463	-1.111629397	8.79E-27	1.69E-27
TGME49_215400	27.936	64.87	1.183694546	2.05E-26	3.98E-27
TGME49_304670	22.28	49.666	1.140625824	2.44E-26	4.78E-27
TGME49_225102	10.296	0	-6.00454811	2.57E-26	5.05E-27
TGME49_323300	0	53.173	8.803180922	2.83E-26	5.56E-27
TGME49_249950	5.243	19.853	2.011513571	4.43E-26	8.81E-27
TGME49_264710	8.096	22.563	1.505622641	5.33E-26	1.06E-26
TGME49_231100	23.48	50.246	1.098997382	6.88E-26	1.39E-26
TGME49_219150	17.64	35.69	1.020727096	6.97E-26	1.41E-26
BGI_novel_G000105	17.173	43.983	1.603963075	1.21E-25	2.47E-26
TGME49_256990	9.12	22.653	1.299171764	1.56E-25	3.20E-26
TGME49_225413	10.27	28.06	1.372534408	1.95E-25	4.01E-26
TGME49_278680	3.953	17.73	2.07428333	2.84E-25	5.88E-26
TGME49_259550	3.433	15.08	2.174416733	3.33E-25	6.92E-26
TGME49_320090	0	2.703	8.723628792	3.62E-25	7.55E-26
BGI_novel_G000107	74.756	34.803	-1.087307522	5.56E-25	1.18E-25
TGME49_273560	9.74	20.98	1.091665408	6.35E-25	1.34E-25
TGME49_246010	5.71	12.233	1.138258987	3.88E-24	8.48E-25
TGME49_215920	13.95	3.7	-1.772421387	5.06E-24	1.11E-24
TGME49_291900	7.64	20.726	1.477053489	5.80E-24	1.28E-24
TGME49_279400	17.673	47.616	1.40788584	7.26E-24	1.61E-24
TGME49_257020	5.003	23.063	2.209229638	1.01E-23	2.25E-24
TGME49_223690	38.706	90.016	1.169440563	1.38E-23	3.10E-24
TGME49_294320	7.246	17.166	1.140858348	1.76E-23	3.97E-24
TGME49_237130	6.91	30.326	1.989296088	2.22E-23	5.04E-24
TGME49_264060	21.97	56.74	1.329983989	5.82E-23	1.35E-23
TGME49_235150	10.366	21.516	1.081307328	6.71E-23	1.56E-23
TGME49_316900	5.383	16.016	1.538789505	1.69E-22	4.04E-23
TGME49_243680	9.463	25.006	1.500016562	1.88E-22	4.48E-23
TGME49_244020	5.91	17.386	1.585057109	1.98E-22	4.75E-23
TGME49_315750	25.726	56.123	1.140747937	2.00E-22	4.80E-23
TGME49_268990	15.36	5.536	-1.502805981	2.12E-22	5.11E-23
TGME49_207800	14.753	33.533	1.183694546	6.16E-22	1.50E-22
TGME49_255420	6.75	26.063	1.960626548	6.50E-22	1.59E-22
TGME49_288990	12.646	30.08	1.227637894	8.50E-22	2.09E-22
TGME49_458090	0	22.066	8.437305698	1.54E-21	3.83E-22
TGME49_213530	4.27	11.68	1.444222097	1.78E-21	4.44E-22
TGME49_300048	0	6.36	8.42686853	2.05E-21	5.11E-22
TGME49_259220	2.71	12.126	2.16166824	3.18E-21	8.01E-22
TGME49_316670	9.25	18.97	1.012670327	4.31E-21	1.10E-21
TGME49_239050	17.456	8.72	-1.057319857	5.29E-21	1.36E-21
TGME49_215180	9.436	24.4	1.33094411	7.18E-21	1.85E-21
TGME49_228620	8.03	20.143	1.237937689	7.92E-21	2.05E-21
TGME49_291650	14.463	32.883	1.165198203	8.31E-21	2.16E-21
TGME49_298590	7.096	38.953	2.328398418	8.56E-21	2.23E-21
TGME49_236050	19.853	46.083	1.256236047	9.54E-21	2.50E-21
TGME49_312840	1.716	7.183	2.020195814	1.22E-20	3.21E-21
TGME49_226310	4.646	12.806	1.441492304	1.49E-20	3.92E-21
TGME49_314800	8.823	24.66	1.566876752	2.20E-20	5.84E-21
TGME49_288530	14.373	30.173	1.120245115	2.35E-20	6.26E-21
TGME49_210330	3.026	21.26	2.814754481	2.35E-20	6.27E-21
BGI_novel_G000128	17.886	6.206	-1.625070252	2.36E-20	6.30E-21
TGME49_300621	8.8	44.656	2.301264143	2.41E-20	6.45E-21
BGI_novel_G000113	3.686	13.953	1.942027485	2.64E-20	7.09E-21
TGME49_228430	9.42	32.306	1.473189624	3.83E-20	1.03E-20
TGME49_304750	0.08	2.626	5.379693059	4.43E-20	1.21E-20
TGME49_239520	3.876	12.34	1.620265207	5.15E-20	1.41E-20
TGME49_295730	5.396	16.27	1.597415117	6.85E-20	1.88E-20
TGME49_223258	0.513	12.336	4.56451633	6.86E-20	1.89E-20
TGME49_216490	9.59	27.953	1.496633858	8.03E-20	2.23E-20
TGME49_212780	10.816	5.513	-1.043539138	9.25E-20	2.57E-20
TGME49_227030	4.083	21.82	2.326294651	1.27E-19	3.54E-20
TGME49_274150	24.6	12.156	-1.004182851	1.71E-19	4.84E-20
TGME49_214430	11.433	2.346	-2.255490947	1.74E-19	4.93E-20
TGME49_265290	14.983	36.86	1.316122647	2.05E-19	5.87E-20
TGME49_203110	5.253	15.86	1.566164183	2.25E-19	6.44E-20
TGME49_242680	17.04	40.196	1.231183472	2.40E-19	6.92E-20
TGME49_293420	4.13	15.353	1.938582049	2.63E-19	7.59E-20
BGI_novel_G000093	9.616	3.046	-1.865303304	3.22E-19	9.34E-20
TGME49_234940	30.603	11.196	-1.456575326	5.24E-19	1.53E-19
TGME49_254660	26.43	57.113	1.042686404	5.24E-19	1.53E-19
TGME49_273030	25.103	56.61	1.117892488	5.50E-19	1.61E-19
BGI_novel_G000111	3.426	11.32	1.697262074	5.95E-19	1.75E-19
TGME49_211370	12.67	26.81	1.021690061	7.20E-19	2.14E-19
TGME49_214150	43.073	17.976	-1.214412557	7.20E-19	2.14E-19
TGME49_230580	0.446	5.096	3.541220311	7.37E-19	2.20E-19
TGME49_288510	4.346	10.33	1.242588235	9.54E-19	2.87E-19
TGME49_318690	3	9.71	1.704931449	1.19E-18	3.60E-19
BGI_novel_G000120	2.566	13.013	2.237792881	2.36E-18	7.20E-19
TGME49_291170	12.12	25.913	1.082405187	2.40E-18	7.35E-19
TGME49_207210	85.66	34.56	-1.245349811	2.55E-18	7.81E-19
TGME49_244335	2.66	15.333	2.505622641	3.03E-18	9.32E-19
TGME49_269900	3.46	10.98	1.694892992	3.12E-18	9.65E-19
TGME49_214310	9.796	21.876	1.135131581	4.41E-18	1.38E-18
TGME49_255270	47.626	13.543	-1.681078073	5.08E-18	1.59E-18
TGME49_206570	4.37	12.156	1.47627868	6.89E-18	2.18E-18
TGME49_286640	3.1	11.37	1.892645764	8.63E-18	2.75E-18
BGI_novel_G000014	2.103	17.186	3.245199449	9.50E-18	3.04E-18
TGME49_239790	11.703	24.256	1.085847223	2.37E-17	7.75E-18
TGME49_267390	2.163	12.973	2.548691363	3.46E-17	1.14E-17
TGME49_219130	8.176	21.613	1.288031206	3.46E-17	1.14E-17
TGME49_248110	0.723	3.153	2.621136715	5.01E-17	1.68E-17
TGME49_204468	3.91	20.603	2.294118536	5.10E-17	1.72E-17
TGME49_286750	7.943	19.37	1.303233245	6.42E-17	2.16E-17
TGME49_203080	13.603	28.283	1.03313487	6.94E-17	2.34E-17
TGME49_202510	7.936	20.856	1.483589866	8.77E-17	2.98E-17
TGME49_256010	19.77	39.876	1.03411819	8.83E-17	3.00E-17
TGME49_314480	2.146	8.94	2.06505005	1.50E-16	5.25E-17
BGI_novel_G000057	1.93	9.273	2.175097209	1.75E-16	6.17E-17
TGME49_258120	8.283	23.333	1.516937954	1.83E-16	6.43E-17
TGME49_245720	0.526	2.353	2.176315016	1.96E-16	6.90E-17
TGME49_240285	12.22	2.516	-1.808848593	2.08E-16	7.37E-17
TGME49_292260	2.643	12.813	2.127111018	2.19E-16	7.77E-17
TGME49_219200	10.043	20.69	1.043891907	2.24E-16	8.00E-17
TGME49_252420	33.306	16.34	-1.014746333	2.39E-16	8.53E-17
TGME49_291670	6.233	16.756	1.407442247	2.39E-16	8.56E-17
TGME49_299070	4.656	12.213	1.407442247	2.39E-16	8.56E-17
TGME49_269840	10.726	26.356	1.278212145	2.70E-16	9.77E-17
TGME49_244910	3.03	8.413	1.452770759	3.35E-16	1.23E-16
TGME49_270340	6.126	1.733	-1.805963509	3.47E-16	1.27E-16
TGME49_316140	2.373	11.173	2.28323022	3.94E-16	1.45E-16
TGME49_312480	7.973	20.646	1.433214146	4.04E-16	1.48E-16
TGME49_286520	6.093	14.04	1.208158208	4.45E-16	1.64E-16
TGME49_240900	3.783	7.713	1.008887324	4.60E-16	1.70E-16
TGME49_276980	15.15	31.12	1.014043587	4.61E-16	1.70E-16
TGME49_247025	6.91	16.103	1.244726955	5.18E-16	1.92E-16
TGME49_318220	2.62	11.933	2.168587654	5.35E-16	1.99E-16
TGME49_307650	2.436	10.65	2.118599518	5.98E-16	2.23E-16
TGME49_267160	24.913	8.06	-1.708178451	7.00E-16	2.62E-16
TGME49_306350	11.373	24.7	1.120332485	7.49E-16	2.82E-16
TGME49_307590	1.593	8.286	2.474403911	8.46E-16	3.20E-16
TGME49_295310	20.27	45.1	1.186940206	8.48E-16	3.21E-16
TGME49_269320	1.856	0.26	-3.152996901	8.74E-16	3.32E-16
TGME49_207015	3.613	16.246	2.090585142	1.04E-15	3.96E-16
TGME49_320760	3.583	10.906	1.598732046	1.19E-15	4.55E-16
TGME49_299970	0	2.96	7.844047056	1.25E-15	4.80E-16
TGME49_283702	0.976	0.14	-2.788998108	1.42E-15	5.46E-16
TGME49_306500	4.556	9.713	1.135398989	1.44E-15	5.55E-16
TGME49_255320	6.283	27.75	2.160487155	1.48E-15	5.73E-16
TGME49_202190	6.896	17.08	1.22245059	1.79E-15	6.97E-16
TGME49_203120	0.853	7.753	3.06201599	1.85E-15	7.23E-16
TGME49_222330	2.026	0.293	-2.779779578	1.93E-15	7.57E-16
TGME49_297770	0	1.873	7.813051166	2.27E-15	8.91E-16
TGME49_219170	6.096	18.523	1.616653954	2.27E-15	8.92E-16
TGME49_458040	64.286	39.446	-1.038160296	2.30E-15	9.09E-16
TGME49_320740	5.266	13.053	1.254814538	2.32E-15	9.18E-16
TGME49_229280	5.63	17.686	1.586542637	2.99E-15	1.19E-15
TGME49_315127	0	4.743	7.793981203	3.24E-15	1.30E-15
TGME49_228100	2.01	6.086	1.602298661	3.39E-15	1.36E-15
TGME49_272410	9.573	19.453	1.022105404	3.94E-15	1.59E-15
BGI_novel_G000043	32.996	70.003	1.120693282	4.64E-15	1.88E-15
TGME49_237010	6.98	14.423	1.07428333	4.69E-15	1.90E-15
TGME49_458350	0	13.85	7.771659535	4.92E-15	2.00E-15
TGME49_284420	9.32	25.04	1.456029461	5.51E-15	2.25E-15
TGME49_278670	11.96	30.6	1.280447779	6.64E-15	2.73E-15
TGME49_265230	1.22	5.123	2.071219817	7.83E-15	3.24E-15
TGME49_273670	1.55	8.62	2.458316926	8.12E-15	3.36E-15
TGME49_207720	1.8	5.686	1.67738899	8.94E-15	3.72E-15
TGME49_268640	6.453	19.073	1.545515368	9.67E-15	4.03E-15
TGME49_289130	0	7.163	7.72517841	1.16E-14	4.86E-15
BGI_novel_G000125	4.143	17.23	2.090585142	1.25E-14	5.26E-15
TGME49_249490	7.896	15.44	1.103549879	1.56E-14	6.59E-15
TGME49_216760	4.046	11.156	1.425132723	1.62E-14	6.81E-15
TGME49_209730	6.08	12.063	1.028300864	1.67E-14	7.04E-15
TGME49_294812	10.833	24.196	1.166416555	1.76E-14	7.47E-15
TGME49_249510	14.56	29.42	1.00229861	4.37E-14	1.88E-14
TGME49_237890	4.27	9.846	1.206655695	4.85E-14	2.10E-14
TGME49_212990	1.676	0	-5.038182535	5.02E-14	2.18E-14
TGME49_296000	0	2.856	7.637376732	5.62E-14	2.45E-14
TGME49_280580	2.256	6.056	1.372033128	6.14E-14	2.68E-14
TGME49_223668	6.513	25.613	1.960188505	6.56E-14	2.88E-14
TGME49_232780	10.323	23.853	1.187446681	6.89E-14	3.03E-14
TGME49_243990	0	2.003	7.62414849	7.05E-14	3.10E-14
TGME49_246800	6.98	14.676	1.116580351	9.51E-14	4.23E-14
TGME49_233870	5.136	11.083	1.107658655	9.81E-14	4.37E-14
TGME49_209810	14.906	41.313	1.420150528	9.95E-14	4.45E-14
TGME49_228220	4.54	12.786	1.654145166	1.02E-13	4.55E-14
BGI_novel_G000095	0.256	3.083	3.580937788	1.13E-13	5.05E-14
TGME49_313820	7.39	14.866	1.044781452	1.13E-13	5.07E-14
TGME49_258520	9.216	24.686	1.224336531	1.16E-13	5.22E-14
TGME49_279450	0.506	6.053	3.368119117	1.16E-13	5.22E-14
TGME49_260650	5.806	2.13	-1.457851483	1.23E-13	5.57E-14
TGME49_262935	6.583	17.146	1.466094277	1.57E-13	7.17E-14
TGME49_457760	0.683	13.363	3.88331803	1.89E-13	8.67E-14
TGME49_202010	4.536	10.103	1.17985248	1.89E-13	8.67E-14
TGME49_234570	5.26	11.983	1.195601313	2.23E-13	1.03E-13
TGME49_293610	12.646	26.346	1.099302359	2.64E-13	1.22E-13
TGME49_315260	3.713	8.79	1.264614542	3.12E-13	1.46E-13
TGME49_207700	8.186	21.64	1.37491895	3.14E-13	1.46E-13
TGME49_253530	3.593	19.84	2.402529148	3.53E-13	1.66E-13
TGME49_266850	8.27	18.6	1.166306662	3.88E-13	1.82E-13
TGME49_215130	2.396	10.993	2.137890857	3.89E-13	1.83E-13
TGME49_238000	6.806	17.76	1.355709431	4.00E-13	1.88E-13
TGME49_255480	1.656	11.903	2.877591419	4.44E-13	2.10E-13
TGME49_278160	1.31	7.843	2.631153523	5.31E-13	2.52E-13
TGME49_261590	17.816	38.936	1.138840311	6.04E-13	2.88E-13
TGME49_254330	5.666	12.603	1.175701756	6.56E-13	3.13E-13
TGME49_298040	0.566	5.07	3.127111018	6.69E-13	3.20E-13
TGME49_248950	2.303	7.863	1.646485177	7.47E-13	3.59E-13
TGME49_299810	8.093	15.95	1.027159762	7.78E-13	3.75E-13
TGME49_244720	2.053	0.47	-2.240331736	8.84E-13	4.27E-13
TGME49_281950	6.51	14.313	1.196294583	9.69E-13	4.68E-13
TGME49_249820	0.366	2.35	2.710119309	9.90E-13	4.80E-13
TGME49_239070	5.853	12.523	1.093670345	9.96E-13	4.83E-13
TGME49_300380	1.743	7.263	2.067501529	1.19E-12	5.77E-13
TGME49_291640	12.973	25.61	1.06875878	1.21E-12	5.89E-13
TGME49_260370	6.706	21.923	1.650012551	1.27E-12	6.20E-13
TGME49_222975	4.77	14.093	1.571210983	1.32E-12	6.46E-13
TGME49_202920	4.486	9.213	1.069465655	1.46E-12	7.20E-13
TGME49_207200	0.286	2.106	3.020195814	1.54E-12	7.60E-13
TGME49_301160	3.29	10.94	1.72493567	1.68E-12	8.33E-13
TGME49_214800	5.18	11.33	1.077970468	1.99E-12	9.88E-13
TGME49_267560	5.493	2.01	-1.453735374	2.37E-12	1.19E-12
TGME49_234420	5.746	11.973	1.159172227	2.38E-12	1.20E-12
TGME49_209920	0.976	4.383	2.183694546	2.69E-12	1.35E-12
TGME49_219240	3.266	10.013	1.555663324	3.33E-12	1.68E-12
TGME49_315970	9.563	21.356	1.118018372	3.55E-12	1.80E-12
TGME49_225140	7.34	20.77	1.505622641	3.62E-12	1.84E-12
TGME49_207590	6.956	15.963	1.154715479	3.95E-12	2.02E-12
TGME49_232390	2.413	11.833	2.446728952	4.16E-12	2.13E-12
TGME49_246178	1.376	6.376	2.563908195	4.30E-12	2.20E-12
TGME49_237230	3.433	0	-4.807260314	4.85E-12	2.50E-12
TGME49_264170	2.936	6.773	1.158457255	4.96E-12	2.56E-12
TGME49_240500	4.62	16	1.768657047	5.10E-12	2.64E-12
TGME49_202350	2.043	7.56	2.020195814	5.56E-12	2.88E-12
TGME49_318750	0.93	6.203	2.728015063	5.73E-12	2.97E-12
TGME49_213680	1.14	5.513	2.292042697	5.76E-12	2.99E-12
TGME49_271320	2.706	10.026	1.920660141	5.83E-12	3.03E-12
TGME49_232520	11.316	25.983	1.258982674	6.36E-12	3.31E-12
TGME49_462890	13.506	34.19	1.181920013	6.80E-12	3.54E-12
TGME49_257330	12.946	6.17	-1.111761337	7.71E-12	4.04E-12
TGME49_282020	11.986	27.966	1.141874371	8.58E-12	4.52E-12
TGME49_262850	13.6	5.48	-1.42248444	8.77E-12	4.63E-12
TGME49_320715	1.766	4.8	1.489681097	8.89E-12	4.70E-12
TGME49_272570	1.603	5.92	2.041675541	8.94E-12	4.73E-12
TGME49_314750	4.463	13.87	1.558090061	9.52E-12	5.05E-12
TGME49_222390	4.17	11.206	1.505622641	1.04E-11	5.54E-12
TGME49_223540	2.13	5.246	1.381294506	1.08E-11	5.73E-12
TGME49_259180	3.726	14.3	1.864374044	1.17E-11	6.22E-12
TGME49_315560	3.803	9.466	1.279554562	1.20E-11	6.38E-12
TGME49_239580	1.356	3.53	1.411668155	1.30E-11	6.93E-12
TGME49_223490	5.493	14.63	1.444222097	1.57E-11	8.44E-12
TGME49_234440	3.643	10.763	1.505622641	1.78E-11	9.60E-12
TGME49_267140	18.943	7.16	-1.433306912	1.86E-11	1.01E-11
TGME49_211330	10.35	3.89	-1.471657282	1.88E-11	1.02E-11
TGME49_313852	1.486	4.086	1.504446371	1.91E-11	1.04E-11
TGME49_223560	6.336	13.693	1.085514152	2.09E-11	1.14E-11
TGME49_270960	5.963	12.44	1.085514152	2.09E-11	1.14E-11
TGME49_214350	9.403	21.67	1.240480572	2.42E-11	1.32E-11
TGME49_288580	3.81	13.743	1.890602907	3.11E-11	1.72E-11
TGME49_271860	10.356	21.563	1.101232386	3.26E-11	1.81E-11
TGME49_315250	7.483	15.303	1.101232386	3.26E-11	1.81E-11
TGME49_264178	1.836	9.85	2.441492304	3.30E-11	1.84E-11
TGME49_210750	0.463	2.946	2.657625735	3.35E-11	1.86E-11
TGME49_231030	4.796	11.39	1.271825457	3.37E-11	1.88E-11
TGME49_210310	2.366	4.903	1.034001614	3.62E-11	2.02E-11
TGME49_297660	10.203	27.216	1.387786151	3.73E-11	2.08E-11
TGME49_307460	7.713	25.056	1.639243892	3.76E-11	2.10E-11
TGME49_254820	9.2	3.56	-1.385148289	3.95E-11	2.21E-11
TGME49_289930	2.03	7.116	1.845109108	4.17E-11	2.33E-11
TGME49_255310	1.09	5.8	2.328744879	4.21E-11	2.36E-11
TGME49_271315	11.156	24.563	1.082765638	4.32E-11	2.43E-11
TGME49_242650	16.763	38.853	1.219571583	4.36E-11	2.46E-11
TGME49_288030	0	4.723	7.199388353	4.78E-11	2.70E-11
TGME49_311030	0.656	1.956	1.583625153	5.33E-11	3.03E-11
TGME49_291030	4.493	9.793	1.134174411	6.09E-11	3.49E-11
TGME49_239310	10.483	23.703	1.15095776	7.35E-11	4.23E-11
TGME49_216870	1.413	4.746	1.686194887	8.41E-11	4.86E-11
TGME49_250000	26.303	10.506	-1.333912687	9.14E-11	5.30E-11
TGME49_292350	5.493	19.973	1.827550736	1.11E-10	6.49E-11
TGME49_310200	1.38	4.58	1.827550736	1.11E-10	6.49E-11
TGME49_233860	0.9	3.506	1.920660141	1.15E-10	6.76E-11
TGME49_316130	5.07	11.786	1.007716875	1.19E-10	7.01E-11
TGME49_254510	6.943	15.286	1.132579231	1.27E-10	7.46E-11
TGME49_252620	9.02	2.016	-2.068432663	1.27E-10	7.49E-11
TGME49_289010	4.253	9.393	1.178641319	1.37E-10	8.15E-11
TGME49_257440	7.35	16.63	1.279114111	1.44E-10	8.55E-11
TGME49_275630	2.576	5.8	1.163931292	1.45E-10	8.62E-11
TGME49_225420	5.456	17.756	1.724262928	1.54E-10	9.18E-11
TGME49_210390	4.126	10.56	1.309225428	1.58E-10	9.46E-11
TGME49_213820	3.496	7.47	1.111090797	1.71E-10	1.02E-10
TGME49_316760	4.316	9.716	1.183694546	1.72E-10	1.03E-10
TGME49_301470	4.913	11	1.240278075	1.73E-10	1.04E-10
TGME49_224570	5.103	11.96	1.240278075	1.73E-10	1.04E-10
TGME49_270650	3.51	15.056	1.996608994	1.84E-10	1.11E-10
TGME49_243780	6.63	12.88	1.001960243	1.91E-10	1.15E-10
TGME49_289100	7.843	15.79	1.001960243	1.91E-10	1.15E-10
TGME49_213065	13.716	1.963	-2.696633815	2.33E-10	1.41E-10
TGME49_239540	4.8	10.013	1.020195814	2.45E-10	1.49E-10
BGI_novel_G000033	5.413	20.926	2.191583012	2.50E-10	1.53E-10
TGME49_220730	17.453	37.893	1.105443101	2.80E-10	1.71E-10
TGME49_309570	2.09	6.036	1.615805559	2.93E-10	1.80E-10
TGME49_311410	2.5	7.043	1.42023115	3.12E-10	1.91E-10
TGME49_221260	8.086	16.006	1.021690061	3.12E-10	1.91E-10
TGME49_275330	2.23	5.123	1.31493908	3.27E-10	2.01E-10
TGME49_267480	1.546	3.916	1.461542429	3.58E-10	2.21E-10
TGME49_217710	3.693	10.093	1.486763614	3.61E-10	2.23E-10
TGME49_282090	2.706	7.236	1.486763614	3.61E-10	2.23E-10
TGME49_319695	11.993	30.15	1.223851673	3.88E-10	2.41E-10
TGME49_205690	0	2.25	7.03043857	4.25E-10	2.65E-10
TGME49_267680	2.94	5.74	1.006816784	5.02E-10	3.14E-10
TGME49_279330	8.196	16.306	1.046089655	5.17E-10	3.24E-10
TGME49_272770	3.156	8.926	1.4181598	5.28E-10	3.32E-10
TGME49_288330	1.746	5.566	1.647641646	5.57E-10	3.50E-10
TGME49_288270	10.916	23.643	1.102863472	5.81E-10	3.67E-10
TGME49_320230	9.233	22.47	1.287717611	6.16E-10	3.90E-10
TGME49_281430	2.093	6.216	1.678459238	6.16E-10	3.90E-10
TGME49_314070	2.316	0	-4.507839619	7.11E-10	4.51E-10
TGME49_239510	14.523	34.5	1.245095091	7.47E-10	4.76E-10
TGME49_311390	1.413	6.126	2.074988287	7.74E-10	4.93E-10
TGME49_458160	0	7.616	6.975508618	8.31E-10	5.33E-10
TGME49_295680	1.97	6.433	1.526381201	8.35E-10	5.35E-10
TGME49_238410	5.67	2.983	-1.021854365	9.91E-10	6.39E-10
TGME49_248980	2.133	6.173	1.684592782	1.04E-09	6.74E-10
TGME49_218810	3.746	10.74	1.572736837	1.11E-09	7.19E-10
TGME49_318580	5.743	13.193	1.195282521	1.17E-09	7.56E-10
TGME49_202340	6.183	18.286	1.505622641	1.23E-09	7.95E-10
TGME49_225380	1.19	2.876	1.324228456	1.32E-09	8.58E-10
TGME49_243970	5.736	12.473	1.021806864	1.32E-09	8.59E-10
TGME49_222980	1.366	5.543	2.029184597	1.33E-09	8.66E-10
TGME49_206390	2.213	7.976	1.848510355	1.36E-09	8.88E-10
TGME49_289670	7.783	16.49	1.09549653	1.36E-09	8.92E-10
TGME49_278120	6.366	13.026	1.058748876	1.48E-09	9.70E-10
TGME49_315240	1.806	8.123	2.242588235	1.70E-09	1.13E-09
TGME49_203700	9.27	20.93	1.150779924	1.72E-09	1.14E-09
TGME49_274290	12.513	33.853	1.381633924	1.78E-09	1.18E-09
TGME49_252450	14.033	6.85	-1.032767798	1.94E-09	1.29E-09
TGME49_210245	0.39	1.723	2.143052562	1.95E-09	1.30E-09
TGME49_267460	0.333	2.473	2.698267719	2.08E-09	1.39E-09
TGME49_209640	1.126	4.953	2.058163664	2.13E-09	1.42E-09
TGME49_265150	1.536	6.16	2.058163664	2.13E-09	1.42E-09
TGME49_275660	1.69	5.843	1.813744937	2.17E-09	1.45E-09
TGME49_319900	1.626	3.23	1.107301151	2.19E-09	1.47E-09
TGME49_216950	3.233	7.793	1.264614542	2.36E-09	1.59E-09
TGME49_211050	2.526	8.55	1.551426331	2.77E-09	1.88E-09
TGME49_458450	0	5.103	6.870195074	2.82E-09	1.91E-09
TGME49_253770	5.306	13.953	1.378510723	3.01E-09	2.05E-09
TGME49_264472	0	1.333	6.863174646	3.05E-09	2.08E-09
TGME49_234370	3.743	9.23	1.327067335	3.39E-09	2.33E-09
TGME49_216170	5.92	10.123	1.039537536	3.40E-09	2.33E-09
TGME49_318180	2.82	9.113	1.779797605	3.42E-09	2.35E-09
TGME49_308580	2.196	5.086	1.229291413	3.47E-09	2.39E-09
TGME49_253780	1.643	6.476	1.941721756	3.71E-09	2.56E-09
TGME49_216210	0.606	1.45	1.293319038	4.40E-09	3.06E-09
TGME49_208760	1.81	6.73	1.669121374	4.51E-09	3.14E-09
TGME49_309200	3.876	8.21	1.266132494	5.01E-09	3.51E-09
TGME49_215550	2.15	0.643	-1.816305454	5.28E-09	3.72E-09
TGME49_235390	3.476	7.626	1.177568444	5.28E-09	3.72E-09
TGME49_293600	6.08	13.766	1.159847804	5.56E-09	3.93E-09
TGME49_207005	1.73	8.85	2.423160481	5.77E-09	4.10E-09
TGME49_203040	10.4	4.166	-1.380509394	5.88E-09	4.18E-09
TGME49_246780	0.906	3.556	1.862061411	6.77E-09	4.84E-09
TGME49_211320	8.34	17.786	1.16539373	6.97E-09	4.99E-09
TGME49_214610	1.44	0.423	-1.713545879	7.20E-09	5.16E-09
TGME49_301690	3.33	9.243	1.462553919	7.25E-09	5.20E-09
TGME49_307030	7.216	16.71	1.136741801	7.25E-09	5.21E-09
TGME49_313470	1.88	6.043	1.675547643	7.56E-09	5.44E-09
TGME49_269380	4.173	10.026	1.210166758	7.70E-09	5.55E-09
TGME49_301430	4.55	10.743	1.3272854	8.01E-09	5.79E-09
TGME49_312618	1.73	5.703	1.714209263	8.26E-09	5.99E-09
TGME49_295010	1.063	4.95	2.168587654	8.37E-09	6.09E-09
TGME49_250830	4.31	9.863	1.171203602	8.68E-09	6.32E-09
TGME49_290000	4.566	10.573	1.239728581	8.80E-09	6.43E-09
TGME49_320720	7.286	16.636	1.136388832	9.51E-09	6.98E-09
TGME49_459210	57.226	117.996	1.041478895	1.03E-08	7.61E-09
TGME49_305600	6.346	15.513	1.248464802	1.09E-08	8.06E-09
TGME49_293590	2.613	7.05	1.403260924	1.22E-08	9.10E-09
TGME49_287960	1.94	6.936	1.682500403	1.27E-08	9.42E-09
TGME49_306910	1.87	5.47	1.682500403	1.27E-08	9.42E-09
TGME49_203760	2.536	5.623	1.10910523	1.29E-08	9.58E-09
TGME49_223870	5.606	2.57	-1.194817077	1.29E-08	9.59E-09
TGME49_222110	3.693	8.553	1.257695128	1.35E-08	1.01E-08
TGME49_223672	5.263	12.573	1.420733744	1.47E-08	1.10E-08
TGME49_257740	1.856	7.533	2.109693965	1.47E-08	1.10E-08
TGME49_209460	1.38	4.98	1.768657047	1.49E-08	1.12E-08
TGME49_285160	0.066	4.26	5.675547643	1.56E-08	1.17E-08
TGME49_255620	4.403	18.653	1.943743754	1.62E-08	1.22E-08
TGME49_318560	3.206	7.973	1.33569764	1.63E-08	1.23E-08
TGME49_294310	3.88	10.163	1.439533451	1.74E-08	1.32E-08
TGME49_230060	7.78	16.46	1.05631524	1.76E-08	1.34E-08
TGME49_238870	3.296	7.94	1.170638394	1.79E-08	1.36E-08
TGME49_268360	3.726	12.376	1.690047212	2.13E-08	1.63E-08
TGME49_244350	0.783	3.45	2.151985687	2.32E-08	1.78E-08
TGME49_313000	1.96	7.38	1.781257084	2.48E-08	1.92E-08
TGME49_292935	4.836	12.06	1.588084801	2.57E-08	1.99E-08
TGME49_259040	3.83	13.57	1.835771243	2.60E-08	2.01E-08
TGME49_268670	4.513	14.923	1.773306245	2.73E-08	2.12E-08
TGME49_232730	5.363	14.233	1.380091759	2.91E-08	2.26E-08
TGME49_245520	0.333	3.45	3.380091759	2.92E-08	2.27E-08
TGME49_254606	17.42	46.553	1.437451139	2.95E-08	2.30E-08
TGME49_218530	6.726	17.373	1.300508211	3.10E-08	2.42E-08
TGME49_212760	10.133	26.9	1.300508211	3.10E-08	2.42E-08
TGME49_307050	6.93	15.23	1.127111018	3.25E-08	2.54E-08
TGME49_293680	2.36	6.82	1.458316926	3.49E-08	2.75E-08
TGME49_309950	0.973	4.953	2.20076806	3.62E-08	2.85E-08
TGME49_247640	4.406	8.886	1.027468331	3.71E-08	2.92E-08
TGME49_294430	0.82	3.57	2.090585142	4.03E-08	3.20E-08
TGME49_312520	2.7	6.363	1.221169252	4.08E-08	3.24E-08
TGME49_224100	3.253	14.58	1.998662653	4.28E-08	3.41E-08
TGME49_241000	13.963	6.293	-1.088189772	4.43E-08	3.53E-08
TGME49_220560	11.173	21.976	1.082931569	4.44E-08	3.55E-08
TGME49_311170	9.393	2.66	-1.909329791	5.25E-08	4.23E-08
TGME49_222040	6.346	15.393	1.206062359	5.46E-08	4.40E-08
TGME49_311780	8.226	21.306	1.113181217	5.47E-08	4.42E-08
TGME49_243710	4.19	9.213	1.075849072	6.06E-08	4.93E-08
TGME49_288220	3.183	8.713	1.307683264	6.35E-08	5.19E-08
TGME49_242625	0.216	0.62	1.56220617	6.42E-08	5.25E-08
TGME49_298820	1.733	6.156	1.755600894	6.48E-08	5.30E-08
TGME49_226240	1.336	7.776	2.505622641	6.52E-08	5.34E-08
TGME49_291910	12.316	28.74	1.277353654	7.07E-08	5.81E-08
TGME49_207730	0.723	2.65	1.873354426	7.10E-08	5.84E-08
TGME49_201830	2.03	6.853	1.873354426	7.10E-08	5.84E-08
TGME49_246070	1.07	3.91	1.946195233	7.12E-08	5.86E-08
TGME49_231880	0.5	6.303	3.505622641	7.69E-08	6.35E-08
TGME49_206500	4.296	1.826	-1.25282268	8.06E-08	6.67E-08
TGME49_311450	6.133	13.72	1.129755739	8.38E-08	6.97E-08
TGME49_234505	3.633	9.126	1.33569764	9.42E-08	7.91E-08
TGME49_209040	1.903	7.793	2.067661584	9.73E-08	8.18E-08
TGME49_297380	1.01	24.126	2.183694546	9.95E-08	8.38E-08
TGME49_305900	3.786	9.123	1.302089247	1.06E-07	8.97E-08
TGME49_269770	0.743	2.726	2.069523526	1.10E-07	9.32E-08
TGME49_318490	1.986	7.873	1.975107925	1.15E-07	9.82E-08
TGME49_205440	5.81	11.226	1.0667384	1.17E-07	9.95E-08
TGME49_301350	2.133	5.126	1.271157388	1.17E-07	1.00E-07
TGME49_252310	6.18	12.533	1.024495952	1.19E-07	1.02E-07
TGME49_312830	1.2	3.686	1.598732046	1.23E-07	1.05E-07
TGME49_209000	0.58	0.26	-1.209524713	1.23E-07	1.05E-07
TGME49_320560	1.04	7.363	2.768657047	1.23E-07	1.06E-07
TGME49_216053	1.023	4.596	2.268466867	1.26E-07	1.09E-07
TGME49_315495	2.48	10.29	2.075938366	1.36E-07	1.18E-07
TGME49_209790	4.143	9.593	1.216116024	1.38E-07	1.20E-07
TGME49_224935	1.636	3.616	1.083958373	1.43E-07	1.25E-07
TGME49_321170	7.776	20.173	1.330535935	1.57E-07	1.37E-07
TGME49_248380	3.43	11.916	1.681093134	1.67E-07	1.46E-07
TGME49_280490	1.756	4.033	1.225514722	1.72E-07	1.51E-07
TGME49_329100	10.75	23.883	1.102015871	1.79E-07	1.58E-07
TGME49_305280	0.423	4.12	3.242588235	1.86E-07	1.64E-07
TGME49_235010	1.25	4.98	1.920660141	1.89E-07	1.67E-07
TGME49_211730	1.836	3.663	1.015817374	1.91E-07	1.69E-07
TGME49_251480	1.036	3.053	1.602919843	2.06E-07	1.83E-07
TGME49_266620	5.436	12.346	1.235533478	2.13E-07	1.90E-07
TGME49_229680	21.483	9.03	-1.249264861	2.25E-07	2.01E-07
TGME49_257925	8.606	18.516	1.094990321	2.30E-07	2.05E-07
TGME49_272010	12.033	24.56	1.077761102	2.35E-07	2.10E-07
TGME49_225770	1.346	3.303	1.183694546	2.45E-07	2.20E-07
TGME49_319710	0.323	1.763	2.631153523	2.54E-07	2.28E-07
TGME49_213415	2.16	14.283	2.631153523	2.54E-07	2.28E-07
TGME49_214540	1.566	5.246	1.740087895	2.79E-07	2.53E-07
TGME49_288320	9.586	20.66	1.118599518	2.81E-07	2.54E-07
TGME49_271810	5.983	14.413	1.33717304	2.92E-07	2.65E-07
TGME49_285970	3.4	6.736	1.049244347	3.05E-07	2.78E-07
TGME49_261610	1.71	3.986	1.341235823	3.22E-07	2.93E-07
TGME49_238230	2.013	5.5	1.477053489	3.33E-07	3.04E-07
TGME49_207740	0.656	3.17	2.398707437	3.48E-07	3.19E-07
TGME49_268580	0	2.723	6.365592189	3.73E-07	3.43E-07
TGME49_246970	2.053	4.603	1.08608375	3.74E-07	3.45E-07
TGME49_263440	7.8	16.266	1.052450013	3.86E-07	3.57E-07
TGME49_228060	3.036	6.356	1.052450013	3.86E-07	3.57E-07
TGME49_278965	2.45	8.926	1.358781253	3.89E-07	3.60E-07
TGME49_231910	3.23	7.623	1.269994393	4.02E-07	3.73E-07
TGME49_228180	2.033	5.066	1.447298624	4.13E-07	3.83E-07
TGME49_288280	0.346	1.533	2.225514722	4.23E-07	3.94E-07
TGME49_209700	1.09	5.553	2.225514722	4.23E-07	3.94E-07
TGME49_264225	1.4	12.15	3.020195814	4.30E-07	4.01E-07
TGME49_240430	0.76	2.423	1.698267719	4.30E-07	4.01E-07
TGME49_232430	6.246	14.266	1.238836101	4.38E-07	4.10E-07
TGME49_273980	14.13	32.92	1.238836101	4.38E-07	4.10E-07
TGME49_305610	2.333	6.1	1.319209517	4.41E-07	4.13E-07
TGME49_268190	8.066	19.456	1.319209517	4.41E-07	4.13E-07
TGME49_205730	1.426	4.713	1.753550155	4.64E-07	4.37E-07
TGME49_245710	3.603	7.803	1.090585142	4.70E-07	4.42E-07
TGME49_294440	2.343	5.92	1.250365586	5.43E-07	5.15E-07
TGME49_277220	3.993	1.143	-1.986230455	5.45E-07	5.17E-07
TGME49_300320	1.886	4.773	1.398707437	5.64E-07	5.36E-07
TGME49_203490	2.383	6.526	1.398707437	5.64E-07	5.36E-07
TGME49_213100	8.71	4.106	-1.034940223	5.64E-07	5.36E-07
TGME49_457450	10.033	1.343	-3.003730546	5.98E-07	5.71E-07
TGME49_240540	3.48	6.966	1.042995683	6.23E-07	5.95E-07
TGME49_264752	1.273	2.61	1.013024159	6.25E-07	5.98E-07
TGME49_306680	4.253	12.67	1.505622641	6.55E-07	6.29E-07
TGME49_233180	5.236	12.263	1.166820728	6.68E-07	6.41E-07
TGME49_313040	4.526	10.346	1.262766117	6.71E-07	6.44E-07
TGME49_213340	1.336	4.393	1.709156035	7.25E-07	6.97E-07
TGME49_211430	0.99	5.09	2.143052562	7.53E-07	7.27E-07
TGME49_316890	3.636	10.623	1.538789505	7.62E-07	7.36E-07
TGME49_221470	3.703	7.976	1.081124813	7.70E-07	7.44E-07
TGME49_228440	3.21	6.09	1.021557256	7.78E-07	7.54E-07
TGME49_218230	2.613	5.936	1.201841893	7.87E-07	7.63E-07
TGME49_291090	1.866	3.823	1.015297015	7.93E-07	7.71E-07
TGME49_214830	0.833	2.263	1.446728952	8.02E-07	7.79E-07
TGME49_305820	2.073	7.313	1.83819798	8.16E-07	7.95E-07
TGME49_220450	14.536	7.12	-1.008950532	8.31E-07	8.12E-07
TGME49_202950	1.33	2.716	1.08161301	8.41E-07	8.23E-07
BGI_novel_G000138	0.736	4.13	2.231957224	9.29E-07	9.15E-07
TGME49_314770	0.51	3.443	2.827550736	9.40E-07	9.27E-07
TGME49_230200	0.423	3.126	2.827550736	9.40E-07	9.27E-07
TGME49_309330	0.496	4.07	2.827550736	9.40E-07	9.27E-07
TGME49_227615	14.01	31.373	1.067049628	9.85E-07	9.73E-07
TGME49_221310	1.86	4.38	1.236861261	9.98E-07	9.88E-07
TGME49_269650	6.5	13.266	1.017684595	1.00E-06	9.93E-07
TGME49_233430	0.526	1.4	1.4181598	1.14E-06	1.13E-06
TGME49_278170	4.093	9.333	1.133653864	1.15E-06	1.15E-06
TGME49_271210	0.38	3.31	3.090585142	1.17E-06	1.17E-06
TGME49_227020	3.083	7.163	1.222688678	1.21E-06	1.22E-06
TGME49_204110	1.036	5.393	2.554075909	1.22E-06	1.22E-06
TGME49_246060	1.796	3.526	1.005193651	1.27E-06	1.28E-06
TGME49_309020	1.39	4.51	1.78573056	1.29E-06	1.30E-06
TGME49_297488	0.673	16.126	4.94557271	1.30E-06	1.32E-06
TGME49_239660	0.846	4.35	2.735451033	1.32E-06	1.33E-06
TGME49_284550	9.803	25.5	1.444222097	1.35E-06	1.36E-06
TGME49_242740	2.183	8.463	1.953081618	1.35E-06	1.37E-06
TGME49_224250	6.083	15.38	1.234320619	1.50E-06	1.53E-06
TGME49_311740	1.426	0.313	-2.138233549	1.52E-06	1.55E-06
TGME49_245570	3.136	6.683	1.095746847	1.53E-06	1.57E-06
TGME49_240490	16.163	42.463	1.473201164	1.59E-06	1.63E-06
TGME49_271760	2.233	6.283	1.390145424	1.59E-06	1.63E-06
TGME49_235560	4.686	9.066	1.022840535	1.61E-06	1.65E-06
TGME49_261500	5.116	12.306	1.203059871	1.61E-06	1.66E-06
TGME49_270850	0.433	3.58	3.206490777	1.69E-06	1.74E-06
TGME49_229290	0.57	3.023	2.28323022	1.79E-06	1.85E-06
TGME49_328700	0.873	7.09	1.749817988	1.90E-06	1.97E-06
TGME49_231990	26.936	73.096	1.414474753	1.91E-06	1.98E-06
TGME49_226532	9	4.246	-1.126645574	1.95E-06	2.03E-06
TGME49_312360	2.603	5.166	1.042650665	2.04E-06	2.12E-06
TGME49_202110	10.42	20.486	1.009665147	2.04E-06	2.13E-06
TGME49_279550	11.206	22.46	1.009665147	2.04E-06	2.13E-06
TGME49_249880	0.3	1.53	2.118599518	2.05E-06	2.14E-06
BGI_novel_G000054	1.593	5.26	1.467394588	2.08E-06	2.17E-06
TGME49_295020	0.666	2.313	1.758035504	2.27E-06	2.38E-06
TGME49_314710	2.88	7.413	1.441492304	2.28E-06	2.39E-06
TGME49_288460	1.42	3.016	1.107073265	2.44E-06	2.58E-06
TGME49_224340	6.026	12.833	1.085290842	2.51E-06	2.65E-06
TGME49_257110	7.076	14.146	1.012083168	2.59E-06	2.74E-06
TGME49_280450	0.143	0.966	2.868192721	2.60E-06	2.75E-06
TGME49_299200	3.76	8.786	1.255761144	2.79E-06	2.96E-06
TGME49_289120	1.003	2.173	1.137890857	2.97E-06	3.18E-06
TGME49_459700	0.343	5.083	3.622099301	3.05E-06	3.26E-06
TGME49_284570	5.23	12.373	1.23814233	3.10E-06	3.32E-06
TGME49_222960	0.913	2.593	1.505622641	3.15E-06	3.39E-06
TGME49_459160	15.12	0	-3.798158107	3.15E-06	3.39E-06
TGME49_205450	0.506	4.243	3.183694546	3.16E-06	3.39E-06
TGME49_236130	7.993	16.343	1.069523526	3.22E-06	3.47E-06
TGME49_288210	3.36	6.393	1.014636289	3.28E-06	3.54E-06
TGME49_237120	0	12.246	6.080934972	3.30E-06	3.56E-06
TGME49_310710	1	3.413	1.750735139	3.37E-06	3.64E-06
TGME49_258180	3.35	8.673	1.291497836	3.48E-06	3.76E-06
TGME49_203340	0.91	3.34	1.920660141	3.63E-06	3.94E-06
TGME49_235875	1.533	5.98	1.920660141	3.63E-06	3.94E-06
TGME49_225310	2.526	5.413	1.197153586	3.68E-06	4.01E-06
TGME49_279460	6.823	15.943	1.145726696	3.72E-06	4.05E-06
TGME49_217790	0.946	2.29	1.251866049	3.82E-06	4.18E-06
TGME49_328500	0.553	5.53	3.178564307	3.84E-06	4.20E-06
TGME49_214835	1.416	4.393	1.540388059	3.98E-06	4.37E-06
TGME49_309850	2.633	5.77	1.216116024	4.14E-06	4.55E-06
TGME49_255860	1.17	3.276	1.487880654	4.18E-06	4.60E-06
TGME49_240660	3.816	9.593	1.309225428	4.25E-06	4.68E-06
TGME49_247970	0	0.496	6.041675541	4.33E-06	4.77E-06
TGME49_240670	2.353	6.8	1.473874578	4.35E-06	4.81E-06
TGME49_253410	2.66	6.166	1.183694546	4.42E-06	4.88E-06
TGME49_300180	2.426	5.57	1.183694546	4.42E-06	4.88E-06
TGME49_214600	1.62	0.77	-1.056619783	4.91E-06	5.46E-06
TGME49_280710	9.55	19.663	1.079357887	5.14E-06	5.74E-06
TGME49_215290	2.446	6.053	1.328744879	5.19E-06	5.79E-06
TGME49_260610	3.9	10.59	1.505622641	5.32E-06	5.95E-06
TGME49_229330	0.56	3.953	2.675547643	5.48E-06	6.13E-06
TGME49_313970	2.13	5.043	1.194420953	5.54E-06	6.20E-06
TGME49_208710	2.396	4.976	1.093147036	5.76E-06	6.46E-06
TGME49_314422	0.746	3.21	1.957726357	5.90E-06	6.63E-06
TGME49_202050	6.11	14.123	1.134784946	6.14E-06	6.91E-06
TGME49_315420	1.123	2.56	1.134784946	6.14E-06	6.91E-06
TGME49_458390	2.216	0	-3.722426407	6.21E-06	7.00E-06
TGME49_242118	3.826	8.55	1.1363727	6.31E-06	7.13E-06
TGME49_278710	2.153	0.213	-2.986230455	6.37E-06	7.20E-06
TGME49_224940	3.056	6.3	1.023229874	6.71E-06	7.62E-06
TGME49_220720	4.583	14.326	1.685889587	6.74E-06	7.66E-06
TGME49_209470	1.313	3.796	1.593085482	7.07E-06	8.04E-06
TGME49_258225	19.82	13.393	-1.030932524	7.11E-06	8.09E-06
TGME49_224710	1.526	0	-3.70227021	7.38E-06	8.44E-06
TGME49_242230	0	2.193	5.957163474	7.68E-06	8.79E-06
TGME49_258630	4.47	10.153	1.257695128	7.92E-06	9.08E-06
TGME49_215885	5.446	12.433	1.269734377	8.19E-06	9.43E-06
TGME49_320250	0.406	4.303	3.312977563	8.49E-06	9.79E-06
TGME49_304450	0.146	1.433	3.312977563	8.49E-06	9.79E-06
TGME49_216480	3.483	7.366	1.026454805	8.52E-06	9.83E-06
TGME49_319992	0.156	2.67	4.090585142	8.65E-06	9.99E-06
TGME49_281610	5.656	0.74	-2.953808977	8.78E-06	1.01E-05
TGME49_261990	3.536	1.363	-1.204870742	8.90E-06	1.03E-05
TGME49_310320	5.93	2.43	-1.204870742	8.90E-06	1.03E-05
TGME49_320690	1.556	3.846	1.505622641	9.01E-06	1.05E-05
TGME49_242610	1.77	4.973	1.505622641	9.01E-06	1.05E-05
TGME49_223580	2.783	6.376	1.151985687	9.68E-06	1.13E-05
TGME49_294390	4.566	9.986	1.123153004	1.01E-05	1.18E-05
TGME49_304920	7	14.286	1.013179012	1.01E-05	1.18E-05
BGI_novel_G000139	5.01	11.943	1.283321417	1.04E-05	1.22E-05
TGME49_295690	3.973	8.266	1.096817096	1.04E-05	1.22E-05
TGME49_312490	2.026	5.03	1.343351212	1.06E-05	1.25E-05
TGME49_210830	1.403	3.813	1.343351212	1.06E-05	1.25E-05
TGME49_248770	3.13	6.323	1.010857949	1.08E-05	1.27E-05
TGME49_239640	1.176	6.1	2.573606717	1.15E-05	1.36E-05
BGI_novel_G000109	0	2.56	5.886906014	1.21E-05	1.43E-05
TGME49_261530	2.233	5.18	1.16166824	1.22E-05	1.44E-05
TGME49_231980	1.023	2.51	1.368119117	1.29E-05	1.54E-05
TGME49_267820	3.066	7.29	1.466094277	1.31E-05	1.55E-05
TGME49_314390	0.606	1.87	1.657625735	1.34E-05	1.60E-05
TGME49_237410	0.87	1.88	1.078201418	1.34E-05	1.60E-05
TGME49_271570	4.85	14.31	1.6275577	1.42E-05	1.70E-05
TGME49_291120	0.503	1.66	1.728015063	1.48E-05	1.77E-05
TGME49_259610	3.903	10.293	1.312977563	1.48E-05	1.77E-05
TGME49_204550	1.87	4.166	1.172198908	1.53E-05	1.83E-05
TGME49_306410	0.84	2.58	1.505622641	1.53E-05	1.84E-05
TGME49_207630	1.87	5.206	1.505622641	1.53E-05	1.84E-05
TGME49_283890	0.74	2.936	2.058163664	1.56E-05	1.87E-05
TGME49_257310	6.8	1.27	-2.275737072	1.58E-05	1.90E-05
TGME49_320650	1.526	0.343	-2.275737072	1.58E-05	1.90E-05
TGME49_307605	0.793	3.07	1.920660141	1.60E-05	1.94E-05
TGME49_280725	1.016	3.99	1.920660141	1.60E-05	1.94E-05
TGME49_255330	1.23	4.106	1.920660141	1.60E-05	1.94E-05
TGME49_205600	2.273	4.82	1.110763024	1.66E-05	2.00E-05
TGME49_282130	0.92	1.966	1.110763024	1.66E-05	2.00E-05
TGME49_269365	1.613	4.213	1.33569764	1.80E-05	2.19E-05
TGME49_255215	4.123	11.44	1.247514916	1.97E-05	2.42E-05
TGME49_251940	0.713	5.48	2.991049468	1.98E-05	2.43E-05
TGME49_311755	0.823	6.203	2.991049468	1.98E-05	2.43E-05
TGME49_307045	3.373	8.193	1.28323022	2.01E-05	2.48E-05
TGME49_220640	2.523	0.386	-2.010568032	2.02E-05	2.49E-05
TGME49_315360	2.76	1.143	-1.118868224	2.03E-05	2.51E-05
TGME49_270950	6.28	12.333	1.000387333	2.20E-05	2.73E-05
TGME49_273530	16.03	29.786	1.041675541	2.20E-05	2.73E-05
TGME49_270270	5.24	10.58	1.041675541	2.20E-05	2.73E-05
TGME49_312340	3.726	7.496	1.020195814	2.21E-05	2.74E-05
TGME49_289310	2.373	4.463	1.020195814	2.21E-05	2.74E-05
TGME49_231600	0.086	1.143	3.505622641	2.25E-05	2.80E-05
TGME49_233330	0.226	2.666	3.505622641	2.25E-05	2.80E-05
TGME49_231610	0.136	2.726	4.827550736	2.25E-05	2.81E-05
TGME49_254255	0.193	4.51	4.827550736	2.25E-05	2.81E-05
TGME49_308096	3.413	7.523	1.298532602	2.28E-05	2.85E-05
TGME49_203830	1.943	0.98	-1.109087203	2.43E-05	3.04E-05
TGME49_288250	0.233	1.013	2.127111018	2.46E-05	3.08E-05
TGME49_291940	0.436	1.683	2.127111018	2.46E-05	3.08E-05
TGME49_242250	6.336	2.72	-1.12252746	2.53E-05	3.19E-05
TGME49_252250	0.85	2.27	1.505622641	2.57E-05	3.25E-05
TGME49_224750	1.913	5.293	1.505622641	2.57E-05	3.25E-05
TGME49_248460	0.903	0	-3.547054083	2.59E-05	3.27E-05
TGME49_305840	0.856	3.183	1.96505426	2.60E-05	3.29E-05
TGME49_249310	2.05	5.59	1.390145424	2.61E-05	3.30E-05
TGME49_320500	0.946	2.08	1.254083874	2.72E-05	3.44E-05
TGME49_285540	1.803	3.316	1.023753633	2.80E-05	3.55E-05
TGME49_461150	1.196	5.086	2.386002722	2.80E-05	3.55E-05
TGME49_459350	0.94	6.483	2.248625174	2.82E-05	3.58E-05
TGME49_271290	1.826	4.086	1.210166758	2.95E-05	3.75E-05
TGME49_318730	0.996	2.956	1.554532242	2.99E-05	3.80E-05
TGME49_230910	0.743	3.903	2.505622641	3.08E-05	3.92E-05
TGME49_257685	0.973	13.5	3.664561782	3.21E-05	4.11E-05
TGME49_268660	13.833	28.706	1.081113933	3.31E-05	4.24E-05
TGME49_244710	1.256	5.28	2.456234614	3.55E-05	4.59E-05
TGME49_310118	1.91	4.566	1.353619548	3.66E-05	4.74E-05
TGME49_253040	1.223	3.996	1.682500403	3.79E-05	4.92E-05
TGME49_265100	9.03	28.713	1.682500403	3.79E-05	4.92E-05
TGME49_266840	4.313	9.226	1.030270881	3.84E-05	4.99E-05
TGME49_311830	2.15	11.026	2.216116024	3.84E-05	4.99E-05
TGME49_249215	0.273	1.213	2.216116024	3.84E-05	4.99E-05
TGME49_310340	6.543	1.933	-1.547488695	3.89E-05	5.07E-05
TGME49_242020	0.33	1.216	2.020195814	4.23E-05	5.53E-05
TGME49_206400	0.793	3.036	2.020195814	4.23E-05	5.53E-05
TGME49_276880	0.316	1.81	2.728015063	4.27E-05	5.59E-05
TGME49_255890	3.22	6.176	1.113305218	4.29E-05	5.63E-05
TGME49_224610	1.456	2.95	1.083389641	4.40E-05	5.79E-05
TGME49_318720	3.363	6.58	1.009196815	4.50E-05	5.93E-05
TGME49_307850	3.43	6.73	1.031691453	4.50E-05	5.93E-05
TGME49_239690	8.293	19.713	1.242588235	4.54E-05	5.99E-05
TGME49_200340	3.743	0	-3.469824124	4.61E-05	6.09E-05
TGME49_211920	1.35	4.74	1.876965249	4.82E-05	6.38E-05
TGME49_214170	1.083	1.893	1.274254912	5.00E-05	6.63E-05
TGME49_202750	3.803	1.736	-1.03234238	5.04E-05	6.69E-05
TGME49_203960	0.663	2.253	1.558090061	5.06E-05	6.72E-05
TGME49_204472	0.77	7.06	3.090585142	5.41E-05	7.22E-05
TGME49_202440	0.25	2.126	3.090585142	5.41E-05	7.22E-05
TGME49_297170	2.663	6.523	1.261697058	5.64E-05	7.54E-05
TGME49_207010	4.95	13.18	1.261697058	5.64E-05	7.54E-05
TGME49_242880	3.89	10.23	1.06201599	5.67E-05	7.60E-05
TGME49_203770	4.12	7.84	1.01258263	5.73E-05	7.68E-05
TGME49_201890	1.416	4.483	1.621099859	5.75E-05	7.72E-05
TGME49_269150	2.93	8.183	1.621099859	5.75E-05	7.72E-05
TGME49_293860	1.806	5.126	1.621099859	5.75E-05	7.72E-05
TGME49_225350	1.383	4.01	1.621099859	5.75E-05	7.72E-05
TGME49_201160	0.24	4.146	3.827550736	5.83E-05	7.84E-05
TGME49_268270	0.493	5.59	3.827550736	5.83E-05	7.84E-05
TGME49_229170	0.76	3.986	2.33569764	5.86E-05	7.89E-05
TGME49_304990	1.27	2.696	1.088771572	5.95E-05	8.03E-05
TGME49_291590	1.413	3.29	1.172285488	5.99E-05	8.08E-05
TGME49_278100	0.28	1.323	2.302981176	6.13E-05	8.27E-05
TGME49_212710	3.266	0.06	-5.736956048	6.34E-05	8.58E-05
TGME49_313660	3.116	7.223	1.170019609	6.49E-05	8.82E-05
TGME49_247320	2.043	4.22	1.170019609	6.49E-05	8.82E-05
TGME49_225590	9.64	4.426	-1.04896621	6.94E-05	9.48E-05
TGME49_206300	2.25	4.983	1.09844726	7.02E-05	9.60E-05
TGME49_205740	0.293	1.076	1.920660141	7.03E-05	9.62E-05
TGME49_254840	2.9	1.446	-1.013106161	7.04E-05	9.63E-05
TGME49_233830	3.086	8.193	1.505622641	7.37E-05	0.000101466
TGME49_248730	1.753	5.013	1.505622641	7.37E-05	0.000101466
TGME49_222010	0.873	2.47	1.505622641	7.37E-05	0.000101466
TGME49_231590	2.403	6.916	1.505622641	7.37E-05	0.000101466
TGME49_260210	0.906	2.486	1.376339624	7.44E-05	0.00010246
TGME49_239130	0.633	0.076	-2.703830724	7.90E-05	0.000109227
TGME49_294270	1.613	3.75	1.183694546	8.11E-05	0.000112415
TGME49_308945	1.086	4.45	2.00969369	8.43E-05	0.000117128
TGME49_289780	0.466	1.45	1.56220617	8.55E-05	0.000118838
TGME49_458080	1.89	0	-3.37897528	8.72E-05	0.000121354
TGME49_265010	0.303	1.533	2.106204817	8.89E-05	0.000123887
TGME49_224220	1.53	3.216	1.074988287	9.07E-05	0.000126683
TGME49_266320	1.473	3.186	1.074988287	9.07E-05	0.000126683
TGME49_310630	2.766	5.936	1.046191023	9.19E-05	0.000128438
TGME49_318710	2.306	4.523	1.020195814	9.22E-05	0.00012893
TGME49_291810	4.79	8.98	1.020195814	9.22E-05	0.00012893
TGME49_246100	0.77	2.616	1.631153523	9.70E-05	0.000136257
TGME49_254530	0.363	1.013	1.631153523	9.70E-05	0.000136257
TGME49_211300	1.563	3.943	1.33569764	0.000103898	0.00014668
TGME49_249750	2.32	5.6	1.33569764	0.000103898	0.00014668
TGME49_230590	1.266	3.26	1.33569764	0.000103898	0.00014668
TGME49_211060	2.316	18.473	3.003424341	0.000106567	0.000150832
TGME49_315690	1.346	4.083	1.454996568	0.000106629	0.000150976
TGME49_257960	1.526	5.523	1.717126746	0.000107133	0.000151799
TGME49_273550	2.483	5.68	1.116580351	0.000111803	0.000158879
TGME49_268010	0.436	0.106	-2.079339859	0.000111892	0.000159121
TGME49_259600	0.51	1.91	1.827550736	0.000114065	0.000162447
TGME49_238040	1.573	3.16	1.082411211	0.000114727	0.000163508
TGME49_258400	1.713	4.15	1.165948629	0.000127534	0.000182749
TGME49_309130	5.74	2.04	-1.5818402	0.000134706	0.000193582
TGME49_289710	1.716	0.796	-1.194817077	0.000136688	0.000196713
TGME49_316560	2.626	5.323	1.127111018	0.000141608	0.000204233
TGME49_225440	0.653	1.45	1.127111018	0.000141608	0.000204233
TGME49_226350	0.673	1.486	1.296169276	0.000143784	0.000207594
TGME49_225020	0.926	2.373	1.225611935	0.00014391	0.00020785
TGME49_459220	3.063	9.1	1.222993799	0.000145557	0.000210379
TGME49_220580	13.713	3.156	-2.04896621	0.00014781	0.00021417
TGME49_292250	8.686	17.413	1.003122301	0.000148946	0.000216201
TGME49_233930	2.546	5.006	1.003122301	0.000148946	0.000216201
TGME49_310850	4.12	8.06	1.029184597	0.000149159	0.000216664
TGME49_227090	0.03	0.68	4.505622641	0.000150069	0.000218141
TGME49_258140	4.92	16.036	1.643126165	0.000164916	0.000241
TGME49_310290	0.326	1.436	2.312977563	0.000165177	0.000241468
TGME49_313990	1.043	2.353	1.183694546	0.000169614	0.000248392
TGME49_217910	0.796	1.656	1.138840311	0.000178678	0.000262312
TGME49_223530	2.82	6.243	1.138840311	0.000178678	0.000262312
TGME49_221905	5.24	11.006	1.09468954	0.000179258	0.000263349
TGME49_306320	1.626	0.723	-1.241611288	0.000179417	0.000263675
TGME49_320550	0.826	1.61	1.099630282	0.000184658	0.00027214
TGME49_220140	0.973	3.503	2.046191023	0.000187535	0.000276671
TGME49_241890	2.91	5.433	1.06505005	0.000188518	0.000278219
TGME49_314720	6.89	12.576	1.034316922	0.000190239	0.000280955
BGI_novel_G000031	0.106	5.32	6.328744879	0.000190593	0.000281602
TGME49_321660	0.446	1.64	1.868192721	0.000190593	0.000281675
TGME49_233310	2.49	5.743	1.257695128	0.000196275	0.000290578
TGME49_244715	2.926	9.98	1.208403534	0.00020228	0.000300096
TGME49_297640	0.826	2.08	1.239702178	0.000207203	0.000307934
TGME49_258420	0.47	1.216	1.358781253	0.000214723	0.000320219
TGME49_252080	2.373	0	-3.234765291	0.000222212	0.000332536
TGME49_274180	2.166	0.7	-1.401267954	0.000230771	0.000346536
TGME49_203330	0.303	2.023	2.341100079	0.000233904	0.000351362
TGME49_293400	9.886	4.56	-1.097314306	0.000234013	0.000351646
TGME49_232220	0.22	1.373	2.505622641	0.00024458	0.00036942
TGME49_283878	0.36	1.886	2.505622641	0.00024458	0.00036942
TGME49_264780	0.643	1.823	1.572736837	0.000247727	0.00037443
TGME49_221600	0.773	2.19	1.572736837	0.000247727	0.00037443
TGME49_292280	6.356	13.2	1.018566354	0.000258792	0.000392759
TGME49_236790	2.5	0.79	-1.516745172	0.000269107	0.000409664
TGME49_310380	1.97	3.66	1.020438304	0.000272306	0.000414956
TGME49_230500	2.01	4.386	1.166820728	0.000282404	0.000431219
TGME49_315530	0.676	1.903	1.312977563	0.00029807	0.000456988
TGME49_254360	1.666	4.233	1.63611618	0.000302357	0.000464341
TGME49_222948	3.836	0	-3.179756911	0.000309267	0.000475753
TGME49_258050	8.156	4.436	-1.030430259	0.000314484	0.00048459
TGME49_240580	3.303	7.82	1.242588235	0.000329882	0.000510021
TGME49_319630	1.663	4.113	1.242588235	0.000329882	0.000510021
TGME49_241150	1.196	2.676	1.242588235	0.000329882	0.000510021
TGME49_262940	0.303	2.233	2.827550736	0.000336636	0.00052168
TGME49_285210	0.116	0.826	2.827550736	0.000336636	0.00052168
TGME49_221585	4.23	1.286	-1.651012743	0.000347081	0.000539301
TGME49_263340	2.246	5.473	1.348081364	0.000364565	0.000567786
TGME49_298960	4.186	11.14	1.348081364	0.000364565	0.000567786
TGME49_271280	5.21	14.416	1.505622641	0.000365734	0.000569986
TGME49_218960	0.613	0.2	-2.023884255	0.000367462	0.000572985
TGME49_238930	1.05	2.243	1.133653864	0.000372844	0.000582029
TGME49_202960	1.57	4.153	1.558245248	0.000393222	0.00061648
TGME49_253800	1.23	3.02	1.218347368	0.000396398	0.000621664
TGME49_229300	0.326	2.603	3.505622641	0.000397948	0.000624506
TGME49_267710	0.523	1.083	1.268583444	0.000409481	0.000643874
TGME49_311060	1.513	0.616	-1.249264861	0.000422886	0.000665827
TGME49_314270	2.203	0.61	-1.920642113	0.000436373	0.000689933
TGME49_224845	0.086	1.116	3.263547854	0.000445879	0.000707326
TGME49_239550	0.636	3.53	2.28323022	0.000468128	0.00074504
TGME49_271250	0.676	3	2.28323022	0.000468128	0.00074504
TGME49_270970	1.716	8.64	2.28323022	0.000468128	0.00074504
TGME49_294705	0.303	2.393	2.819151853	0.000484689	0.0007734
TGME49_243590	1.266	2.936	1.101232386	0.000487614	0.000778571
TGME49_216450	2.436	5.68	1.101232386	0.000487614	0.000778571
TGME49_301200	0.77	4.056	2.367425347	0.000504399	0.000807976
TGME49_272265	5.603	13.75	1.299171764	0.00050456	0.000808756
TGME49_231860	2.25	6.913	1.805182923	0.000513319	0.000823592
TGME49_208980	0.39	1.44	1.991049468	0.000518212	0.000833315
TGME49_239300	0.16	0.65	1.991049468	0.000518212	0.000833315
TGME49_225130	0.516	1.46	1.441492304	0.00052843	0.000851111
TGME49_306990	6.806	16.12	1.225514722	0.000554401	0.000896092
TGME49_265860	1.536	3.636	1.225514722	0.000554401	0.000896092
TGME49_263450	1.076	2.63	1.225514722	0.000554401	0.000896092
TGME49_228395	1.486	0.693	-1.146454055	0.000568369	0.000920136
TGME49_236930	0.24	0.563	1.164585723	0.000592133	0.000961362
TGME49_247670	1.683	4.123	1.33569764	0.00061958	0.001009124
TGME49_252465	1.213	2.88	1.33569764	0.00061958	0.001009124
TGME49_215900	0.81	2.393	1.505622641	0.000625193	0.001019234
TGME49_309840	2.193	5.79	1.505622641	0.000625193	0.001019234
TGME49_224160	0.303	0.943	1.505622641	0.000625193	0.001019234
TGME49_306560	2.503	1.026	-1.213195606	0.000626637	0.001021912
TGME49_288710	0.993	2.376	1.251866049	0.000691159	0.001136417
TGME49_259190	0.173	1.03	2.505622641	0.000698721	0.001151015
TGME49_244360	0.493	3.3	2.505622641	0.000698721	0.001151015
TGME49_252255	0.463	2.153	2.505622641	0.000698721	0.001151015
TGME49_211400	0.67	1.84	1.588084801	0.000720381	0.00119265
TGME49_285520	0.343	1.05	1.588084801	0.000720381	0.00119265
TGME49_305800	1.51	3.4	1.183694546	0.000741559	0.001232441
TGME49_250890	1.253	2.893	1.183694546	0.000741559	0.001232441
TGME49_287260	0.42	1.08	1.380091759	0.000750489	0.001247924
TGME49_310100	1.53	0	-3.017939315	0.000758102	0.001261757
TGME49_246690	0.123	0.603	2.290855476	0.000790681	0.001319249
TGME49_246630	1.583	3.43	1.079357887	0.000802152	0.001339631
TGME49_254270	0.946	2.79	1.698267719	0.000805629	0.001348351
TGME49_314320	0.433	1.26	1.698267719	0.000805629	0.001348351
TGME49_273080	2.046	6.77	1.698267719	0.000805629	0.001348351
TGME49_299820	0.43	1.446	1.698267719	0.000805629	0.001348351
TGME49_209060	0.566	1.38	1.435233313	0.000902423	0.001524337
TGME49_329600	1.746	4.29	1.343881507	0.000923408	0.001562645
TGME49_309940	1.036	2.426	1.206062359	0.000930808	0.001576129
TGME49_268210	2.556	5.65	1.206062359	0.000930808	0.001576129
TGME49_217390	0.14	1.28	2.920660141	0.000949716	0.001610598
TGME49_269775	0.67	4.836	2.920660141	0.000949716	0.001610598
TGME49_273500	0.13	0.92	2.920660141	0.000949716	0.001610598
TGME49_299000	0.193	0	-2.97270207	0.000957843	0.001624876
TGME49_266770	2.286	4.96	1.143052562	0.000984294	0.001675849
TGME49_226640	14.436	34.953	1.143052562	0.000984294	0.001675849
