# Supplementary material for: Myrislignan Induces Redox Imbalance and Activates Autophagy in Toxoplasma gondii
Source: Front Cell Infect Microbiol. 2021 Sep 3;11:730222. doi: 10.3389/fcimb.2021.730222 (PMC8447958; doi:10.3389/fcimb.2021.730222)
Supplement: Supplementary Data Sheet 1 — The qRT-PCR primers used for RNA-seq validation. [file DataSheet_1.zip › Fig.1-raw data/DEGs/Control-vs-MyrL.xls]

gene_id	average_fpkm_Control	average_fpkm_MyrL	diffexp_log2fc_Control-vs-MyrL	diffexp_degseq_qvalue_Control-vs-MyrL	diffexp_pvalue_Control-vs-MyrL
BGI_novel_G000058	480.583	1875.64	1.927986451	0	0
TGME49_330000	298.43	726.16	1.239800075	0	0
BGI_novel_G000090	261.886	712.93	1.380636619	0	0
BGI_novel_G000064	21.803	242.673	3.489344139	0	0
BGI_novel_G000005	58.9	180.566	1.573521571	0	0
BGI_novel_G000012	153.393	329.036	1.041268073	1.60E-176	1.46E-178
TGME49_219540	71.683	33.773	-1.05756801	8.31E-140	1.07E-141
BGI_novel_G000019	73.173	190.29	1.360148193	5.21E-131	7.33E-133
TGME49_218300	10.21	2.57	-1.937007806	2.74E-96	6.25E-98
TGME49_230150	41.556	18.536	-1.162843712	3.50E-93	8.38E-95
TGME49_253890	19.56	8.34	-1.083748958	2.00E-84	5.32E-86
TGME49_316510	14.95	7.103	-1.03761119	3.29E-83	9.26E-85
BGI_novel_G000041	7.666	48.046	2.397082413	8.79E-68	3.48E-69
TGME49_228120	6.42	2.353	-1.437860426	1.20E-67	4.78E-69
TGME49_293310	103.073	49.36	-1.070208014	1.14E-66	4.75E-68
TGME49_245428	42.35	88.786	1.052778052	4.77E-66	2.03E-67
TGME49_215950	13.7	4.19	-1.607784287	1.82E-65	7.89E-67
BGI_novel_G000018	51.75	121.123	1.20204409	1.48E-58	8.18E-60
TGME49_289490	6.243	1.38	-2.109271957	1.27E-57	7.07E-59
TGME49_201230	20.746	9.073	-1.186073084	3.27E-57	1.85E-58
TGME49_309040	6.71	0	-9.589625415	3.07E-56	1.77E-57
TGME49_259020	97.28	45.866	-1.08881022	1.52E-53	9.38E-55
TGME49_250930	16.99	7.026	-1.216793491	3.59E-53	2.24E-54
TGME49_279320	6.23	2.82	-1.132112675	3.17E-50	2.18E-51
TGME49_286020	20.956	7.53	-1.408534503	1.00E-49	7.07E-51
TGME49_306860	8.493	4.153	-1.046467017	3.32E-45	2.72E-46
TGME49_295960	13.816	3.443	-1.845266601	5.35E-44	4.50E-45
TGME49_269430	61.3	28.93	-1.044156856	2.03E-43	1.73E-44
TGME49_210345	7.43	3.543	-1.093803169	3.96E-43	3.40E-44
TGME49_314250	87.296	40.133	-1.130788929	9.33E-43	8.16E-44
TGME49_248110	0.723	3.85	2.820330449	1.86E-42	1.65E-43
TGME49_212780	10.816	5.293	-1.031367204	1.37E-39	1.32E-40
TGME49_223470	24.44	10.623	-1.113385842	4.96E-37	5.25E-38
TGME49_214430	11.433	2.68	-1.915274666	1.69E-32	2.14E-33
TGME49_209985	27.596	12.726	-1.092822387	1.15E-30	1.59E-31
TGME49_248420	8.143	3.21	-1.165949461	1.65E-30	2.33E-31
TGME49_203580	0.246	3.75	3.660729686	3.94E-30	5.69E-31
TGME49_207210	85.66	41.066	-1.080850011	5.44E-30	7.92E-31
TGME49_310885	19.306	8.116	-1.151777907	2.21E-26	3.77E-27
TGME49_212990	1.676	0	-8.130840574	3.76E-25	6.80E-26
BGI_novel_G000007	8.27	27.73	1.676674461	3.54E-24	6.71E-25
TGME49_259890	7.31	16.41	1.196093408	3.71E-24	7.05E-25
TGME49_211330	10.35	3.47	-1.519921202	1.42E-23	2.85E-24
BGI_novel_G000082	9.29	33.546	1.647005688	1.35E-22	2.83E-23
TGME49_223870	5.606	1.943	-1.491008511	1.60E-22	3.36E-23
BGI_novel_G000071	38.773	18.65	-1.038791325	1.14E-21	2.48E-22
TGME49_254890	7.003	2.41	-1.541231709	6.96E-21	1.58E-21
BGI_novel_G000067	22.74	44.466	1.325959455	8.01E-19	2.08E-19
TGME49_314070	2.316	0	-7.600497658	1.11E-18	2.90E-19
TGME49_205160	5.116	2.19	-1.18742794	2.13E-18	5.65E-19
TGME49_220640	2.523	0	-7.552127023	3.53E-18	9.48E-19
TGME49_256780	23.606	10.866	-1.060966587	9.64E-18	2.67E-18
TGME49_224630	4.563	2.15	-1.090314101	1.21E-17	3.37E-18
TGME49_210600	5.806	2	-1.599305026	1.61E-17	4.49E-18
TGME49_459280	6.996	0	-7.446508065	3.97E-17	1.14E-17
TGME49_297770	0	0.86	6.787830204	5.03E-17	1.45E-17
TGME49_203620	9.023	3.623	-1.288322017	5.39E-16	1.65E-16
BGI_novel_G000004	9.246	25.583	1.390398552	8.20E-16	2.54E-16
TGME49_283702	0.976	0.33	-1.541806144	1.62E-15	5.16E-16
TGME49_286210	24.596	11.473	-1.037696807	2.53E-15	8.18E-16
TGME49_304750	0.08	0.98	4.010479474	4.09E-15	1.35E-15
TGME49_328700	0.873	17.213	1.937845573	6.17E-15	2.06E-15
TGME49_201400	12.54	6.023	-1.041211291	8.98E-15	3.05E-15
TGME49_294230	0	9.27	6.539359339	1.02E-14	3.48E-15
TGME49_214780	3.223	10.59	1.534955126	1.31E-14	4.48E-15
TGME49_212275	3.32	9.673	1.511592634	1.32E-14	4.52E-15
TGME49_283810	6	2.76	-1.084191518	2.80E-14	9.84E-15
TGME49_248460	0.903	3.883	1.784286157	4.58E-14	1.63E-14
BGI_novel_G000129	4.296	13.153	1.550729969	4.76E-14	1.69E-14
TGME49_278750	6.886	2.53	-1.469400482	1.23E-13	4.54E-14
TGME49_203040	10.4	4.576	-1.151239339	2.69E-13	1.02E-13
TGME49_225020	0.926	0	-6.993027758	2.83E-13	1.08E-13
TGME49_233080	1.916	0.326	-2.54605669	5.89E-13	2.31E-13
TGME49_322130	1.413	14.593	3.769274153	6.23E-13	2.45E-13
TGME49_459160	15.12	0	-6.890816146	1.55E-12	6.32E-13
TGME49_294812	10.833	5.096	-1.072462225	3.56E-12	1.49E-12
TGME49_457450	10.033	1.536	-2.760339383	6.31E-12	2.71E-12
TGME49_458230	2.79	9.146	2.021859934	1.18E-11	5.20E-12
TGME49_278840	0.586	2.69	2.464653084	1.46E-11	6.47E-12
TGME49_459300	0	3.11	6.059415308	4.15E-11	1.91E-11
TGME49_301480	2.643	0.87	-1.632359389	6.58E-11	3.09E-11
TGME49_278680	3.953	8.61	1.061352483	8.80E-11	4.18E-11
BGI_novel_G000115	2.333	6.343	1.212580446	9.01E-11	4.30E-11
TGME49_224320	2.036	0.903	-1.158192099	1.77E-10	8.68E-11
TGME49_252080	2.373	7.09	1.681789456	3.53E-10	1.78E-10
TGME49_278878	8.226	3.496	-1.147252709	5.36E-10	2.72E-10
TGME49_458080	1.89	0	-6.471633319	6.55E-10	3.33E-10
BGI_novel_G000033	5.413	15.606	1.621990333	7.43E-10	3.79E-10
TGME49_462890	13.506	6.696	-1.066816009	1.08E-09	5.62E-10
TGME49_287270	4.943	2.016	-1.19369297	1.39E-09	7.28E-10
TGME49_461380	0	2.35	5.788004033	1.81E-09	9.52E-10
TGME49_294710	0.873	0	-6.34138847	3.29E-09	1.76E-09
BGI_novel_G000056	0.42	2.966	2.457358721	4.57E-09	2.48E-09
TGME49_220850	6.213	2.136	-1.763092681	5.24E-09	2.87E-09
TGME49_232320	3.976	1.83	-1.060966587	5.60E-09	3.08E-09
TGME49_233838	3.793	1.526	-1.306134572	6.32E-09	3.49E-09
TGME49_202860	1.816	0	-6.258328771	8.50E-09	4.77E-09
TGME49_278090	7.583	3.676	-1.020931925	1.04E-08	5.91E-09
TGME49_312480	7.973	3.766	-1.046467017	1.82E-08	1.05E-08
TGME49_226515	3.936	8.27	1.064016293	3.39E-08	2.01E-08
TGME49_249820	0.366	1.173	1.705447409	4.10E-08	2.45E-08
TGME49_209470	1.313	3.436	1.401649288	4.94E-08	2.99E-08
TGME49_215343	0	0.756	5.485927873	6.14E-08	3.75E-08
TGME49_301160	3.29	6.73	1.026355511	6.14E-08	3.75E-08
TGME49_299000	0.193	0	-6.06536011	6.64E-08	4.07E-08
TGME49_281430	2.093	4.656	1.107338319	7.92E-08	4.91E-08
TGME49_246178	1.376	0	-6.035275623	8.91E-08	5.57E-08
TGME49_215290	2.446	5.356	1.12191582	1.14E-07	7.16E-08
TGME49_295400	2.913	1.446	-1.014785869	1.17E-07	7.41E-08
TGME49_277050	2.373	1.1	-1.05087502	1.25E-07	7.96E-08
TGME49_458450	0	1.496	5.380594355	1.81E-07	1.16E-07
TGME49_213065	13.716	5.496	-1.162409976	2.21E-07	1.43E-07
TGME49_232400	8.786	3.77	-1.239112095	4.10E-07	2.73E-07
TGME49_270760	2.033	0.86	-1.220907499	4.14E-07	2.76E-07
TGME49_460570	0	2.053	5.230076175	7.61E-07	5.22E-07
TGME49_240930	4.296	1.693	-1.337057145	8.28E-07	5.69E-07
TGME49_204468	3.91	7.96	1.123457985	9.95E-07	6.92E-07
TGME49_214540	1.566	3.756	1.244364998	1.14E-06	8.01E-07
BGI_novel_G000008	0	2.003	5.132148042	1.80E-06	1.29E-06
TGME49_286050	3.06	1.286	-1.204594954	1.88E-06	1.36E-06
TGME49_457760	0.683	4.353	2.253872083	2.61E-06	1.92E-06
TGME49_222948	3.836	0.43	-2.758924205	2.67E-06	1.97E-06
TGME49_305280	0.423	2.3	2.351564057	2.80E-06	2.07E-06
TGME49_318750	0.93	2.673	1.557554871	2.82E-06	2.08E-06
TGME49_257170	2.89	1.216	-1.190376428	3.19E-06	2.37E-06
TGME49_278160	1.31	3.53	1.429266414	3.36E-06	2.50E-06
BGI_novel_G000138	0.736	0	-5.568888052	4.94E-06	3.78E-06
TGME49_255480	1.656	4.803	1.554320451	5.51E-06	4.24E-06
TGME49_305870	2.03	4.72	1.233994461	5.76E-06	4.46E-06
TGME49_225350	1.383	3.756	1.351564057	5.78E-06	4.48E-06
TGME49_230200	0.423	2.056	2.056820791	6.68E-06	5.24E-06
TGME49_306470	2.42	1.17	-1.119530479	6.84E-06	5.37E-06
TGME49_249890	1.713	0.833	-1.029978894	1.29E-05	1.05E-05
TGME49_310310	2.61	1.24	-1.055184234	1.38E-05	1.14E-05
TGME49_249750	2.32	4.916	1.101020595	1.42E-05	1.17E-05
TGME49_260010	2.71	7.016	1.495426762	1.44E-05	1.19E-05
TGME49_243170	2.343	0.75	-1.525634854	1.61E-05	1.33E-05
TGME49_270850	0.433	1.663	2.319483799	1.83E-05	1.52E-05
TGME49_252640	1.396	0.546	-1.3419229	2.19E-05	1.83E-05
TGME49_211060	2.316	12.32	2.49144399	3.17E-05	2.72E-05
TGME49_232310	2.836	1.346	-1.068568309	3.28E-05	2.82E-05
TGME49_460010	2.226	0	-5.246959957	4.36E-05	3.79E-05
TGME49_249000	1.543	0.66	-1.19708888	5.51E-05	4.87E-05
BGI_novel_G000072	2.45	0	-5.206448409	5.57E-05	4.92E-05
TGME49_236970	0.086	0	-5.183970541	6.35E-05	5.67E-05
TGME49_202572	1.826	0.673	-1.355709852	7.48E-05	6.74E-05
TGME49_277060	1.27	0.6	-1.085841255	7.76E-05	7.00E-05
TGME49_256950	2.136	0.586	-1.793486276	8.69E-05	7.92E-05
TGME49_458090	0	1.84	4.591679243	8.77E-05	8.00E-05
BGI_novel_G000103	4.4	0.826	-2.58855964	8.79E-05	8.03E-05
TGME49_302060	0	4.496	4.590085105	8.84E-05	8.09E-05
TGME49_285160	0.066	1.103	3.734892697	9.96E-05	9.18E-05
TGME49_309160	0.946	0.236	-2.164444505	0.000104324	9.66E-05
TGME49_309185	0	0.94	4.544718693	0.000115705	0.000107813
TGME49_459350	0.94	0	-5.042527019	0.000140831	0.000132725
TGME49_253110	1.596	3.696	1.12191582	0.000147222	0.00013942
TGME49_458390	2.216	0.94	-1.455422724	0.000154865	0.00014713
TGME49_209540	0.62	1.256	1.101020595	0.000154882	0.000147232
TGME49_290730	1.566	0.703	-1.361696713	0.000160856	0.000153189
BGI_novel_G000141	3.443	0.55	-2.6932105	0.000177593	0.000170141
TGME49_239730	1.793	0.746	-1.252616359	0.000185386	0.000177748
TGME49_252385	0	0.946	4.412964602	0.000242146	0.000237695
TGME49_250920	2.083	4.743	1.067468036	0.00025726	0.000253509
TGME49_457640	0.65	0	-4.923318786	0.000260684	0.000257457
TGME49_229330	0.56	2.046	1.734892697	0.000281482	0.000279519
TGME49_268010	0.436	0.2	-1.171997899	0.000281586	0.000279837
TGME49_201240	1.6	0.703	-1.171997899	0.000281586	0.000279837
TGME49_254270	0.946	2.2	1.386969393	0.000298217	0.000296932
TGME49_209040	1.903	4.093	1.122251444	0.000313119	0.00031314
TGME49_212710	3.266	0.91	-1.797568361	0.000375911	0.000381582
TGME49_269425	25.986	12.113	-1.12760378	0.000416529	0.000427248
TGME49_214390	3.896	1.36	-1.430038911	0.000437065	0.000450308
TGME49_298040	0.566	1.413	1.384950226	0.000481578	0.000501298
TGME49_202205	0.746	3.14	1.997927102	0.000512085	0.000535391
TGME49_219742	0.626	0.05	-3.908963493	0.000549496	0.000577012
BGI_novel_G000095	0.256	0	-4.76495319	0.000550882	0.000578677
TGME49_237060	0	4.73	4.214123258	0.000655822	0.000697143
TGME49_233157	4.826	1.8	-1.534567978	0.000750822	0.000806124
TGME49_244360	0.493	2.12	1.949017502	0.000754245	0.00081066
TGME49_239640	1.176	3.376	1.603051371	0.000777357	0.000836093
TGME49_297440	1.373	0	-4.660855632	0.000871099	0.000946194
TGME49_319630	1.663	0.713	-1.233398444	0.00096118	0.001051717
TGME49_210220	3.453	10.166	1.528441819	0.000961757	0.001052715
