# Supplementary material for: Myrislignan Induces Redox Imbalance and Activates Autophagy in Toxoplasma gondii
Source: Front Cell Infect Microbiol. 2021 Sep 3;11:730222. doi: 10.3389/fcimb.2021.730222 (PMC8447958; doi:10.3389/fcimb.2021.730222)
Supplement: Supplementary Data Sheet 1 — The qRT-PCR primers used for RNA-seq validation. [file DataSheet_1.zip › Fig.1-raw data/DEGs/Control-vs-MyrM.xls]

gene_id	average_fpkm_Control	average_fpkm_MyrM	diffexp_log2fc_Control-vs-MyrM	diffexp_degseq_qvalue_Control-vs-MyrM	diffexp_pvalue_Control-vs-MyrM
BGI_novel_G000058	480.583	2827.366	2.549184819	0	0
TGME49_293360	1700.373	3616.516	1.08363709	0	0
TGME49_330000	298.43	1112.136	1.883930015	0	0
BGI_novel_G000090	261.886	1080.166	2.013716017	0	0
BGI_novel_G000005	58.9	291.546	2.307826762	0	0
BGI_novel_G000064	21.803	311.843	3.903749993	0	0
BGI_novel_G000006	681.093	1623.036	1.239462352	1.48E-291	7.06E-294
BGI_novel_G000012	153.393	413.13	1.418232829	2.92E-255	1.85E-257
BGI_novel_G000041	7.666	142.43	3.988420852	6.21E-221	4.19E-223
BGI_novel_G000019	73.173	236.42	1.723811881	4.02E-163	3.35E-165
BGI_novel_G000038	38.273	120.65	1.672249317	1.86E-135	1.77E-137
BGI_novel_G000018	51.75	178.82	1.78898907	1.31E-107	1.57E-109
TGME49_219540	71.683	35.133	-1.016459766	9.94E-90	1.38E-91
TGME49_293310	103.073	32.636	-1.667320701	2.04E-89	2.92E-91
BGI_novel_G000009	139.853	293.92	1.054573294	3.10E-79	4.80E-81
TGME49_230150	41.556	16.696	-1.324763523	3.93E-78	6.24E-80
TGME49_310270	27.78	11.573	-1.276409803	1.32E-75	2.26E-77
TGME49_309930	9.343	22.813	1.272482017	3.54E-58	7.87E-60
TGME49_314250	87.296	25.11	-1.798774942	6.83E-58	1.54E-59
TGME49_289490	6.243	0.816	-2.912248864	1.48E-56	3.48E-58
BGI_novel_G000023	50.76	24.266	-1.033993043	8.57E-55	2.11E-56
TGME49_234200	13.453	29.833	1.160131519	2.41E-50	6.78E-52
TGME49_212275	3.32	23.033	2.771879722	5.18E-48	1.54E-49
TGME49_238950	12.913	25.933	1.00158558	2.08E-47	6.35E-49
TGME49_278680	3.953	19.876	2.288963895	1.53E-46	4.85E-48
TGME49_260190	20.67	56.983	1.460157239	4.39E-45	1.55E-46
TGME49_268176	71.96	36.543	-1.028375471	3.29E-44	1.20E-45
TGME49_213530	4.27	13.6	1.668482011	4.07E-43	1.52E-44
BGI_novel_G000011	76.443	13.71	-2.33715065	3.43E-39	1.46E-40
TGME49_224932	15.226	47.636	1.628042237	9.38E-39	4.06E-40
TGME49_322700	43.08	21.443	-1.108582373	2.87E-38	1.27E-39
TGME49_278840	0.586	7.553	4.116816289	2.61E-35	1.28E-36
TGME49_220640	2.523	9.813	2.339440914	5.46E-35	2.75E-36
TGME49_295130	37.353	10.203	-1.800324879	1.54E-34	7.94E-36
TGME49_215950	13.7	5.12	-1.282906627	3.01E-32	1.69E-33
BGI_novel_G000082	9.29	47.213	2.176214651	1.83E-31	1.07E-32
TGME49_259890	7.31	21.426	1.553472696	8.55E-31	5.26E-32
TGME49_207600	12.683	29.41	1.155673708	4.35E-30	2.78E-31
BGI_novel_G000007	8.27	36.196	2.10064563	2.09E-29	1.39E-30
TGME49_219130	8.176	20.866	1.383875542	2.36E-28	1.60E-29
TGME49_227580	13.193	26.213	1.035667236	3.33E-27	2.36E-28
TGME49_262630	13.863	36.8	1.483934262	4.30E-25	3.38E-26
TGME49_237170	8.223	21.28	1.327451931	6.05E-25	4.80E-26
TGME49_214150	43.073	18.903	-1.161072949	1.23E-24	9.90E-26
TGME49_315400	41.156	18.33	-1.157143611	4.53E-24	3.72E-25
TGME49_240480	8.2	17.59	1.103989084	3.59E-23	3.18E-24
TGME49_279400	17.673	41.236	1.200115918	4.03E-23	3.61E-24
TGME49_203580	0.246	4.17	3.784814372	5.29E-23	4.78E-24
TGME49_225102	10.296	1.863	-2.573357605	6.73E-23	6.15E-24
BGI_novel_G000004	9.246	34.283	1.843598037	2.40E-21	2.42E-22
TGME49_265120	6.843	15.323	1.112942311	3.37E-21	3.43E-22
TGME49_215540	33.286	77.87	1.201761132	3.53E-21	3.62E-22
TGME49_226310	4.646	11.25	1.259631714	5.19E-21	5.40E-22
TGME49_214270	5.506	11.516	1.086474477	9.65E-21	1.03E-21
TGME49_271315	11.156	27.016	1.242593679	1.81E-20	1.95E-21
TGME49_462900	18.776	5.266	-1.860900762	5.94E-20	6.70E-21
TGME49_239540	4.8	11.233	1.186746032	1.79E-19	2.11E-20
TGME49_328700	0.873	19.406	2.48096509	2.12E-19	2.53E-20
TGME49_302055	130.85	264.49	1.006660578	2.74E-19	3.28E-20
TGME49_225413	10.27	21.826	1.045629425	3.42E-19	4.15E-20
TGME49_230980	4.03	9.196	1.186134731	3.55E-19	4.33E-20
TGME49_238060	8.136	19.683	1.228813647	4.63E-19	5.75E-20
TGME49_458230	2.79	14.25	2.813498825	6.47E-19	8.09E-20
TGME49_210230	8.37	19.466	1.188425342	6.87E-19	8.61E-20
TGME49_214780	3.223	14.256	1.98607258	8.88E-19	1.13E-19
TGME49_246800	6.98	14.753	1.11235467	8.98E-19	1.14E-19
TGME49_275630	2.576	6.3	1.311268389	1.10E-18	1.42E-19
TGME49_215343	0	3.786	7.580695771	1.17E-18	1.52E-19
TGME49_248445	11.223	24.89	1.117389711	1.20E-18	1.57E-19
BGI_novel_G000056	0.42	5.416	3.644238499	1.91E-18	2.54E-19
TGME49_282020	11.986	29.17	1.212287492	2.14E-18	2.85E-19
TGME49_319340	0.066	1.63	4.610288829	1.38E-17	1.97E-18
TGME49_267730	2.88	6.67	1.234408629	1.72E-17	2.50E-18
TGME49_255420	6.75	19.57	1.54422095	3.94E-17	5.87E-18
TGME49_269900	3.46	9.133	1.433606462	4.35E-17	6.53E-18
TGME49_239520	3.876	9.363	1.29747663	1.22E-16	1.93E-17
TGME49_281430	2.093	7.94	1.836496224	1.28E-16	2.03E-17
TGME49_242790	1.833	4.733	1.412441852	1.61E-16	2.57E-17
TGME49_258480	3.856	8.263	1.05998889	1.80E-16	2.88E-17
TGME49_249490	7.896	15.873	1.004308123	2.50E-16	4.04E-17
BGI_novel_G000077	17.786	49.946	1.503475107	3.36E-16	5.54E-17
TGME49_248110	0.723	2.603	2.25376941	6.71E-16	1.14E-16
TGME49_235860	1.9	5.84	1.561636383	2.12E-15	3.73E-16
TGME49_212990	1.676	0.183	-3.213259136	4.02E-15	7.21E-16
TGME49_239580	1.356	3.536	1.381636054	4.26E-15	7.68E-16
TGME49_304750	0.08	1.39	4.485829632	5.34E-15	9.81E-16
TGME49_203110	5.253	11.753	1.198493692	1.30E-14	2.44E-15
TGME49_293830	2.44	9.376	1.907798217	1.50E-14	2.85E-15
TGME49_233080	1.916	0	-6.569743575	3.38E-14	6.61E-15
TGME49_240340	0	1.703	7.076837815	5.10E-14	1.02E-14
TGME49_314070	2.316	0	-6.524889339	7.93E-14	1.61E-14
TGME49_282030	2.453	6.316	1.404180734	1.22E-13	2.53E-14
TGME49_284420	9.32	20.31	1.205235495	1.60E-13	3.42E-14
TGME49_219640	0.016	0.913	5.743477211	2.43E-13	5.27E-14
TGME49_268230	3.313	5.59	1.03178722	2.43E-13	5.30E-14
TGME49_307050	6.93	16.423	1.232918045	3.14E-13	6.91E-14
TGME49_210600	5.806	1.756	-1.66943834	6.26E-13	1.43E-13
TGME49_258120	8.283	18.513	1.172313576	9.03E-13	2.10E-13
BGI_novel_G000034	11.39	0.886	-3.793832601	1.09E-12	2.54E-13
TGME49_223540	2.13	5.053	1.243950552	1.16E-12	2.72E-13
TGME49_459280	6.996	0	-6.370899746	1.21E-12	2.88E-13
TGME49_320715	1.766	4.3	1.329506435	1.82E-12	4.39E-13
TGME49_460570	0	7.36	6.865349493	1.92E-12	4.64E-13
TGME49_292350	5.493	18.653	1.710965342	1.95E-12	4.75E-13
TGME49_239310	10.483	21.693	1.054919743	2.95E-12	7.23E-13
TGME49_294230	0	9.953	6.814462982	4.35E-12	1.09E-12
TGME49_278160	1.31	6.44	2.257959993	4.81E-12	1.21E-12
TGME49_227030	4.083	13.043	1.667642739	4.90E-12	1.24E-12
TGME49_239510	14.523	32.616	1.182241681	6.62E-12	1.69E-12
TGME49_301690	3.33	9.42	1.456392515	9.13E-12	2.37E-12
TGME49_223870	5.606	2.366	-1.211866797	9.65E-12	2.52E-12
TGME49_320760	3.583	8.59	1.217270899	1.08E-11	2.83E-12
TGME49_298590	7.096	22.536	1.597674628	1.63E-11	4.33E-12
TGME49_211330	10.35	4.466	-1.166778908	2.49E-11	6.74E-12
TGME49_246160	1.893	0	-6.18243732	2.60E-11	7.06E-12
TGME49_318750	0.93	4.68	2.363042039	2.73E-11	7.47E-12
TGME49_305820	2.073	8.723	2.037466167	2.98E-11	8.19E-12
BGI_novel_G000120	2.566	8.713	1.591277932	3.61E-11	1.00E-11
TGME49_297920	5.546	12.603	1.181734162	3.65E-11	1.01E-11
TGME49_220720	4.583	17.63	2.004805795	4.10E-11	1.15E-11
TGME49_210330	3.026	11.223	1.946013974	5.67E-11	1.63E-11
TGME49_242118	3.826	10.513	1.351291988	7.82E-11	2.27E-11
TGME49_214430	11.433	5.013	-1.119905959	7.87E-11	2.29E-11
TGME49_312840	1.716	4.38	1.330310837	8.89E-11	2.60E-11
TGME49_215290	2.446	7.3	1.556317527	8.96E-11	2.63E-11
TGME49_307030	7.216	15.783	1.084295468	9.19E-11	2.70E-11
BGI_novel_G000115	2.333	6.71	1.420224961	1.18E-10	3.52E-11
TGME49_318560	3.206	7.33	1.28827427	1.62E-10	4.89E-11
TGME49_309850	2.633	6.75	1.398375112	1.71E-10	5.18E-11
TGME49_251430	1.273	0.36	-1.961691851	1.99E-10	6.09E-11
TGME49_221310	1.86	4.876	1.342309545	2.18E-10	6.68E-11
BGI_novel_G000014	2.103	10.646	2.350394065	2.30E-10	7.07E-11
TGME49_263140	5.07	10.573	1.144356759	2.35E-10	7.22E-11
TGME49_206310	1.91	4.916	1.376680041	2.79E-10	8.69E-11
TGME49_259180	3.726	11.853	1.539435682	3.03E-10	9.48E-11
TGME49_320550	0.826	2.25	1.502119453	3.92E-10	1.24E-10
TGME49_291090	1.866	4.033	1.081663302	4.09E-10	1.29E-10
TGME49_213680	1.14	4.356	1.878826717	4.14E-10	1.31E-10
TGME49_222960	0.913	2.893	1.674439466	4.28E-10	1.36E-10
TGME49_220450	14.536	6.713	-1.09638958	5.83E-10	1.88E-10
TGME49_459220	3.063	0	-5.922514306	1.03E-09	3.41E-10
TGME49_237130	6.91	16.393	1.176889182	1.09E-09	3.62E-10
TGME49_242870	2.623	6.823	1.322562969	1.11E-09	3.70E-10
TGME49_266320	1.473	3.936	1.379866661	1.16E-09	3.87E-10
BGI_novel_G000114	0	1.566	6.411246514	1.26E-09	4.23E-10
TGME49_315560	3.803	7.893	1.009738771	1.26E-09	4.26E-10
TGME49_253580	3.11	0.886	-1.826459107	1.39E-09	4.72E-10
TGME49_288030	0	2.396	6.395463516	1.53E-09	5.20E-10
TGME49_265140	7.56	15.21	1.008727126	1.76E-09	6.05E-10
TGME49_271320	2.706	7.54	1.503523262	2.50E-09	8.74E-10
TGME49_269380	4.173	8.94	1.073535422	3.10E-09	1.10E-09
TGME49_254890	7.003	3.216	-1.10305331	3.23E-09	1.15E-09
TGME49_283702	0.976	0.39	-1.346616209	3.78E-09	1.36E-09
TGME49_300180	2.426	5.87	1.278153141	3.96E-09	1.42E-09
TGME49_459160	15.12	0	-5.815207827	3.98E-09	1.43E-09
BGI_novel_G000139	5.01	12.533	1.418641801	6.26E-09	2.31E-09
TGME49_245720	0.526	1.43	1.458825577	6.67E-09	2.46E-09
TGME49_301160	3.29	7.893	1.280464726	7.90E-09	2.94E-09
TGME49_233180	5.236	11.326	1.149771007	9.52E-09	3.58E-09
TGME49_458390	2.216	0	-5.739476127	9.96E-09	3.75E-09
TGME49_291120	0.503	1.916	1.90361042	1.07E-08	4.03E-09
TGME49_219370	5.273	11.066	1.059460236	1.22E-08	4.64E-09
TGME49_253340	10.406	22.126	1.133092266	1.41E-08	5.42E-09
TGME49_270950	6.28	13.916	1.127173385	1.44E-08	5.53E-09
TGME49_234370	3.743	7.836	1.113451326	1.46E-08	5.60E-09
TGME49_208760	1.81	5.016	1.414572339	1.74E-08	6.75E-09
TGME49_275760	3.953	8.926	1.094293982	2.19E-08	8.68E-09
TGME49_245570	3.136	6.25	1.088965462	2.22E-08	8.80E-09
BGI_novel_G000033	5.413	16.083	1.749734912	2.75E-08	1.10E-08
TGME49_215130	2.396	7.27	1.524196831	3.08E-08	1.24E-08
TGME49_307850	3.43	7.5	1.178617468	3.35E-08	1.36E-08
TGME49_285160	0.066	2.916	5.132429111	3.61E-08	1.47E-08
TGME49_288330	1.746	4.326	1.303017268	4.12E-08	1.69E-08
TGME49_249820	0.366	1.406	1.960070714	7.09E-08	2.99E-08
TGME49_282090	2.706	5.763	1.140649617	7.46E-08	3.17E-08
TGME49_225880	0.343	2.51	2.810501016	9.38E-08	4.04E-08
TGME49_279410	11.946	5.313	-1.209923518	9.43E-08	4.07E-08
TGME49_253530	3.593	12.056	1.674986045	1.04E-07	4.53E-08
TGME49_292260	2.643	7.03	1.327292014	1.07E-07	4.66E-08
TGME49_255480	1.656	6.59	2.044966269	1.15E-07	5.02E-08
TGME49_240670	2.353	6.426	1.456824858	1.22E-07	5.37E-08
BGI_novel_G000057	1.93	5.293	1.349148628	1.32E-07	5.82E-08
TGME49_240500	4.62	11.006	1.239893808	1.49E-07	6.65E-08
TGME49_259550	3.433	7.366	1.110061298	1.57E-07	7.05E-08
TGME49_240470	0.726	4.023	2.839806425	1.62E-07	7.29E-08
BGI_novel_G000119	3.42	7.19	1.036060716	1.80E-07	8.12E-08
TGME49_202490	0.37	0.996	1.452047045	1.87E-07	8.46E-08
TGME49_230580	0.446	1.99	2.198169496	2.00E-07	9.11E-08
TGME49_263810	7.69	16.556	1.124609606	2.12E-07	9.71E-08
TGME49_286160	0.683	1.58	1.225538515	2.21E-07	1.01E-07
TGME49_319710	0.323	1.526	2.351069397	2.30E-07	1.06E-07
TGME49_269150	2.93	9.713	1.761591415	2.34E-07	1.09E-07
TGME49_307605	0.793	3.063	1.962504109	2.41E-07	1.12E-07
TGME49_234440	3.643	7.626	1.050992853	2.44E-07	1.13E-07
TGME49_237595	11.64	4.753	-1.153550641	2.52E-07	1.17E-07
TGME49_225190	0.943	0.136	-2.983539553	3.26E-07	1.55E-07
TGME49_243750	2.59	5.263	1.00007326	3.54E-07	1.70E-07
TGME49_458080	1.89	0	-5.396025	3.69E-07	1.77E-07
TGME49_293590	2.613	5.836	1.106103284	4.28E-07	2.08E-07
TGME49_306410	0.84	2.49	1.509634536	4.41E-07	2.14E-07
TGME49_214540	1.566	4.53	1.509634536	4.41E-07	2.14E-07
TGME49_230200	0.423	2.746	2.576035762	4.92E-07	2.41E-07
TGME49_300380	1.743	4.413	1.381657717	5.02E-07	2.47E-07
TGME49_237893	24.596	10.526	-1.256685371	5.60E-07	2.77E-07
TGME49_204468	3.91	9.856	1.351069397	5.63E-07	2.79E-07
TGME49_291810	4.79	9.713	1.114177406	5.87E-07	2.92E-07
TGME49_323300	0	6.76	5.824141926	5.98E-07	2.98E-07
BGI_novel_G000008	0	3.426	5.815541632	6.42E-07	3.23E-07
TGME49_209470	1.313	3.626	1.510940734	9.20E-07	4.73E-07
TGME49_233950	1.143	4.18	1.810501016	9.71E-07	5.01E-07
TGME49_315127	0	1.213	5.756857587	1.07E-06	5.54E-07
TGME49_300160	0.703	1.793	1.428990125	1.12E-06	5.85E-07
TGME49_294710	0.873	0	-5.265780151	1.20E-06	6.29E-07
TGME49_297770	0	0.433	5.740292013	1.23E-06	6.42E-07
TGME49_207390	2.116	4.803	1.189012639	1.35E-06	7.08E-07
TGME49_258140	4.92	18.126	1.78135467	1.62E-06	8.65E-07
TGME49_229200	0.426	2.586	2.488572921	1.67E-06	8.93E-07
TGME49_239300	0.16	0.77	2.295927843	1.76E-06	9.48E-07
TGME49_269620	1.736	0	-5.198487767	2.12E-06	1.17E-06
TGME49_206320	0.75	2.55	1.795234259	2.30E-06	1.27E-06
TGME49_209550	0.293	1.31	2.199066304	2.32E-06	1.28E-06
TGME49_202860	1.816	0	-5.182720452	2.42E-06	1.34E-06
TGME49_223672	5.263	10.673	1.059729622	2.43E-06	1.35E-06
TGME49_278090	7.583	3.65	-1.023326118	2.52E-06	1.41E-06
TGME49_305280	0.423	2.953	2.710965342	2.59E-06	1.45E-06
TGME49_207630	1.87	4.77	1.423477893	2.59E-06	1.45E-06
TGME49_209040	1.903	5.973	1.650897136	2.73E-06	1.53E-06
TGME49_209700	1.09	4.07	1.860541698	2.78E-06	1.56E-06
TGME49_229330	0.56	3.356	2.442769231	3.03E-06	1.71E-06
TGME49_265010	0.303	1.39	2.153613995	3.17E-06	1.79E-06
TGME49_235870	2.053	8.19	1.93923433	3.29E-06	1.87E-06
TGME49_284550	9.803	23.19	1.225538515	3.36E-06	1.91E-06
TGME49_315530	0.676	1.953	1.442769231	3.50E-06	2.00E-06
TGME49_291940	0.436	1.723	2.036060716	3.74E-06	2.15E-06
TGME49_228180	2.033	4.443	1.163735993	4.65E-06	2.73E-06
TGME49_253410	2.66	5.343	1.031715246	4.83E-06	2.85E-06
TGME49_313470	1.88	4.273	1.207391168	4.92E-06	2.91E-06
TGME49_235010	1.25	3.496	1.515045132	5.76E-06	3.44E-06
TGME49_253400	0.543	1.536	1.515045132	5.76E-06	3.44E-06
BGI_novel_G000117	0.49	1.46	2.057509763	6.08E-06	3.64E-06
TGME49_226515	3.936	8.273	1.058428529	6.55E-06	3.96E-06
TGME49_312490	2.026	4.503	1.20077061	7.04E-06	4.28E-06
TGME49_225310	2.526	4.926	1.018911601	7.22E-06	4.39E-06
TGME49_322130	1.413	9.753	3.161996322	7.79E-06	4.78E-06
TGME49_254270	0.946	3.336	1.929145512	7.80E-06	4.80E-06
TGME49_214170	1.083	2	1.218731043	8.28E-06	5.11E-06
TGME49_223258	0.513	3.186	2.604050138	8.92E-06	5.55E-06
TGME49_207710	0.69	3.02	2.032893437	8.92E-06	5.55E-06
TGME49_289730	0.783	1.976	1.336569827	9.79E-06	6.15E-06
TGME49_270530	2.423	6.196	1.336569827	9.79E-06	6.15E-06
TGME49_299000	0.193	0.003	-6.826253058	1.18E-05	7.51E-06
TGME49_207730	0.723	1.806	1.392357606	1.19E-05	7.62E-06
TGME49_209830	4.436	8.876	1.090608935	1.21E-05	7.76E-06
BGI_novel_G000053	0	0.966	5.433431367	1.23E-05	7.90E-06
TGME49_246178	1.376	0	-4.959667304	1.33E-05	8.58E-06
TGME49_301460	1.596	3.296	1.043126851	1.35E-05	8.72E-06
TGME49_210750	0.463	1.52	1.710965342	1.46E-05	9.48E-06
TGME49_259040	3.83	9.203	1.313486214	1.48E-05	9.63E-06
TGME49_264178	1.836	5.423	1.549973466	1.58E-05	1.03E-05
BGI_novel_G000037	0	3.92	5.382905663	1.74E-05	1.15E-05
TGME49_214390	3.896	0.66	-2.632179239	2.15E-05	1.44E-05
TGME49_253420	0.8	2.7	1.851143	2.23E-05	1.49E-05
TGME49_225020	0.926	2.073	1.188803234	2.37E-05	1.60E-05
TGME49_266760	2.803	6.056	1.073535422	2.42E-05	1.63E-05
TGME49_293860	1.806	4.723	1.488572921	2.71E-05	1.86E-05
TGME49_244520	0.43	1.806	2.073535422	2.96E-05	2.05E-05
TGME49_253660	0	5.803	5.295927843	3.05E-05	2.12E-05
TGME49_301480	2.643	1.216	-1.157143611	3.35E-05	2.34E-05
TGME49_224100	3.253	9.006	1.406110761	3.37E-05	2.35E-05
TGME49_260010	2.71	8.153	1.686512298	3.43E-05	2.39E-05
TGME49_279450	0.506	2.2	1.983337613	3.67E-05	2.59E-05
TGME49_458360	0	1.523	5.264676909	3.71E-05	2.62E-05
TGME49_310580	1.816	4.196	1.259091075	4.79E-05	3.45E-05
TGME49_209630	1.763	3.446	1.088818982	4.81E-05	3.46E-05
TGME49_209130	1.5	2.966	1.021068002	4.89E-05	3.53E-05
TGME49_213830	2.683	6.14	1.225538515	5.13E-05	3.72E-05
TGME49_217370	2.73	7.436	1.377541608	5.18E-05	3.76E-05
BGI_novel_G000103	4.4	0	-4.754791505	5.27E-05	3.83E-05
TGME49_207150	8.386	19.54	1.248521833	5.32E-05	3.88E-05
TGME49_270277	2.143	12.37	2.427172376	5.48E-05	4.02E-05
TGME49_274090	0.646	15.163	4.295927843	5.59E-05	4.10E-05
TGME49_246100	0.77	2.383	1.488572921	5.66E-05	4.15E-05
TGME49_273595	0.723	1.576	1.153388729	5.85E-05	4.30E-05
TGME49_275660	1.69	3.773	1.140649617	5.96E-05	4.40E-05
TGME49_288580	3.81	7.993	1.086081569	6.66E-05	4.96E-05
TGME49_280450	0.143	0.653	2.2661805	7.51E-05	5.64E-05
TGME49_309950	0.973	2.953	1.488572921	8.23E-05	6.22E-05
TGME49_314415	2.966	6.266	1.143924749	8.34E-05	6.31E-05
TGME49_263410	1.266	2.733	1.118623311	8.65E-05	6.57E-05
TGME49_207980	2.833	5.583	1.084182666	9.01E-05	6.88E-05
TGME49_230430	6.22	1.913	-1.532796821	9.85E-05	7.61E-05
TGME49_297245	0.196	1.046	2.363042039	9.96E-05	7.69E-05
TGME49_201890	1.416	3.693	1.395463516	0.000101475	7.85E-05
TGME49_313140	2.433	0.903	-1.407785945	0.0001082	8.43E-05
TGME49_300110	0.676	1.936	1.571035081	0.000141613	0.000114648
TGME49_203120	0.853	2.73	1.571035081	0.000141613	0.000114648
TGME49_316450	0.603	1.716	1.571035081	0.000141613	0.000114648
TGME49_298040	0.566	1.913	1.742329513	0.000143493	0.000116397
TGME49_237060	0	8.126	4.998268763	0.000168188	0.000138097
TGME49_247930	0.943	4.58	2.073535422	0.00016904	0.000138864
TGME49_459300	0	1.416	4.989374974	0.00017666	0.000145334
TGME49_226925	9.223	3.833	-1.354701575	0.000179144	0.000147716
TGME49_287960	1.94	4.17	1.031100155	0.000180627	0.000149171
TGME49_253160	2.373	4.683	1.003146094	0.000182503	0.000150865
TGME49_274130	0.283	0.826	1.626076445	0.000184705	0.000152979
TGME49_202100	1.47	4.89	1.737823511	0.000185864	0.00015428
BGI_novel_G000054	1.593	3.263	1.037976555	0.000208126	0.000174359
TGME49_220850	6.213	3.12	-1.226775005	0.000209439	0.000175625
TGME49_205730	1.426	3.196	1.189012639	0.000211747	0.000177729
TGME49_244350	0.783	1.983	1.357328388	0.000222331	0.000187406
TGME49_244360	0.493	2.916	2.414572339	0.000234589	0.000198298
BGI_novel_G000138	0.736	0	-4.493279732	0.000236553	0.000200333
TGME49_294025	1.703	5.13	1.695023798	0.000236665	0.000200522
TGME49_328500	0.553	3.456	2.413493804	0.000259334	0.000221891
TGME49_458090	0	2.106	4.909459496	0.000265153	0.000227223
TGME49_207200	0.286	0.86	1.635414309	0.000266679	0.000228916
TGME49_205060	0.803	1.733	1.257247375	0.000266988	0.000229287
TGME49_311150	2.913	1.1	-1.191248766	0.00029216	0.000253224
TGME49_202440	0.25	1.32	2.576035762	0.000299813	0.00026057
TGME49_251958	0.256	1.38	2.576035762	0.000299813	0.00026057
TGME49_311390	1.413	3.19	1.1782328	0.000301865	0.000262833
TGME49_273650	3.95	9.203	1.1782328	0.000301865	0.000262833
TGME49_240440	1.876	4.446	1.160998263	0.000309033	0.00026981
TGME49_267390	2.163	4.853	1.14461852	0.000315495	0.000276221
TGME49_217380	0.7	1.726	1.351069397	0.000320015	0.000280668
TGME49_305800	1.51	3.33	1.114177406	0.000326908	0.000287363
TGME49_270850	0.433	1.623	2.339043373	0.000332314	0.000293038
TGME49_225130	0.516	1.306	1.322562969	0.000335933	0.000297029
TGME49_287515	1.46	4.07	1.467296261	0.000337092	0.000298455
TGME49_311485	1.133	0	-4.420239987	0.000342533	0.000303681
TGME49_281600	0.423	3.336	2.810501016	0.000365646	0.000326493
TGME49_309020	1.39	3.06	1.204779955	0.000407776	0.000366863
TGME49_290682	0	1.083	4.813383524	0.00041851	0.000378226
TGME49_309860	0.183	1.503	3.189012639	0.00041851	0.000378347
TGME49_319992	0.156	1.513	3.189012639	0.00041851	0.000378347
TGME49_312510	0.296	0.883	1.810501016	0.000419832	0.000379709
TGME49_258840	0.066	1.023	3.948004539	0.000426058	0.000386354
TGME49_209640	1.126	2.576	1.166644826	0.000428463	0.000388705
TGME49_209060	0.566	1.31	1.344183012	0.000459787	0.000420772
TGME49_460430	2.796	0.74	-1.870508172	0.000459848	0.00042101
TGME49_255060	0	1.51	4.784295945	0.000476585	0.000438793
TGME49_213415	2.16	7.066	1.72958102	0.000483258	0.000446279
TGME49_281400	0.446	0.87	1.024625821	0.000484068	0.000447559
TGME49_316140	2.373	4.653	1.003146094	0.000486475	0.000450601
TGME49_233860	0.9	1.843	1.003146094	0.000486475	0.000450601
TGME49_246640	1.073	5.69	2.326127293	0.000490689	0.000455672
BGI_novel_G000073	3.393	7.643	1.633801048	0.000491348	0.00045648
TGME49_231230	0	5.363	4.769529235	0.000506632	0.000472689
TGME49_210260	0.273	1.25	2.488572921	0.000543279	0.000511624
TGME49_266110	0.393	1.23	1.658497922	0.000545384	0.000513824
TGME49_239640	1.176	3.863	1.901215544	0.000586648	0.000557123
TGME49_272265	5.603	12.22	1.136271177	0.000616227	0.000587904
TGME49_306990	6.806	15.08	1.073535422	0.000654916	0.000626893
TGME49_287510	1.413	3.98	1.503523262	0.00066854	0.000641275
TGME49_267460	0.333	1.01	1.539198994	0.000674549	0.000648113
TGME49_213910	0.92	2.003	1.221869491	0.000738596	0.000714907
TGME49_259190	0.173	0.826	2.254107667	0.000751128	0.000728528
TGME49_278630	0.16	0.69	2.254107667	0.000751128	0.000728528
BGI_novel_G000044	0	4.2	4.671265218	0.000784233	0.000762815
TGME49_231610	0.136	1.44	3.810501016	0.000843987	0.000822946
TGME49_222010	0.873	1.896	1.140649617	0.000869465	0.0008502
TGME49_281480	2.766	1.386	-1.037495891	0.000869465	0.000850205
TGME49_283480	1.293	2.566	1.073535422	0.000923267	0.000907945
TGME49_213069	4.56	8.893	1.019087638	0.000949006	0.000936269
TGME49_210220	3.453	12.516	1.778079538	0.000999661	0.000992988
TGME49_274070	0.54	1.583	1.778079538	0.000999661	0.000992988
