# Supplementary material for: Myrislignan Induces Redox Imbalance and Activates Autophagy in Toxoplasma gondii
Source: Front Cell Infect Microbiol. 2021 Sep 3;11:730222. doi: 10.3389/fcimb.2021.730222 (PMC8447958; doi:10.3389/fcimb.2021.730222)
Supplement: Supplementary Data Sheet 1 — The qRT-PCR primers used for RNA-seq validation. [file DataSheet_1.zip › Fig.1-raw data/GO-enrich/Annotation_GO_gene2term.xls]

GeneID	Term_ID	Term	Level1	Level2
TGME49_237130	GO:0008152	metabolic process	biological_process	metabolic process
TGME49_309400	GO:0006974	cellular response to DNA damage stimulus	biological_process	cellular process
TGME49_269438	GO:0043169	cation binding	molecular_function	binding
TGME49_234520	GO:0044237	cellular metabolic process	biological_process	cellular process
TGME49_233110	GO:0006796	phosphate-containing compound metabolic process	biological_process	cellular process
TGME49_240890	GO:0016301	kinase activity	molecular_function	catalytic activity
TGME49_311390	GO:0008175	tRNA methyltransferase activity	molecular_function	catalytic activity
TGME49_315480	GO:0043168	anion binding	molecular_function	binding
TGME49_251950	GO:0044260	cellular macromolecule metabolic process	biological_process	cellular process
TGME49_242730	GO:0016301	kinase activity	molecular_function	catalytic activity
TGME49_218610	GO:0009451	RNA modification	biological_process	cellular process
TGME49_308930	GO:0006518	peptide metabolic process	biological_process	cellular process
TGME49_212100	GO:0016877	ligase activity, forming carbon-sulfur bonds	molecular_function	catalytic activity
TGME49_273460	GO:0005623	cell	cellular_component	cell
TGME49_289650	GO:0043168	anion binding	molecular_function	binding
TGME49_306960	GO:0019538	protein metabolic process	biological_process	metabolic process
TGME49_320460	GO:0031224	intrinsic component of membrane	cellular_component	membrane part
TGME49_294920	GO:0006725	cellular aromatic compound metabolic process	biological_process	cellular process
TGME49_285180	GO:0006725	cellular aromatic compound metabolic process	biological_process	cellular process
TGME49_266620	GO:0008152	metabolic process	biological_process	metabolic process
TGME49_213890	GO:0035267	NuA4 histone acetyltransferase complex	cellular_component	organelle part
TGME49_290970	GO:0016454	C-palmitoyltransferase activity	molecular_function	catalytic activity
TGME49_243710	GO:0044424	intracellular part	cellular_component	cell
TGME49_314820	GO:0006818	hydrogen transport	biological_process	localization
TGME49_224190	GO:0016818	hydrolase activity, acting on acid anhydrides, in phosphorus-containing anhydrides	molecular_function	catalytic activity
TGME49_244210	GO:0009059	macromolecule biosynthetic process	biological_process	metabolic process
BGI_novel_G000044	GO:0008324	cation transmembrane transporter activity	molecular_function	transporter activity
TGME49_299210	GO:1901566	organonitrogen compound biosynthetic process	biological_process	metabolic process
TGME49_203440	GO:0043632	modification-dependent macromolecule catabolic process	biological_process	cellular process
TGME49_321650	GO:1901363	heterocyclic compound binding	molecular_function	binding
TGME49_313130	GO:0030684	preribosome	cellular_component	cell
TGME49_218560	GO:1901576	organic substance biosynthetic process	biological_process	metabolic process
TGME49_268310	GO:1901071	glucosamine-containing compound metabolic process	biological_process	metabolic process
TGME49_244110	GO:0051276	chromosome organization	biological_process	cellular component organization or biogenesis
TGME49_248900	GO:0044425	membrane part	cellular_component	membrane part
TGME49_306470	GO:0044432	endoplasmic reticulum part	cellular_component	organelle part
TGME49_234550	GO:0005737	cytoplasm	cellular_component	cell
TGME49_232230	GO:0005737	cytoplasm	cellular_component	cell
TGME49_261760	GO:0044255	cellular lipid metabolic process	biological_process	cellular process
TGME49_318140	GO:0006139	nucleobase-containing compound metabolic process	biological_process	cellular process
TGME49_212130	GO:0044238	primary metabolic process	biological_process	metabolic process
TGME49_306910	GO:0043248	proteasome assembly	biological_process	cellular component organization or biogenesis
TGME49_310430	GO:0016021	integral component of membrane	cellular_component	membrane part
TGME49_266680	GO:0031981	nuclear lumen	cellular_component	organelle part
TGME49_231910	GO:0005622	intracellular	cellular_component	cell
TGME49_216250	GO:0044260	cellular macromolecule metabolic process	biological_process	cellular process
TGME49_202540	GO:0016787	hydrolase activity	molecular_function	catalytic activity
TGME49_255970	GO:0043169	cation binding	molecular_function	binding
TGME49_241170	GO:0005488	binding	molecular_function	binding
TGME49_268640	GO:0043170	macromolecule metabolic process	biological_process	metabolic process
TGME49_203135	GO:0030554	adenyl nucleotide binding	molecular_function	binding
TGME49_318700	GO:0042256	mature ribosome assembly	biological_process	cellular component organization or biogenesis
TGME49_316270	GO:0043170	macromolecule metabolic process	biological_process	metabolic process
TGME49_294200	GO:0044238	primary metabolic process	biological_process	metabolic process
TGME49_249010	GO:0016278	lysine N-methyltransferase activity	molecular_function	catalytic activity
TGME49_290600	GO:0043227	membrane-bounded organelle	cellular_component	organelle
TGME49_318260	GO:0097159	organic cyclic compound binding	molecular_function	binding
TGME49_229990	GO:0032559	adenyl ribonucleotide binding	molecular_function	binding
TGME49_306630	GO:0032991	macromolecular complex	cellular_component	macromolecular complex
TGME49_240790	GO:0044430	cytoskeletal part	cellular_component	organelle part
TGME49_249260	GO:1901363	heterocyclic compound binding	molecular_function	binding
TGME49_286660	GO:0008144	drug binding	molecular_function	binding
TGME49_269910	GO:0005488	binding	molecular_function	binding
TGME49_253330	GO:0016740	transferase activity	molecular_function	catalytic activity
TGME49_275590	GO:0016746	transferase activity, transferring acyl groups	molecular_function	catalytic activity
TGME49_219832	GO:0007049	cell cycle	biological_process	cellular process
TGME49_319570	GO:0043228	non-membrane-bounded organelle	cellular_component	organelle
TGME49_225350	GO:0016020	membrane	cellular_component	membrane
TGME49_217450	GO:0006355	regulation of transcription, DNA-templated	biological_process	biological regulation
TGME49_300310	GO:0005737	cytoplasm	cellular_component	cell
TGME49_297420	GO:0034622	cellular macromolecular complex assembly	biological_process	cellular component organization or biogenesis
TGME49_218560	GO:0009987	cellular process	biological_process	cellular process
TGME49_250950	GO:0097159	organic cyclic compound binding	molecular_function	binding
TGME49_297220	GO:0015645	fatty acid ligase activity	molecular_function	catalytic activity
TGME49_202810	GO:0016020	membrane	cellular_component	membrane
TGME49_267460	GO:0140110	transcription regulator activity	molecular_function	transcription regulator activity
TGME49_213000	GO:0003887	DNA-directed DNA polymerase activity	molecular_function	catalytic activity
TGME49_253730	GO:0005515	protein binding	molecular_function	binding
TGME49_265410	GO:0006139	nucleobase-containing compound metabolic process	biological_process	cellular process
TGME49_237250	GO:0016021	integral component of membrane	cellular_component	membrane part
TGME49_267270	GO:0031224	intrinsic component of membrane	cellular_component	membrane part
TGME49_273360	GO:0016462	pyrophosphatase activity	molecular_function	catalytic activity
TGME49_263270	GO:0008152	metabolic process	biological_process	metabolic process
TGME49_285300	GO:0034641	cellular nitrogen compound metabolic process	biological_process	cellular process
TGME49_318480	GO:1901265	nucleoside phosphate binding	molecular_function	binding
TGME49_249270	GO:0016860	intramolecular oxidoreductase activity	molecular_function	catalytic activity
TGME49_209050	GO:0043168	anion binding	molecular_function	binding
TGME49_230380	GO:0015031	protein transport	biological_process	localization
TGME49_235470	GO:0043229	intracellular organelle	cellular_component	cell
TGME49_279450	GO:0009167	purine ribonucleoside monophosphate metabolic process	biological_process	cellular process
TGME49_239490	GO:0016624	oxidoreductase activity, acting on the aldehyde or oxo group of donors, disulfide as acceptor	molecular_function	catalytic activity
TGME49_303450	GO:0032991	macromolecular complex	cellular_component	macromolecular complex
TGME49_289530	GO:0044446	intracellular organelle part	cellular_component	organelle part
TGME49_272270	GO:0051536	iron-sulfur cluster binding	molecular_function	binding
TGME49_319300	GO:0016021	integral component of membrane	cellular_component	membrane part
TGME49_228420	GO:0016773	phosphotransferase activity, alcohol group as acceptor	molecular_function	catalytic activity
TGME49_259180	GO:0016053	organic acid biosynthetic process	biological_process	cellular process
TGME49_242055	GO:0016817	hydrolase activity, acting on acid anhydrides	molecular_function	catalytic activity
TGME49_292170	GO:0003824	catalytic activity	molecular_function	catalytic activity
TGME49_244620	GO:0005622	intracellular	cellular_component	cell
TGME49_240930	GO:0000124	SAGA complex	cellular_component	organelle part
TGME49_273350	GO:0009108	coenzyme biosynthetic process	biological_process	cellular process
TGME49_270220	GO:0006497	protein lipidation	biological_process	cellular process
TGME49_251170	GO:0003743	translation initiation factor activity	molecular_function	binding
TGME49_247460	GO:0034645	cellular macromolecule biosynthetic process	biological_process	cellular process
TGME49_225260	GO:0008152	metabolic process	biological_process	metabolic process
TGME49_317820	GO:0016021	integral component of membrane	cellular_component	membrane part
TGME49_242070	GO:0008603	cAMP-dependent protein kinase regulator activity	molecular_function	molecular function regulator
TGME49_265190	GO:0140096	catalytic activity, acting on a protein	molecular_function	catalytic activity
TGME49_200320	GO:0046872	metal ion binding	molecular_function	binding
TGME49_305570	GO:0046907	intracellular transport	biological_process	localization
TGME49_314680	GO:0019637	organophosphate metabolic process	biological_process	cellular process
TGME49_215930	GO:1901576	organic substance biosynthetic process	biological_process	metabolic process
TGME49_221330	GO:0003916	DNA topoisomerase activity	molecular_function	catalytic activity
TGME49_290170	GO:0003824	catalytic activity	molecular_function	catalytic activity
TGME49_275970	GO:0005874	microtubule	cellular_component	organelle part
TGME49_242110	GO:0008144	drug binding	molecular_function	binding
TGME49_300621	GO:0019538	protein metabolic process	biological_process	metabolic process
TGME49_310290	GO:0016491	oxidoreductase activity	molecular_function	catalytic activity
TGME49_269000	GO:0015399	primary active transmembrane transporter activity	molecular_function	transporter activity
TGME49_255260	GO:0016021	integral component of membrane	cellular_component	membrane part
TGME49_263410	GO:0060089	molecular transducer activity	molecular_function	molecular transducer activity
TGME49_296020	GO:0043168	anion binding	molecular_function	binding
TGME49_212970	GO:0032555	purine ribonucleotide binding	molecular_function	binding
TGME49_261510	GO:0044444	cytoplasmic part	cellular_component	cell
TGME49_223970	GO:1901576	organic substance biosynthetic process	biological_process	metabolic process
TGME49_297110	GO:0030554	adenyl nucleotide binding	molecular_function	binding
TGME49_268830	GO:0090407	organophosphate biosynthetic process	biological_process	cellular process
TGME49_208842	GO:1901363	heterocyclic compound binding	molecular_function	binding
TGME49_251810	GO:0043603	cellular amide metabolic process	biological_process	cellular process
TGME49_273870	GO:0016569	covalent chromatin modification	biological_process	cellular component organization or biogenesis
TGME49_306620	GO:0140110	transcription regulator activity	molecular_function	transcription regulator activity
TGME49_253700	GO:0044425	membrane part	cellular_component	membrane part
TGME49_224950	GO:0032555	purine ribonucleotide binding	molecular_function	binding
TGME49_267060	GO:0006807	nitrogen compound metabolic process	biological_process	metabolic process
TGME49_226790	GO:0032555	purine ribonucleotide binding	molecular_function	binding
TGME49_215280	GO:0044444	cytoplasmic part	cellular_component	cell
TGME49_318430	GO:0044237	cellular metabolic process	biological_process	cellular process
BGI_novel_G000003	GO:0032553	ribonucleotide binding	molecular_function	binding
TGME49_226910	GO:0006112	energy reserve metabolic process	biological_process	cellular process
TGME49_289750	GO:0022626	cytosolic ribosome	cellular_component	cell
TGME49_224910	GO:0050896	response to stimulus	biological_process	response to stimulus
TGME49_280600	GO:0009058	biosynthetic process	biological_process	metabolic process
TGME49_309120	GO:0044271	cellular nitrogen compound biosynthetic process	biological_process	cellular process
TGME49_232760	GO:0050794	regulation of cellular process	biological_process	biological regulation
TGME49_239630	GO:0043167	ion binding	molecular_function	binding
TGME49_217580	GO:0061695	transferase complex, transferring phosphorus-containing groups	cellular_component	macromolecular complex
TGME49_324100	GO:0003676	nucleic acid binding	molecular_function	binding
TGME49_306930	GO:0043231	intracellular membrane-bounded organelle	cellular_component	cell
TGME49_290720	GO:0015672	monovalent inorganic cation transport	biological_process	localization
TGME49_202530	GO:0006807	nitrogen compound metabolic process	biological_process	metabolic process
TGME49_261060	GO:0044249	cellular biosynthetic process	biological_process	cellular process
TGME49_247500	GO:0005777	peroxisome	cellular_component	cell
TGME49_271870	GO:0005488	binding	molecular_function	binding
TGME49_202572	GO:0009059	macromolecule biosynthetic process	biological_process	metabolic process
TGME49_297730	GO:0005622	intracellular	cellular_component	cell
TGME49_263070	GO:0043167	ion binding	molecular_function	binding
TGME49_300055	GO:0016020	membrane	cellular_component	membrane
TGME49_231610	GO:1901363	heterocyclic compound binding	molecular_function	binding
TGME49_259920	GO:0001882	nucleoside binding	molecular_function	binding
TGME49_225770	GO:0005488	binding	molecular_function	binding
TGME49_293690	GO:0051179	localization	biological_process	localization
TGME49_314970	GO:0032549	ribonucleoside binding	molecular_function	binding
TGME49_236920	GO:0008104	protein localization	biological_process	localization
TGME49_267030	GO:0004519	endonuclease activity	molecular_function	catalytic activity
TGME49_253900	GO:0006725	cellular aromatic compound metabolic process	biological_process	cellular process
TGME49_217560	GO:0044249	cellular biosynthetic process	biological_process	cellular process
TGME49_227810	GO:0005488	binding	molecular_function	binding
TGME49_222860	GO:0051171	regulation of nitrogen compound metabolic process	biological_process	biological regulation
TGME49_236920	GO:0044085	cellular component biogenesis	biological_process	cellular component organization or biogenesis
TGME49_270880	GO:0097159	organic cyclic compound binding	molecular_function	binding
BGI_novel_G000065	GO:0003824	catalytic activity	molecular_function	catalytic activity
TGME49_271760	GO:0065008	regulation of biological quality	biological_process	biological regulation
TGME49_230450	GO:0032555	purine ribonucleotide binding	molecular_function	binding
TGME49_257150	GO:2000112	regulation of cellular macromolecule biosynthetic process	biological_process	biological regulation
TGME49_227290	GO:0043227	membrane-bounded organelle	cellular_component	organelle
TGME49_296015	GO:0097159	organic cyclic compound binding	molecular_function	binding
TGME49_243340	GO:0036094	small molecule binding	molecular_function	binding
TGME49_229320	GO:0003824	catalytic activity	molecular_function	catalytic activity
TGME49_222990	GO:0006807	nitrogen compound metabolic process	biological_process	metabolic process
TGME49_248170	GO:0055085	transmembrane transport	biological_process	localization
TGME49_273760	GO:0036094	small molecule binding	molecular_function	binding
TGME49_226430	GO:0031984	organelle subcompartment	cellular_component	organelle part
TGME49_288500	GO:0009987	cellular process	biological_process	cellular process
TGME49_248340	GO:0005623	cell	cellular_component	cell
TGME49_215990	GO:0000166	nucleotide binding	molecular_function	binding
TGME49_261000	GO:0097159	organic cyclic compound binding	molecular_function	binding
TGME49_326600	GO:0044446	intracellular organelle part	cellular_component	organelle part
TGME49_300606	GO:0010467	gene expression	biological_process	metabolic process
TGME49_237480	GO:0006807	nitrogen compound metabolic process	biological_process	metabolic process
BGI_novel_G000083	GO:1990204	oxidoreductase complex	cellular_component	cell
TGME49_213870	GO:0070011	peptidase activity, acting on L-amino acid peptides	molecular_function	catalytic activity
TGME49_257790	GO:0044464	cell part	cellular_component	cell
TGME49_223690	GO:0006139	nucleobase-containing compound metabolic process	biological_process	cellular process
TGME49_288440	GO:0050896	response to stimulus	biological_process	response to stimulus
TGME49_300680	GO:0010467	gene expression	biological_process	metabolic process
TGME49_224600	GO:0097159	organic cyclic compound binding	molecular_function	binding
TGME49_239710	GO:0019438	aromatic compound biosynthetic process	biological_process	cellular process
TGME49_216870	GO:0140097	catalytic activity, acting on DNA	molecular_function	catalytic activity
TGME49_305760	GO:0140096	catalytic activity, acting on a protein	molecular_function	catalytic activity
TGME49_300380	GO:0043231	intracellular membrane-bounded organelle	cellular_component	cell
TGME49_202510	GO:0016021	integral component of membrane	cellular_component	membrane part
TGME49_245620	GO:0009058	biosynthetic process	biological_process	metabolic process
TGME49_230050	GO:0044260	cellular macromolecule metabolic process	biological_process	cellular process
TGME49_242010	GO:0044260	cellular macromolecule metabolic process	biological_process	cellular process
TGME49_311410	GO:0005732	small nucleolar ribonucleoprotein complex	cellular_component	cell
TGME49_318710	GO:0097367	carbohydrate derivative binding	molecular_function	binding
TGME49_277030	GO:0006807	nitrogen compound metabolic process	biological_process	metabolic process
TGME49_297720	GO:0019203	carbohydrate phosphatase activity	molecular_function	catalytic activity
TGME49_309950	GO:0044422	organelle part	cellular_component	organelle part
TGME49_270740	GO:0044260	cellular macromolecule metabolic process	biological_process	cellular process
TGME49_201840	GO:0070011	peptidase activity, acting on L-amino acid peptides	molecular_function	catalytic activity
TGME49_257510	GO:0016780	phosphotransferase activity, for other substituted phosphate groups	molecular_function	catalytic activity
TGME49_218210	GO:0003774	motor activity	molecular_function	catalytic activity
TGME49_307650	GO:0019104	DNA N-glycosylase activity	molecular_function	catalytic activity
TGME49_263020	GO:0030529	intracellular ribonucleoprotein complex	cellular_component	cell part
TGME49_313180	GO:1901265	nucleoside phosphate binding	molecular_function	binding
TGME49_253110	GO:0030554	adenyl nucleotide binding	molecular_function	binding
TGME49_216450	GO:1901575	organic substance catabolic process	biological_process	metabolic process
TGME49_232710	GO:0043603	cellular amide metabolic process	biological_process	cellular process
TGME49_226250	GO:0032553	ribonucleotide binding	molecular_function	binding
TGME49_214760	GO:0003824	catalytic activity	molecular_function	catalytic activity
TGME49_225060	GO:0019725	cellular homeostasis	biological_process	biological regulation
TGME49_263670	GO:0006725	cellular aromatic compound metabolic process	biological_process	cellular process
TGME49_290940	GO:0031224	intrinsic component of membrane	cellular_component	membrane part
BGI_novel_G000034	GO:0006260	DNA replication	biological_process	cellular process
TGME49_256070	GO:0036094	small molecule binding	molecular_function	binding
TGME49_231920	GO:0016614	oxidoreductase activity, acting on CH-OH group of donors	molecular_function	catalytic activity
TGME49_222900	GO:0016787	hydrolase activity	molecular_function	catalytic activity
TGME49_264870	GO:0015318	inorganic molecular entity transmembrane transporter activity	molecular_function	transporter activity
TGME49_243340	GO:0032553	ribonucleotide binding	molecular_function	binding
TGME49_304990	GO:0001882	nucleoside binding	molecular_function	binding
TGME49_257390	GO:0001883	purine nucleoside binding	molecular_function	binding
TGME49_300190	GO:0044267	cellular protein metabolic process	biological_process	cellular process
TGME49_202350	GO:0043228	non-membrane-bounded organelle	cellular_component	organelle
TGME49_265410	GO:0046483	heterocycle metabolic process	biological_process	cellular process
TGME49_273490	GO:0044283	small molecule biosynthetic process	biological_process	metabolic process
TGME49_328600	GO:0032553	ribonucleotide binding	molecular_function	binding
TGME49_233770	GO:0022853	active ion transmembrane transporter activity	molecular_function	transporter activity
TGME49_209030	GO:1901363	heterocyclic compound binding	molecular_function	binding
TGME49_285190	GO:0010468	regulation of gene expression	biological_process	biological regulation
TGME49_204400	GO:0032991	macromolecular complex	cellular_component	macromolecular complex
TGME49_213890	GO:1901360	organic cyclic compound metabolic process	biological_process	metabolic process
TGME49_230555	GO:0046777	protein autophosphorylation	biological_process	cellular process
TGME49_224190	GO:0000287	magnesium ion binding	molecular_function	binding
TGME49_320110	GO:0009059	macromolecule biosynthetic process	biological_process	metabolic process
TGME49_314860	GO:1901363	heterocyclic compound binding	molecular_function	binding
TGME49_289780	GO:1905369	endopeptidase complex	cellular_component	macromolecular complex
TGME49_326200	GO:0004314	[acyl-carrier-protein] S-malonyltransferase activity	molecular_function	catalytic activity
TGME49_261380	GO:0043170	macromolecule metabolic process	biological_process	metabolic process
TGME49_284540	GO:0009144	purine nucleoside triphosphate metabolic process	biological_process	cellular process
TGME49_315640	GO:0016021	integral component of membrane	cellular_component	membrane part
TGME49_263340	GO:0008152	metabolic process	biological_process	metabolic process
TGME49_204050	GO:0008236	serine-type peptidase activity	molecular_function	catalytic activity
TGME49_246500	GO:0003676	nucleic acid binding	molecular_function	binding
TGME49_210690	GO:0043603	cellular amide metabolic process	biological_process	cellular process
TGME49_270510	GO:0044260	cellular macromolecule metabolic process	biological_process	cellular process
TGME49_261950	GO:0044237	cellular metabolic process	biological_process	cellular process
TGME49_254460	GO:0044424	intracellular part	cellular_component	cell
TGME49_299210	GO:0043436	oxoacid metabolic process	biological_process	cellular process
TGME49_272570	GO:0000166	nucleotide binding	molecular_function	binding
TGME49_315170	GO:0071704	organic substance metabolic process	biological_process	metabolic process
TGME49_208540	GO:0003723	RNA binding	molecular_function	binding
TGME49_300360	GO:0016021	integral component of membrane	cellular_component	membrane part
TGME49_259240	GO:0008152	metabolic process	biological_process	metabolic process
TGME49_244200	GO:0019842	vitamin binding	molecular_function	binding
TGME49_254140	GO:0016740	transferase activity	molecular_function	catalytic activity
TGME49_266390	GO:0097367	carbohydrate derivative binding	molecular_function	binding
TGME49_213770	GO:0043167	ion binding	molecular_function	binding
TGME49_215250	GO:1901566	organonitrogen compound biosynthetic process	biological_process	metabolic process
TGME49_260850	GO:0007006	mitochondrial membrane organization	biological_process	cellular component organization or biogenesis
TGME49_202840	GO:0043167	ion binding	molecular_function	binding
TGME49_235187	GO:0008152	metabolic process	biological_process	metabolic process
TGME49_265450	GO:0006807	nitrogen compound metabolic process	biological_process	metabolic process
TGME49_231060	GO:0017171	serine hydrolase activity	molecular_function	catalytic activity
TGME49_271625	GO:0043436	oxoacid metabolic process	biological_process	cellular process
TGME49_218560	GO:0032559	adenyl ribonucleotide binding	molecular_function	binding
TGME49_270580	GO:0003824	catalytic activity	molecular_function	catalytic activity
TGME49_268730	GO:0042592	homeostatic process	biological_process	biological regulation
TGME49_231770	GO:0043168	anion binding	molecular_function	binding
TGME49_212740	GO:0004497	monooxygenase activity	molecular_function	catalytic activity
TGME49_310580	GO:0005975	carbohydrate metabolic process	biological_process	metabolic process
BGI_novel_G000069	GO:0043167	ion binding	molecular_function	binding
TGME49_260140	GO:0016853	isomerase activity	molecular_function	catalytic activity
TGME49_309200	GO:0043167	ion binding	molecular_function	binding
TGME49_305750	GO:0043226	organelle	cellular_component	organelle
TGME49_221170	GO:0044237	cellular metabolic process	biological_process	cellular process
TGME49_293310	GO:0005737	cytoplasm	cellular_component	cell
TGME49_258230	GO:0004672	protein kinase activity	molecular_function	catalytic activity
TGME49_266120	GO:0016684	oxidoreductase activity, acting on peroxide as acceptor	molecular_function	catalytic activity
TGME49_203080	GO:0003676	nucleic acid binding	molecular_function	binding
TGME49_222060	GO:0016021	integral component of membrane	cellular_component	membrane part
TGME49_320720	GO:0044425	membrane part	cellular_component	membrane part
TGME49_288360	GO:0043170	macromolecule metabolic process	biological_process	metabolic process
TGME49_275870	GO:0005874	microtubule	cellular_component	organelle part
TGME49_272650	GO:0051716	cellular response to stimulus	biological_process	cellular process
TGME49_238250	GO:0044444	cytoplasmic part	cellular_component	cell
TGME49_240450	GO:0016462	pyrophosphatase activity	molecular_function	catalytic activity
TGME49_258580	GO:0097367	carbohydrate derivative binding	molecular_function	binding
TGME49_292140	GO:0032553	ribonucleotide binding	molecular_function	binding
TGME49_246750	GO:0016021	integral component of membrane	cellular_component	membrane part
TGME49_305570	GO:0042995	cell projection	cellular_component	cell
TGME49_300060	GO:0044267	cellular protein metabolic process	biological_process	cellular process
TGME49_307770	GO:0005488	binding	molecular_function	binding
TGME49_247690	GO:0016817	hydrolase activity, acting on acid anhydrides	molecular_function	catalytic activity
TGME49_288930	GO:0030261	chromosome condensation	biological_process	cellular component organization or biogenesis
TGME49_253150	GO:0003824	catalytic activity	molecular_function	catalytic activity
TGME49_268750	GO:1901363	heterocyclic compound binding	molecular_function	binding
TGME49_313140	GO:0051287	NAD binding	molecular_function	binding
TGME49_289690	GO:0006006	glucose metabolic process	biological_process	metabolic process
TGME49_305330	GO:0031323	regulation of cellular metabolic process	biological_process	biological regulation
TGME49_310470	GO:0046914	transition metal ion binding	molecular_function	binding
TGME49_244150	GO:0003824	catalytic activity	molecular_function	catalytic activity
TGME49_209240	GO:0003824	catalytic activity	molecular_function	catalytic activity
TGME49_262540	GO:0097367	carbohydrate derivative binding	molecular_function	binding
TGME49_263110	GO:1901576	organic substance biosynthetic process	biological_process	metabolic process
TGME49_226080	GO:0044424	intracellular part	cellular_component	cell
TGME49_304870	GO:0071704	organic substance metabolic process	biological_process	metabolic process
TGME49_215560	GO:0006479	protein methylation	biological_process	cellular process
TGME49_260240	GO:0008408	3'-5' exonuclease activity	molecular_function	catalytic activity
TGME49_277540	GO:0070013	intracellular organelle lumen	cellular_component	organelle part
TGME49_210750	GO:0005622	intracellular	cellular_component	cell
TGME49_232710	GO:0030529	intracellular ribonucleoprotein complex	cellular_component	cell part
TGME49_249850	GO:0090480	purine nucleotide-sugar transmembrane transport	biological_process	localization
TGME49_215250	GO:0003824	catalytic activity	molecular_function	catalytic activity
TGME49_243760	GO:0031224	intrinsic component of membrane	cellular_component	membrane part
TGME49_231770	GO:0019001	guanyl nucleotide binding	molecular_function	binding
TGME49_294620	GO:0034622	cellular macromolecular complex assembly	biological_process	cellular component organization or biogenesis
TGME49_312090	GO:0044249	cellular biosynthetic process	biological_process	cellular process
TGME49_238010	GO:0043043	peptide biosynthetic process	biological_process	cellular process
TGME49_216970	GO:0004402	histone acetyltransferase activity	molecular_function	catalytic activity
TGME49_216390	GO:0044260	cellular macromolecule metabolic process	biological_process	cellular process
TGME49_307030	GO:0006793	phosphorus metabolic process	biological_process	cellular process
TGME49_310760	GO:0046872	metal ion binding	molecular_function	binding
TGME49_262910	GO:0044425	membrane part	cellular_component	membrane part
TGME49_301270	GO:0016772	transferase activity, transferring phosphorus-containing groups	molecular_function	catalytic activity
TGME49_263040	GO:0044238	primary metabolic process	biological_process	metabolic process
BGI_novel_G000015	GO:0043167	ion binding	molecular_function	binding
TGME49_288320	GO:0019205	nucleobase-containing compound kinase activity	molecular_function	catalytic activity
TGME49_229310	GO:0070013	intracellular organelle lumen	cellular_component	organelle part
TGME49_309170	GO:0009059	macromolecule biosynthetic process	biological_process	metabolic process
TGME49_251870	GO:0032993	protein-DNA complex	cellular_component	macromolecular complex
TGME49_291900	GO:0005634	nucleus	cellular_component	cell
TGME49_223970	GO:0019001	guanyl nucleotide binding	molecular_function	binding
TGME49_297060	GO:0016868	intramolecular transferase activity, phosphotransferases	molecular_function	catalytic activity
TGME49_327600	GO:0008409	5'-3' exonuclease activity	molecular_function	catalytic activity
TGME49_200320	GO:0044238	primary metabolic process	biological_process	metabolic process
TGME49_219260	GO:0005488	binding	molecular_function	binding
TGME49_309030	GO:0016020	membrane	cellular_component	membrane
TGME49_200260	GO:0016818	hydrolase activity, acting on acid anhydrides, in phosphorus-containing anhydrides	molecular_function	catalytic activity
TGME49_310870	GO:0044432	endoplasmic reticulum part	cellular_component	organelle part
TGME49_214920	GO:0006807	nitrogen compound metabolic process	biological_process	metabolic process
TGME49_294920	GO:0043231	intracellular membrane-bounded organelle	cellular_component	cell
TGME49_275310	GO:0008270	zinc ion binding	molecular_function	binding
TGME49_287170	GO:0005488	binding	molecular_function	binding
TGME49_248160	GO:0065008	regulation of biological quality	biological_process	biological regulation
TGME49_227810	GO:1901265	nucleoside phosphate binding	molecular_function	binding
TGME49_270740	GO:0071704	organic substance metabolic process	biological_process	metabolic process
TGME49_244520	GO:0006487	protein N-linked glycosylation	biological_process	cellular process
TGME49_223970	GO:0016818	hydrolase activity, acting on acid anhydrides, in phosphorus-containing anhydrides	molecular_function	catalytic activity
TGME49_207600	GO:0015630	microtubule cytoskeleton	cellular_component	cell
TGME49_295105	GO:0035639	purine ribonucleoside triphosphate binding	molecular_function	binding
TGME49_220100	GO:0044281	small molecule metabolic process	biological_process	metabolic process
TGME49_263085	GO:0044464	cell part	cellular_component	cell
TGME49_306290	GO:0009059	macromolecule biosynthetic process	biological_process	metabolic process
TGME49_263190	GO:0009058	biosynthetic process	biological_process	metabolic process
TGME49_220150	GO:0044271	cellular nitrogen compound biosynthetic process	biological_process	cellular process
TGME49_312520	GO:0016740	transferase activity	molecular_function	catalytic activity
TGME49_220120	GO:0006807	nitrogen compound metabolic process	biological_process	metabolic process
TGME49_230020	GO:0008092	cytoskeletal protein binding	molecular_function	binding
TGME49_223590	GO:0044260	cellular macromolecule metabolic process	biological_process	cellular process
TGME49_254730	GO:0034641	cellular nitrogen compound metabolic process	biological_process	cellular process
TGME49_230910	GO:0016021	integral component of membrane	cellular_component	membrane part
TGME49_269480	GO:0008104	protein localization	biological_process	localization
TGME49_259980	GO:0044425	membrane part	cellular_component	membrane part
TGME49_212710	GO:0004510	tryptophan 5-monooxygenase activity	molecular_function	catalytic activity
TGME49_215280	GO:0000104	succinate dehydrogenase activity	molecular_function	catalytic activity
TGME49_300631	GO:0044444	cytoplasmic part	cellular_component	cell
TGME49_247390	GO:0043167	ion binding	molecular_function	binding
TGME49_214900	GO:0044425	membrane part	cellular_component	membrane part
TGME49_273460	GO:0016020	membrane	cellular_component	membrane
TGME49_278740	GO:0031326	regulation of cellular biosynthetic process	biological_process	biological regulation
TGME49_258680	GO:0019438	aromatic compound biosynthetic process	biological_process	cellular process
TGME49_264110	GO:0008079	translation termination factor activity	molecular_function	binding
TGME49_226710	GO:0016020	membrane	cellular_component	membrane
TGME49_207450	GO:0005654	nucleoplasm	cellular_component	organelle part
TGME49_249610	GO:0006810	transport	biological_process	localization
TGME49_255970	GO:0046872	metal ion binding	molecular_function	binding
TGME49_316430	GO:0017076	purine nucleotide binding	molecular_function	binding
TGME49_263190	GO:0044238	primary metabolic process	biological_process	metabolic process
TGME49_260210	GO:0016491	oxidoreductase activity	molecular_function	catalytic activity
TGME49_306210	GO:0043170	macromolecule metabolic process	biological_process	metabolic process
TGME49_271400	GO:0034470	ncRNA processing	biological_process	cellular process
TGME49_307650	GO:0033554	cellular response to stress	biological_process	cellular process
TGME49_263550	GO:0000313	organellar ribosome	cellular_component	organelle part
TGME49_309410	GO:0140110	transcription regulator activity	molecular_function	transcription regulator activity
TGME49_237020	GO:0004540	ribonuclease activity	molecular_function	catalytic activity
TGME49_266880	GO:0016491	oxidoreductase activity	molecular_function	catalytic activity
TGME49_215730	GO:1903506	regulation of nucleic acid-templated transcription	biological_process	biological regulation
TGME49_202960	GO:0044464	cell part	cellular_component	cell
TGME49_216400	GO:0042623	ATPase activity, coupled	molecular_function	catalytic activity
TGME49_260410	GO:0046483	heterocycle metabolic process	biological_process	cellular process
TGME49_307570	GO:0006072	glycerol-3-phosphate metabolic process	biological_process	cellular process
TGME49_294040	GO:0044444	cytoplasmic part	cellular_component	cell
TGME49_203020	GO:0097367	carbohydrate derivative binding	molecular_function	binding
TGME49_243710	GO:0017076	purine nucleotide binding	molecular_function	binding
TGME49_254220	GO:0005488	binding	molecular_function	binding
TGME49_216620	GO:0005509	calcium ion binding	molecular_function	binding
TGME49_281980	GO:0004605	phosphatidate cytidylyltransferase activity	molecular_function	catalytic activity
TGME49_294670	GO:0050794	regulation of cellular process	biological_process	biological regulation
TGME49_251480	GO:0097367	carbohydrate derivative binding	molecular_function	binding
TGME49_293350	GO:0006810	transport	biological_process	localization
TGME49_243710	GO:0009987	cellular process	biological_process	cellular process
TGME49_269250	GO:0005622	intracellular	cellular_component	cell
TGME49_207940	GO:0005198	structural molecule activity	molecular_function	structural molecule activity
TGME49_222290	GO:0098552	side of membrane	cellular_component	membrane part
TGME49_289800	GO:0051179	localization	biological_process	localization
TGME49_216890	GO:0042221	response to chemical	biological_process	response to stimulus
TGME49_315770	GO:0048037	cofactor binding	molecular_function	binding
TGME49_301222	GO:0006725	cellular aromatic compound metabolic process	biological_process	cellular process
TGME49_215150	GO:0003700	DNA binding transcription factor activity	molecular_function	transcription regulator activity
TGME49_252360	GO:0140096	catalytic activity, acting on a protein	molecular_function	catalytic activity
TGME49_226510	GO:0051179	localization	biological_process	localization
TGME49_280710	GO:0070011	peptidase activity, acting on L-amino acid peptides	molecular_function	catalytic activity
TGME49_243960	GO:0005488	binding	molecular_function	binding
TGME49_260370	GO:0016772	transferase activity, transferring phosphorus-containing groups	molecular_function	catalytic activity
TGME49_211480	GO:0031224	intrinsic component of membrane	cellular_component	membrane part
TGME49_240950	GO:0009987	cellular process	biological_process	cellular process
TGME49_293368	GO:0018130	heterocycle biosynthetic process	biological_process	cellular process
TGME49_224810	GO:0016020	membrane	cellular_component	membrane
TGME49_309170	GO:0044446	intracellular organelle part	cellular_component	organelle part
TGME49_229630	GO:1901265	nucleoside phosphate binding	molecular_function	binding
TGME49_202460	GO:0000166	nucleotide binding	molecular_function	binding
TGME49_209050	GO:0032559	adenyl ribonucleotide binding	molecular_function	binding
TGME49_254050	GO:0016021	integral component of membrane	cellular_component	membrane part
TGME49_314730	GO:0043226	organelle	cellular_component	organelle
TGME49_262620	GO:0097159	organic cyclic compound binding	molecular_function	binding
TGME49_289080	GO:0032991	macromolecular complex	cellular_component	macromolecular complex
TGME49_328800	GO:0003824	catalytic activity	molecular_function	catalytic activity
TGME49_240550	GO:0006810	transport	biological_process	localization
TGME49_231480	GO:0009889	regulation of biosynthetic process	biological_process	biological regulation
TGME49_319960	GO:0016021	integral component of membrane	cellular_component	membrane part
TGME49_285895	GO:0006950	response to stress	biological_process	response to stimulus
TGME49_231800	GO:0016887	ATPase activity	molecular_function	catalytic activity
TGME49_319700	GO:0005622	intracellular	cellular_component	cell
TGME49_320140	GO:0009126	purine nucleoside monophosphate metabolic process	biological_process	cellular process
TGME49_262690	GO:0006807	nitrogen compound metabolic process	biological_process	metabolic process
TGME49_264460	GO:0140098	catalytic activity, acting on RNA	molecular_function	catalytic activity
TGME49_278270	GO:0005488	binding	molecular_function	binding
TGME49_246475	GO:0016020	membrane	cellular_component	membrane
TGME49_249910	GO:0051179	localization	biological_process	localization
TGME49_225250	GO:0005622	intracellular	cellular_component	cell
TGME49_286160	GO:0140096	catalytic activity, acting on a protein	molecular_function	catalytic activity
TGME49_219750	GO:0005737	cytoplasm	cellular_component	cell
TGME49_274070	GO:0019538	protein metabolic process	biological_process	metabolic process
TGME49_263870	GO:0097159	organic cyclic compound binding	molecular_function	binding
TGME49_259580	GO:0043231	intracellular membrane-bounded organelle	cellular_component	cell
TGME49_293380	GO:0050794	regulation of cellular process	biological_process	biological regulation
TGME49_289630	GO:0031224	intrinsic component of membrane	cellular_component	membrane part
TGME49_285780	GO:0034622	cellular macromolecular complex assembly	biological_process	cellular component organization or biogenesis
BGI_novel_G000012	GO:0009060	aerobic respiration	biological_process	cellular process
TGME49_267370	GO:0005515	protein binding	molecular_function	binding
TGME49_314720	GO:0005737	cytoplasm	cellular_component	cell
TGME49_234360	GO:0044238	primary metabolic process	biological_process	metabolic process
TGME49_200370	GO:0044267	cellular protein metabolic process	biological_process	cellular process
TGME49_228190	GO:0008135	translation factor activity, RNA binding	molecular_function	binding
TGME49_297080	GO:0042816	vitamin B6 metabolic process	biological_process	cellular process
TGME49_244210	GO:0006996	organelle organization	biological_process	cellular component organization or biogenesis
TGME49_306060	GO:0031224	intrinsic component of membrane	cellular_component	membrane part
TGME49_268720	GO:0031224	intrinsic component of membrane	cellular_component	membrane part
TGME49_313670	GO:0015197	peptide transporter activity	molecular_function	transporter activity
TGME49_239790	GO:0034641	cellular nitrogen compound metabolic process	biological_process	cellular process
TGME49_295690	GO:0016020	membrane	cellular_component	membrane
TGME49_244210	GO:0044238	primary metabolic process	biological_process	metabolic process
TGME49_279400	GO:0003824	catalytic activity	molecular_function	catalytic activity
TGME49_232210	GO:0044451	nucleoplasm part	cellular_component	organelle part
TGME49_220400	GO:0006996	organelle organization	biological_process	cellular component organization or biogenesis
TGME49_242730	GO:0016740	transferase activity	molecular_function	catalytic activity
TGME49_253440	GO:0043167	ion binding	molecular_function	binding
TGME49_293372	GO:0016462	pyrophosphatase activity	molecular_function	catalytic activity
TGME49_243480	GO:0034641	cellular nitrogen compound metabolic process	biological_process	cellular process
TGME49_252270	GO:0043229	intracellular organelle	cellular_component	cell
TGME49_201700	GO:0061733	peptide-lysine-N-acetyltransferase activity	molecular_function	catalytic activity
TGME49_305920	GO:0051536	iron-sulfur cluster binding	molecular_function	binding
TGME49_249010	GO:0005622	intracellular	cellular_component	cell
TGME49_201250	GO:0003824	catalytic activity	molecular_function	catalytic activity
TGME49_226800	GO:0030554	adenyl nucleotide binding	molecular_function	binding
TGME49_240090	GO:0043168	anion binding	molecular_function	binding
TGME49_284598	GO:0009123	nucleoside monophosphate metabolic process	biological_process	cellular process
TGME49_224330	GO:0022624	proteasome accessory complex	cellular_component	cell
TGME49_226000	GO:0006812	cation transport	biological_process	localization
TGME49_214780	GO:0016818	hydrolase activity, acting on acid anhydrides, in phosphorus-containing anhydrides	molecular_function	catalytic activity
TGME49_318230	GO:0072521	purine-containing compound metabolic process	biological_process	cellular process
TGME49_218188	GO:0016043	cellular component organization	biological_process	cellular component organization or biogenesis
TGME49_254140	GO:0005488	binding	molecular_function	binding
TGME49_227360	GO:0034641	cellular nitrogen compound metabolic process	biological_process	cellular process
TGME49_223440	GO:0016818	hydrolase activity, acting on acid anhydrides, in phosphorus-containing anhydrides	molecular_function	catalytic activity
TGME49_261780	GO:0005201	extracellular matrix structural constituent	molecular_function	structural molecule activity
TGME49_280790	GO:0044249	cellular biosynthetic process	biological_process	cellular process
TGME49_225580	GO:0065003	macromolecular complex assembly	biological_process	cellular component organization or biogenesis
TGME49_286710	GO:1901363	heterocyclic compound binding	molecular_function	binding
TGME49_215990	GO:0030554	adenyl nucleotide binding	molecular_function	binding
TGME49_294270	GO:0044237	cellular metabolic process	biological_process	cellular process
TGME49_204370	GO:0046942	carboxylic acid transport	biological_process	localization
TGME49_230380	GO:0022804	active transmembrane transporter activity	molecular_function	transporter activity
TGME49_272230	GO:0003824	catalytic activity	molecular_function	catalytic activity
TGME49_260270	GO:0098813	nuclear chromosome segregation	biological_process	cellular process
TGME49_232580	GO:0003987	acetate-CoA ligase activity	molecular_function	catalytic activity
TGME49_318230	GO:0009123	nucleoside monophosphate metabolic process	biological_process	cellular process
TGME49_300612	GO:0043232	intracellular non-membrane-bounded organelle	cellular_component	cell
TGME49_243280	GO:0016741	transferase activity, transferring one-carbon groups	molecular_function	catalytic activity
TGME49_232260	GO:0031224	intrinsic component of membrane	cellular_component	membrane part
TGME49_309850	GO:0016021	integral component of membrane	cellular_component	membrane part
TGME49_226870	GO:0044422	organelle part	cellular_component	organelle part
TGME49_250850	GO:0005524	ATP binding	molecular_function	binding
TGME49_254610	GO:0043231	intracellular membrane-bounded organelle	cellular_component	cell
TGME49_223960	GO:0044464	cell part	cellular_component	cell
TGME49_240590	GO:1901362	organic cyclic compound biosynthetic process	biological_process	metabolic process
TGME49_257340	GO:0032549	ribonucleoside binding	molecular_function	binding
TGME49_260020	GO:0016021	integral component of membrane	cellular_component	membrane part
TGME49_268640	GO:0043603	cellular amide metabolic process	biological_process	cellular process
TGME49_266680	GO:0005623	cell	cellular_component	cell
TGME49_316770	GO:0006486	protein glycosylation	biological_process	cellular process
TGME49_245720	GO:0032553	ribonucleotide binding	molecular_function	binding
BGI_novel_G000125	GO:0016020	membrane	cellular_component	membrane
TGME49_272540	GO:0035639	purine ribonucleoside triphosphate binding	molecular_function	binding
TGME49_225260	GO:0005488	binding	molecular_function	binding
TGME49_269940	GO:0006355	regulation of transcription, DNA-templated	biological_process	biological regulation
TGME49_219828	GO:0005622	intracellular	cellular_component	cell
TGME49_297080	GO:0044249	cellular biosynthetic process	biological_process	cellular process
TGME49_203420	GO:0006631	fatty acid metabolic process	biological_process	cellular process
TGME49_249390	GO:0016638	oxidoreductase activity, acting on the CH-NH2 group of donors	molecular_function	catalytic activity
TGME49_244100	GO:0044428	nuclear part	cellular_component	organelle part
TGME49_267080	GO:0005488	binding	molecular_function	binding
TGME49_277030	GO:0043436	oxoacid metabolic process	biological_process	cellular process
TGME49_300650	GO:0005623	cell	cellular_component	cell
TGME49_202910	GO:0046914	transition metal ion binding	molecular_function	binding
TGME49_311150	GO:0005739	mitochondrion	cellular_component	cell
TGME49_205590	GO:0006928	movement of cell or subcellular component	biological_process	cellular process
TGME49_320070	GO:0005634	nucleus	cellular_component	cell
TGME49_249920	GO:1901564	organonitrogen compound metabolic process	biological_process	metabolic process
TGME49_241870	GO:0005524	ATP binding	molecular_function	binding
TGME49_232180	GO:0043412	macromolecule modification	biological_process	metabolic process
TGME49_284540	GO:0043492	ATPase activity, coupled to movement of substances	molecular_function	catalytic activity
TGME49_258700	GO:0016021	integral component of membrane	cellular_component	membrane part
TGME49_233770	GO:0097159	organic cyclic compound binding	molecular_function	binding
TGME49_268290	GO:0043168	anion binding	molecular_function	binding
TGME49_257470	GO:0030554	adenyl nucleotide binding	molecular_function	binding
TGME49_201770	GO:0043933	macromolecular complex subunit organization	biological_process	cellular component organization or biogenesis
TGME49_236040	GO:1901564	organonitrogen compound metabolic process	biological_process	metabolic process
TGME49_281545	GO:0008152	metabolic process	biological_process	metabolic process
TGME49_293368	GO:1901360	organic cyclic compound metabolic process	biological_process	metabolic process
TGME49_226100	GO:0016021	integral component of membrane	cellular_component	membrane part
TGME49_257740	GO:0032553	ribonucleotide binding	molecular_function	binding
TGME49_279400	GO:0050789	regulation of biological process	biological_process	biological regulation
TGME49_293368	GO:0019222	regulation of metabolic process	biological_process	biological regulation
TGME49_217610	GO:0016020	membrane	cellular_component	membrane
TGME49_295350	GO:0046131	pyrimidine ribonucleoside metabolic process	biological_process	cellular process
TGME49_321400	GO:0034641	cellular nitrogen compound metabolic process	biological_process	cellular process
TGME49_302450	GO:0032774	RNA biosynthetic process	biological_process	cellular process
TGME49_286782	GO:0043169	cation binding	molecular_function	binding
TGME49_201840	GO:0031224	intrinsic component of membrane	cellular_component	membrane part
TGME49_301380	GO:0003746	translation elongation factor activity	molecular_function	binding
TGME49_257090	GO:0044249	cellular biosynthetic process	biological_process	cellular process
TGME49_219100	GO:0016740	transferase activity	molecular_function	catalytic activity
TGME49_273540	GO:1901576	organic substance biosynthetic process	biological_process	metabolic process
TGME49_218130	GO:1902680	positive regulation of RNA biosynthetic process	biological_process	biological regulation
TGME49_318240	GO:0006807	nitrogen compound metabolic process	biological_process	metabolic process
TGME49_225250	GO:0043226	organelle	cellular_component	organelle
TGME49_278900	GO:0016772	transferase activity, transferring phosphorus-containing groups	molecular_function	catalytic activity
TGME49_299060	GO:0015078	hydrogen ion transmembrane transporter activity	molecular_function	transporter activity
TGME49_313120	GO:0044260	cellular macromolecule metabolic process	biological_process	cellular process
TGME49_256000	GO:0009987	cellular process	biological_process	cellular process
TGME49_253640	GO:0022857	transmembrane transporter activity	molecular_function	transporter activity
BGI_novel_G000025	GO:0032559	adenyl ribonucleotide binding	molecular_function	binding
TGME49_300660	GO:0009059	macromolecule biosynthetic process	biological_process	metabolic process
TGME49_239330	GO:0009059	macromolecule biosynthetic process	biological_process	metabolic process
TGME49_279330	GO:1901265	nucleoside phosphate binding	molecular_function	binding
TGME49_206415	GO:0097159	organic cyclic compound binding	molecular_function	binding
TGME49_305940	GO:0016853	isomerase activity	molecular_function	catalytic activity
TGME49_246690	GO:0003844	1,4-alpha-glucan branching enzyme activity	molecular_function	catalytic activity
TGME49_268600	GO:0006725	cellular aromatic compound metabolic process	biological_process	cellular process
TGME49_248500	GO:0005622	intracellular	cellular_component	cell
TGME49_286610	GO:0003735	structural constituent of ribosome	molecular_function	structural molecule activity
TGME49_313830	GO:0043227	membrane-bounded organelle	cellular_component	organelle
TGME49_263530	GO:0032555	purine ribonucleotide binding	molecular_function	binding
TGME49_217580	GO:0006383	transcription from RNA polymerase III promoter	biological_process	cellular process
TGME49_214440	GO:0046872	metal ion binding	molecular_function	binding
TGME49_309020	GO:0043170	macromolecule metabolic process	biological_process	metabolic process
TGME49_221270	GO:0048029	monosaccharide binding	molecular_function	binding
TGME49_229920	GO:0031224	intrinsic component of membrane	cellular_component	membrane part
TGME49_207430	GO:0016817	hydrolase activity, acting on acid anhydrides	molecular_function	catalytic activity
TGME49_289930	GO:0003824	catalytic activity	molecular_function	catalytic activity
TGME49_216380	GO:0043169	cation binding	molecular_function	binding
TGME49_302057	GO:0005840	ribosome	cellular_component	cell
TGME49_206310	GO:0046483	heterocycle metabolic process	biological_process	cellular process
TGME49_235020	GO:0006810	transport	biological_process	localization
TGME49_288360	GO:0032555	purine ribonucleotide binding	molecular_function	binding
TGME49_258210	GO:0032774	RNA biosynthetic process	biological_process	cellular process
TGME49_200260	GO:0016787	hydrolase activity	molecular_function	catalytic activity
TGME49_231420	GO:0031224	intrinsic component of membrane	cellular_component	membrane part
TGME49_324800	GO:0005622	intracellular	cellular_component	cell
TGME49_269780	GO:0036094	small molecule binding	molecular_function	binding
TGME49_281420	GO:0050789	regulation of biological process	biological_process	biological regulation
TGME49_226110	GO:0015405	P-P-bond-hydrolysis-driven transmembrane transporter activity	molecular_function	transporter activity
TGME49_261510	GO:0043170	macromolecule metabolic process	biological_process	metabolic process
TGME49_251810	GO:0031323	regulation of cellular metabolic process	biological_process	biological regulation
TGME49_228370	GO:0043170	macromolecule metabolic process	biological_process	metabolic process
TGME49_200320	GO:0043101	purine-containing compound salvage	biological_process	cellular process
TGME49_235478	GO:1901293	nucleoside phosphate biosynthetic process	biological_process	cellular process
TGME49_306870	GO:0044425	membrane part	cellular_component	membrane part
TGME49_278030	GO:0031224	intrinsic component of membrane	cellular_component	membrane part
TGME49_310750	GO:0006810	transport	biological_process	localization
TGME49_229310	GO:0031981	nuclear lumen	cellular_component	organelle part
TGME49_240890	GO:0008152	metabolic process	biological_process	metabolic process
TGME49_321290	GO:0043231	intracellular membrane-bounded organelle	cellular_component	cell
TGME49_277030	GO:0043167	ion binding	molecular_function	binding
TGME49_207900	GO:0019438	aromatic compound biosynthetic process	biological_process	cellular process
TGME49_277000	GO:0008270	zinc ion binding	molecular_function	binding
TGME49_243450	GO:0003924	GTPase activity	molecular_function	catalytic activity
TGME49_207990	GO:0046483	heterocycle metabolic process	biological_process	cellular process
TGME49_253440	GO:0003824	catalytic activity	molecular_function	catalytic activity
TGME49_256900	GO:0003676	nucleic acid binding	molecular_function	binding
TGME49_258020	GO:0071704	organic substance metabolic process	biological_process	metabolic process
TGME49_258580	GO:0032553	ribonucleotide binding	molecular_function	binding
TGME49_218920	GO:1901565	organonitrogen compound catabolic process	biological_process	metabolic process
TGME49_210730	GO:0044424	intracellular part	cellular_component	cell
TGME49_295350	GO:0009144	purine nucleoside triphosphate metabolic process	biological_process	cellular process
TGME49_262720	GO:0008135	translation factor activity, RNA binding	molecular_function	binding
TGME49_228190	GO:0044464	cell part	cellular_component	cell
TGME49_204400	GO:0098660	inorganic ion transmembrane transport	biological_process	localization
TGME49_256970	GO:0042626	ATPase activity, coupled to transmembrane movement of substances	molecular_function	transporter activity
TGME49_239410	GO:0003676	nucleic acid binding	molecular_function	binding
TGME49_295000	GO:0006887	exocytosis	biological_process	cellular process
TGME49_251690	GO:0097159	organic cyclic compound binding	molecular_function	binding
TGME49_280730	GO:0009058	biosynthetic process	biological_process	metabolic process
TGME49_312230	GO:0003677	DNA binding	molecular_function	binding
TGME49_291080	GO:0006139	nucleobase-containing compound metabolic process	biological_process	cellular process
TGME49_280440	GO:0036094	small molecule binding	molecular_function	binding
TGME49_300200	GO:0003676	nucleic acid binding	molecular_function	binding
TGME49_257730	GO:0006807	nitrogen compound metabolic process	biological_process	metabolic process
TGME49_294270	GO:0008168	methyltransferase activity	molecular_function	catalytic activity
TGME49_263220	GO:0005524	ATP binding	molecular_function	binding
TGME49_316770	GO:1901576	organic substance biosynthetic process	biological_process	metabolic process
TGME49_231890	GO:0006633	fatty acid biosynthetic process	biological_process	cellular process
TGME49_308093	GO:1901265	nucleoside phosphate binding	molecular_function	binding
TGME49_328800	GO:0044237	cellular metabolic process	biological_process	cellular process
TGME49_264190	GO:0006725	cellular aromatic compound metabolic process	biological_process	cellular process
TGME49_270900	GO:0030554	adenyl nucleotide binding	molecular_function	binding
TGME49_202690	GO:0090305	nucleic acid phosphodiester bond hydrolysis	biological_process	cellular process
TGME49_264200	GO:0019438	aromatic compound biosynthetic process	biological_process	cellular process
TGME49_275568	GO:0098827	endoplasmic reticulum subcompartment	cellular_component	organelle part
TGME49_216335	GO:0044425	membrane part	cellular_component	membrane part
TGME49_237500	GO:0016791	phosphatase activity	molecular_function	catalytic activity
TGME49_224205	GO:0031224	intrinsic component of membrane	cellular_component	membrane part
TGME49_281545	GO:1901360	organic cyclic compound metabolic process	biological_process	metabolic process
TGME49_326700	GO:1901576	organic substance biosynthetic process	biological_process	metabolic process
TGME49_228200	GO:0033176	proton-transporting V-type ATPase complex	cellular_component	macromolecular complex
TGME49_299060	GO:0005215	transporter activity	molecular_function	transporter activity
TGME49_219230	GO:0044238	primary metabolic process	biological_process	metabolic process
TGME49_251962	GO:0016020	membrane	cellular_component	membrane
TGME49_244880	GO:0044237	cellular metabolic process	biological_process	cellular process
TGME49_210730	GO:0005488	binding	molecular_function	binding
TGME49_221580	GO:0003824	catalytic activity	molecular_function	catalytic activity
TGME49_260410	GO:0044424	intracellular part	cellular_component	cell
TGME49_286560	GO:0044260	cellular macromolecule metabolic process	biological_process	cellular process
TGME49_257790	GO:0019438	aromatic compound biosynthetic process	biological_process	cellular process
TGME49_278050	GO:0006508	proteolysis	biological_process	metabolic process
TGME49_227840	GO:0050794	regulation of cellular process	biological_process	biological regulation
TGME49_242890	GO:0042393	histone binding	molecular_function	binding
TGME49_318410	GO:0032555	purine ribonucleotide binding	molecular_function	binding
TGME49_288860	GO:0043170	macromolecule metabolic process	biological_process	metabolic process
TGME49_231610	GO:0032555	purine ribonucleotide binding	molecular_function	binding
TGME49_203840	GO:0005524	ATP binding	molecular_function	binding
TGME49_288680	GO:0005488	binding	molecular_function	binding
TGME49_246520	GO:0005622	intracellular	cellular_component	cell
TGME49_268910	GO:0005737	cytoplasm	cellular_component	cell
TGME49_239100	GO:0005623	cell	cellular_component	cell
TGME49_241010	GO:0065003	macromolecular complex assembly	biological_process	cellular component organization or biogenesis
TGME49_269050	GO:0009150	purine ribonucleotide metabolic process	biological_process	cellular process
TGME49_327100	GO:0003824	catalytic activity	molecular_function	catalytic activity
TGME49_253700	GO:0016020	membrane	cellular_component	membrane
TGME49_203500	GO:0044238	primary metabolic process	biological_process	metabolic process
TGME49_305060	GO:1901363	heterocyclic compound binding	molecular_function	binding
TGME49_205040	GO:0016020	membrane	cellular_component	membrane
TGME49_286660	GO:1901363	heterocyclic compound binding	molecular_function	binding
TGME49_264178	GO:0044464	cell part	cellular_component	cell
TGME49_251480	GO:0000166	nucleotide binding	molecular_function	binding
TGME49_216500	GO:1901363	heterocyclic compound binding	molecular_function	binding
TGME49_290290	GO:0035639	purine ribonucleoside triphosphate binding	molecular_function	binding
TGME49_258700	GO:0031224	intrinsic component of membrane	cellular_component	membrane part
TGME49_273370	GO:0030120	vesicle coat	cellular_component	organelle part
TGME49_231480	GO:0048522	positive regulation of cellular process	biological_process	biological regulation
TGME49_286660	GO:1901265	nucleoside phosphate binding	molecular_function	binding
TGME49_261220	GO:0043227	membrane-bounded organelle	cellular_component	organelle
TGME49_306960	GO:0016874	ligase activity	molecular_function	catalytic activity
TGME49_231940	GO:0003824	catalytic activity	molecular_function	catalytic activity
TGME49_212940	GO:0051276	chromosome organization	biological_process	cellular component organization or biogenesis
TGME49_218740	GO:0016021	integral component of membrane	cellular_component	membrane part
TGME49_312622	GO:0022857	transmembrane transporter activity	molecular_function	transporter activity
TGME49_293460	GO:0006266	DNA ligation	biological_process	cellular process
TGME49_248160	GO:0016817	hydrolase activity, acting on acid anhydrides	molecular_function	catalytic activity
TGME49_201880	GO:0098803	respiratory chain complex	cellular_component	macromolecular complex
TGME49_203950	GO:0006807	nitrogen compound metabolic process	biological_process	metabolic process
TGME49_314090	GO:0140096	catalytic activity, acting on a protein	molecular_function	catalytic activity
TGME49_217350	GO:0008173	RNA methyltransferase activity	molecular_function	catalytic activity
TGME49_227290	GO:0019222	regulation of metabolic process	biological_process	biological regulation
TGME49_306280	GO:0016592	mediator complex	cellular_component	organelle part
TGME49_305180	GO:0008324	cation transmembrane transporter activity	molecular_function	transporter activity
TGME49_229150	GO:0044425	membrane part	cellular_component	membrane part
TGME49_216560	GO:0043227	membrane-bounded organelle	cellular_component	organelle
TGME49_244480	GO:0016787	hydrolase activity	molecular_function	catalytic activity
TGME49_297530	GO:0016740	transferase activity	molecular_function	catalytic activity
TGME49_217620	GO:0008135	translation factor activity, RNA binding	molecular_function	binding
TGME49_202540	GO:0050789	regulation of biological process	biological_process	biological regulation
TGME49_285160	GO:0035639	purine ribonucleoside triphosphate binding	molecular_function	binding
TGME49_285500	GO:0016020	membrane	cellular_component	membrane
TGME49_258030	GO:0006259	DNA metabolic process	biological_process	cellular process
TGME49_209570	GO:0005488	binding	molecular_function	binding
TGME49_311090	GO:0046872	metal ion binding	molecular_function	binding
TGME49_236040	GO:0044281	small molecule metabolic process	biological_process	metabolic process
TGME49_233260	GO:0043168	anion binding	molecular_function	binding
TGME49_250870	GO:0031224	intrinsic component of membrane	cellular_component	membrane part
TGME49_291680	GO:0098588	bounding membrane of organelle	cellular_component	organelle part
TGME49_249610	GO:0006139	nucleobase-containing compound metabolic process	biological_process	cellular process
TGME49_328600	GO:0140101	catalytic activity, acting on a tRNA	molecular_function	catalytic activity
TGME49_219630	GO:0016020	membrane	cellular_component	membrane
TGME49_232180	GO:1901135	carbohydrate derivative metabolic process	biological_process	metabolic process
TGME49_214760	GO:0016616	oxidoreductase activity, acting on the CH-OH group of donors, NAD or NADP as acceptor	molecular_function	catalytic activity
TGME49_203970	GO:0044446	intracellular organelle part	cellular_component	organelle part
TGME49_268650	GO:0043168	anion binding	molecular_function	binding
TGME49_272180	GO:0044425	membrane part	cellular_component	membrane part
TGME49_323300	GO:0035639	purine ribonucleoside triphosphate binding	molecular_function	binding
TGME49_293000	GO:0050794	regulation of cellular process	biological_process	biological regulation
TGME49_202370	GO:0008144	drug binding	molecular_function	binding
TGME49_314418	GO:0008104	protein localization	biological_process	localization
TGME49_256070	GO:0008353	RNA polymerase II carboxy-terminal domain kinase activity	molecular_function	catalytic activity
TGME49_260850	GO:0005623	cell	cellular_component	cell
TGME49_230450	GO:1901362	organic cyclic compound biosynthetic process	biological_process	metabolic process
TGME49_227290	GO:0046872	metal ion binding	molecular_function	binding
TGME49_309930	GO:0052692	raffinose alpha-galactosidase activity	molecular_function	catalytic activity
TGME49_272640	GO:0016772	transferase activity, transferring phosphorus-containing groups	molecular_function	catalytic activity
TGME49_271800	GO:0044425	membrane part	cellular_component	membrane part
TGME49_271350	GO:1901363	heterocyclic compound binding	molecular_function	binding
TGME49_287180	GO:0044271	cellular nitrogen compound biosynthetic process	biological_process	cellular process
TGME49_252880	GO:0032991	macromolecular complex	cellular_component	macromolecular complex
TGME49_265410	GO:0005622	intracellular	cellular_component	cell
TGME49_220570	GO:0044425	membrane part	cellular_component	membrane part
TGME49_266930	GO:0044428	nuclear part	cellular_component	organelle part
TGME49_239560	GO:0032555	purine ribonucleotide binding	molecular_function	binding
TGME49_268860	GO:0046034	ATP metabolic process	biological_process	cellular process
TGME49_280490	GO:0009056	catabolic process	biological_process	metabolic process
TGME49_301390	GO:0016072	rRNA metabolic process	biological_process	cellular process
TGME49_216500	GO:0019752	carboxylic acid metabolic process	biological_process	cellular process
TGME49_278870	GO:1901363	heterocyclic compound binding	molecular_function	binding
TGME49_242240	GO:0017076	purine nucleotide binding	molecular_function	binding
TGME49_203380	GO:0005622	intracellular	cellular_component	cell
TGME49_312570	GO:0008144	drug binding	molecular_function	binding
TGME49_307800	GO:0003824	catalytic activity	molecular_function	catalytic activity
TGME49_274070	GO:0016874	ligase activity	molecular_function	catalytic activity
TGME49_209240	GO:0090304	nucleic acid metabolic process	biological_process	cellular process
TGME49_263420	GO:0101005	ubiquitinyl hydrolase activity	molecular_function	catalytic activity
TGME49_300360	GO:0031967	organelle envelope	cellular_component	organelle part
TGME49_277150	GO:0043229	intracellular organelle	cellular_component	cell
TGME49_202300	GO:1901360	organic cyclic compound metabolic process	biological_process	metabolic process
TGME49_222970	GO:0006650	glycerophospholipid metabolic process	biological_process	cellular process
TGME49_326200	GO:0016878	acid-thiol ligase activity	molecular_function	catalytic activity
TGME49_259850	GO:0003676	nucleic acid binding	molecular_function	binding
TGME49_252500	GO:0000166	nucleotide binding	molecular_function	binding
TGME49_268850	GO:0044444	cytoplasmic part	cellular_component	cell
TGME49_262150	GO:0044085	cellular component biogenesis	biological_process	cellular component organization or biogenesis
TGME49_224880	GO:0003777	microtubule motor activity	molecular_function	catalytic activity
TGME49_271300	GO:0009059	macromolecule biosynthetic process	biological_process	metabolic process
TGME49_317720	GO:0043234	protein complex	cellular_component	macromolecular complex
TGME49_280730	GO:0005623	cell	cellular_component	cell
TGME49_232090	GO:0006631	fatty acid metabolic process	biological_process	cellular process
TGME49_292010	GO:0034641	cellular nitrogen compound metabolic process	biological_process	cellular process
TGME49_209240	GO:0006725	cellular aromatic compound metabolic process	biological_process	cellular process
TGME49_230080	GO:0016817	hydrolase activity, acting on acid anhydrides	molecular_function	catalytic activity
TGME49_222970	GO:0006796	phosphate-containing compound metabolic process	biological_process	cellular process
TGME49_255970	GO:0005622	intracellular	cellular_component	cell
TGME49_247740	GO:0008168	methyltransferase activity	molecular_function	catalytic activity
TGME49_261210	GO:1905368	peptidase complex	cellular_component	macromolecular complex
TGME49_289830	GO:0006413	translational initiation	biological_process	cellular process
TGME49_280730	GO:0048037	cofactor binding	molecular_function	binding
TGME49_240560	GO:0003824	catalytic activity	molecular_function	catalytic activity
TGME49_243470	GO:0044425	membrane part	cellular_component	membrane part
TGME49_212310	GO:0015318	inorganic molecular entity transmembrane transporter activity	molecular_function	transporter activity
TGME49_247690	GO:0043492	ATPase activity, coupled to movement of substances	molecular_function	catalytic activity
TGME49_205380	GO:0003824	catalytic activity	molecular_function	catalytic activity
TGME49_223970	GO:0043168	anion binding	molecular_function	binding
TGME49_225970	GO:1902494	catalytic complex	cellular_component	macromolecular complex
TGME49_218870	GO:0060589	nucleoside-triphosphatase regulator activity	molecular_function	molecular function regulator
TGME49_261590	GO:0045185	maintenance of protein location	biological_process	biological regulation
TGME49_244630	GO:0044237	cellular metabolic process	biological_process	cellular process
TGME49_280610	GO:0070727	cellular macromolecule localization	biological_process	localization
TGME49_254900	GO:0044257	cellular protein catabolic process	biological_process	cellular process
TGME49_260210	GO:0043167	ion binding	molecular_function	binding
TGME49_289750	GO:0009059	macromolecule biosynthetic process	biological_process	metabolic process
TGME49_236580	GO:0031974	membrane-enclosed lumen	cellular_component	membrane-enclosed lumen
TGME49_217850	GO:0003824	catalytic activity	molecular_function	catalytic activity
TGME49_290950	GO:0016020	membrane	cellular_component	membrane
TGME49_216590	GO:0008536	Ran GTPase binding	molecular_function	binding
TGME49_322600	GO:0009987	cellular process	biological_process	cellular process
TGME49_263490	GO:0005524	ATP binding	molecular_function	binding
TGME49_242330	GO:0015935	small ribosomal subunit	cellular_component	organelle part
TGME49_305980	GO:0016491	oxidoreductase activity	molecular_function	catalytic activity
TGME49_235150	GO:0016021	integral component of membrane	cellular_component	membrane part
TGME49_219550	GO:0045333	cellular respiration	biological_process	cellular process
TGME49_234550	GO:0019538	protein metabolic process	biological_process	metabolic process
TGME49_315123	GO:0010468	regulation of gene expression	biological_process	biological regulation
TGME49_263510	GO:0015631	tubulin binding	molecular_function	binding
TGME49_247360	GO:0003824	catalytic activity	molecular_function	catalytic activity
TGME49_313810	GO:0003743	translation initiation factor activity	molecular_function	binding
TGME49_294670	GO:0043604	amide biosynthetic process	biological_process	cellular process
TGME49_220460	GO:0034622	cellular macromolecular complex assembly	biological_process	cellular component organization or biogenesis
TGME49_269035	GO:1901293	nucleoside phosphate biosynthetic process	biological_process	cellular process
TGME49_222020	GO:0016301	kinase activity	molecular_function	catalytic activity
TGME49_269050	GO:0016301	kinase activity	molecular_function	catalytic activity
TGME49_260460	GO:0016628	oxidoreductase activity, acting on the CH-CH group of donors, NAD or NADP as acceptor	molecular_function	catalytic activity
TGME49_288860	GO:0006351	transcription, DNA-templated	biological_process	cellular process
TGME49_231890	GO:0046394	carboxylic acid biosynthetic process	biological_process	cellular process
TGME49_310870	GO:0043226	organelle	cellular_component	organelle
TGME49_299050	GO:0009987	cellular process	biological_process	cellular process
TGME49_267980	GO:0044425	membrane part	cellular_component	membrane part
TGME49_221610	GO:0016579	protein deubiquitination	biological_process	cellular process
TGME49_260630	GO:0090150	establishment of protein localization to membrane	biological_process	localization
TGME49_286560	GO:0006807	nitrogen compound metabolic process	biological_process	metabolic process
TGME49_249720	GO:1901360	organic cyclic compound metabolic process	biological_process	metabolic process
TGME49_243340	GO:0097367	carbohydrate derivative binding	molecular_function	binding
TGME49_316320	GO:0042910	xenobiotic transmembrane transporter activity	molecular_function	transporter activity
TGME49_201880	GO:0044444	cytoplasmic part	cellular_component	cell
TGME49_247980	GO:0006807	nitrogen compound metabolic process	biological_process	metabolic process
TGME49_262380	GO:0016787	hydrolase activity	molecular_function	catalytic activity
TGME49_293870	GO:0042592	homeostatic process	biological_process	biological regulation
TGME49_209260	GO:0044446	intracellular organelle part	cellular_component	organelle part
TGME49_259550	GO:0043436	oxoacid metabolic process	biological_process	cellular process
TGME49_236110	GO:0051179	localization	biological_process	localization
TGME49_320150	GO:0036094	small molecule binding	molecular_function	binding
TGME49_202210	GO:0006183	GTP biosynthetic process	biological_process	cellular process
TGME49_253330	GO:0016773	phosphotransferase activity, alcohol group as acceptor	molecular_function	catalytic activity
TGME49_286660	GO:0017076	purine nucleotide binding	molecular_function	binding
TGME49_220600	GO:0016020	membrane	cellular_component	membrane
TGME49_216140	GO:0016787	hydrolase activity	molecular_function	catalytic activity
TGME49_254120	GO:0061919	process utilizing autophagic mechanism	biological_process	cellular process
TGME49_213000	GO:0090304	nucleic acid metabolic process	biological_process	cellular process
TGME49_249720	GO:0015986	ATP synthesis coupled proton transport	biological_process	cellular process
TGME49_263190	GO:1901135	carbohydrate derivative metabolic process	biological_process	metabolic process
TGME49_235170	GO:0016818	hydrolase activity, acting on acid anhydrides, in phosphorus-containing anhydrides	molecular_function	catalytic activity
TGME49_326200	GO:0016651	oxidoreductase activity, acting on NAD(P)H	molecular_function	catalytic activity
TGME49_218590	GO:0042578	phosphoric ester hydrolase activity	molecular_function	catalytic activity
TGME49_270770	GO:0090304	nucleic acid metabolic process	biological_process	cellular process
TGME49_263340	GO:1901363	heterocyclic compound binding	molecular_function	binding
TGME49_295110	GO:0005524	ATP binding	molecular_function	binding
TGME49_315600	GO:1901360	organic cyclic compound metabolic process	biological_process	metabolic process
TGME49_278510	GO:0042578	phosphoric ester hydrolase activity	molecular_function	catalytic activity
TGME49_273478	GO:0032553	ribonucleotide binding	molecular_function	binding
TGME49_278550	GO:0016817	hydrolase activity, acting on acid anhydrides	molecular_function	catalytic activity
TGME49_305240	GO:0046483	heterocycle metabolic process	biological_process	cellular process
TGME49_240590	GO:0010467	gene expression	biological_process	metabolic process
TGME49_207450	GO:0008092	cytoskeletal protein binding	molecular_function	binding
TGME49_260850	GO:0043231	intracellular membrane-bounded organelle	cellular_component	cell
TGME49_244160	GO:1901360	organic cyclic compound metabolic process	biological_process	metabolic process
TGME49_226440	GO:0046914	transition metal ion binding	molecular_function	binding
TGME49_216640	GO:0032559	adenyl ribonucleotide binding	molecular_function	binding
TGME49_295330	GO:0005622	intracellular	cellular_component	cell
TGME49_251730	GO:0032991	macromolecular complex	cellular_component	macromolecular complex
TGME49_285180	GO:0044270	cellular nitrogen compound catabolic process	biological_process	cellular process
TGME49_289650	GO:0016830	carbon-carbon lyase activity	molecular_function	catalytic activity
TGME49_307570	GO:0009056	catabolic process	biological_process	metabolic process
TGME49_207450	GO:0000394	RNA splicing, via endonucleolytic cleavage and ligation	biological_process	cellular process
TGME49_252290	GO:0043229	intracellular organelle	cellular_component	cell
TGME49_309170	GO:0044237	cellular metabolic process	biological_process	cellular process
TGME49_215460	GO:0005622	intracellular	cellular_component	cell
TGME49_305980	GO:0036094	small molecule binding	molecular_function	binding
TGME49_222010	GO:0043226	organelle	cellular_component	organelle
TGME49_234640	GO:2001141	regulation of RNA biosynthetic process	biological_process	biological regulation
TGME49_257090	GO:2000112	regulation of cellular macromolecule biosynthetic process	biological_process	biological regulation
TGME49_269050	GO:0009152	purine ribonucleotide biosynthetic process	biological_process	cellular process
TGME49_229650	GO:0036211	protein modification process	biological_process	metabolic process
TGME49_246530	GO:0009987	cellular process	biological_process	cellular process
TGME49_273070	GO:0060589	nucleoside-triphosphatase regulator activity	molecular_function	molecular function regulator
TGME49_229405	GO:0016021	integral component of membrane	cellular_component	membrane part
TGME49_288260	GO:0032553	ribonucleotide binding	molecular_function	binding
TGME49_231770	GO:0099080	supramolecular complex	cellular_component	supramolecular complex
TGME49_306210	GO:0005654	nucleoplasm	cellular_component	organelle part
TGME49_217820	GO:0006417	regulation of translation	biological_process	biological regulation
TGME49_278870	GO:0032559	adenyl ribonucleotide binding	molecular_function	binding
TGME49_235920	GO:0003824	catalytic activity	molecular_function	catalytic activity
TGME49_225250	GO:0044444	cytoplasmic part	cellular_component	cell
TGME49_232640	GO:0010467	gene expression	biological_process	metabolic process
TGME49_300360	GO:0031224	intrinsic component of membrane	cellular_component	membrane part
TGME49_218610	GO:0006364	rRNA processing	biological_process	cellular component organization or biogenesis
TGME49_273660	GO:0140110	transcription regulator activity	molecular_function	transcription regulator activity
TGME49_253290	GO:0043604	amide biosynthetic process	biological_process	cellular process
TGME49_268850	GO:0019693	ribose phosphate metabolic process	biological_process	cellular process
TGME49_306342	GO:0006928	movement of cell or subcellular component	biological_process	cellular process
TGME49_308096	GO:0030554	adenyl nucleotide binding	molecular_function	binding
TGME49_217580	GO:0005666	DNA-directed RNA polymerase III complex	cellular_component	organelle part
TGME49_261520	GO:0032550	purine ribonucleoside binding	molecular_function	binding
TGME49_249620	GO:0019219	regulation of nucleobase-containing compound metabolic process	biological_process	biological regulation
TGME49_202810	GO:0031224	intrinsic component of membrane	cellular_component	membrane part
TGME49_235000	GO:0044281	small molecule metabolic process	biological_process	metabolic process
TGME49_313050	GO:0031224	intrinsic component of membrane	cellular_component	membrane part
TGME49_244520	GO:0016772	transferase activity, transferring phosphorus-containing groups	molecular_function	catalytic activity
TGME49_227430	GO:0031224	intrinsic component of membrane	cellular_component	membrane part
TGME49_215250	GO:0006732	coenzyme metabolic process	biological_process	cellular process
TGME49_300601	GO:0020011	apicoplast	cellular_component	cell
TGME49_281490	GO:0090407	organophosphate biosynthetic process	biological_process	cellular process
TGME49_263060	GO:1905369	endopeptidase complex	cellular_component	macromolecular complex
TGME49_293450	GO:0016791	phosphatase activity	molecular_function	catalytic activity
TGME49_233065	GO:0007165	signal transduction	biological_process	biological regulation
TGME49_289350	GO:0044425	membrane part	cellular_component	membrane part
TGME49_305870	GO:0008250	oligosaccharyltransferase complex	cellular_component	organelle part
TGME49_215400	GO:0005488	binding	molecular_function	binding
TGME49_261960	GO:0005488	binding	molecular_function	binding
TGME49_309110	GO:0034470	ncRNA processing	biological_process	cellular process
TGME49_298960	GO:0016021	integral component of membrane	cellular_component	membrane part
TGME49_316235	GO:0015629	actin cytoskeleton	cellular_component	cell
TGME49_202770	GO:1901363	heterocyclic compound binding	molecular_function	binding
TGME49_211090	GO:0016226	iron-sulfur cluster assembly	biological_process	cellular component organization or biogenesis
TGME49_208970	GO:0005488	binding	molecular_function	binding
TGME49_289320	GO:0004713	protein tyrosine kinase activity	molecular_function	catalytic activity
TGME49_289930	GO:0032559	adenyl ribonucleotide binding	molecular_function	binding
TGME49_216560	GO:0043229	intracellular organelle	cellular_component	cell
TGME49_281490	GO:0018130	heterocycle biosynthetic process	biological_process	cellular process
TGME49_264160	GO:0097159	organic cyclic compound binding	molecular_function	binding
TGME49_239100	GO:1901566	organonitrogen compound biosynthetic process	biological_process	metabolic process
TGME49_307850	GO:0019637	organophosphate metabolic process	biological_process	cellular process
TGME49_270830	GO:0006139	nucleobase-containing compound metabolic process	biological_process	cellular process
TGME49_256020	GO:0005488	binding	molecular_function	binding
TGME49_269940	GO:1903506	regulation of nucleic acid-templated transcription	biological_process	biological regulation
TGME49_276180	GO:0043167	ion binding	molecular_function	binding
TGME49_268730	GO:0009987	cellular process	biological_process	cellular process
TGME49_236110	GO:0006914	autophagy	biological_process	cellular process
TGME49_298980	GO:0005488	binding	molecular_function	binding
TGME49_200480	GO:0016021	integral component of membrane	cellular_component	membrane part
TGME49_293000	GO:0051716	cellular response to stimulus	biological_process	cellular process
TGME49_203220	GO:0030554	adenyl nucleotide binding	molecular_function	binding
TGME49_249320	GO:0003824	catalytic activity	molecular_function	catalytic activity
TGME49_268210	GO:0032555	purine ribonucleotide binding	molecular_function	binding
TGME49_250680	GO:0017076	purine nucleotide binding	molecular_function	binding
TGME49_257290	GO:0000394	RNA splicing, via endonucleolytic cleavage and ligation	biological_process	cellular process
TGME49_203700	GO:0015833	peptide transport	biological_process	localization
TGME49_235920	GO:0016787	hydrolase activity	molecular_function	catalytic activity
TGME49_207990	GO:0009451	RNA modification	biological_process	cellular process
TGME49_262070	GO:0031981	nuclear lumen	cellular_component	organelle part
TGME49_305460	GO:0070084	protein initiator methionine removal	biological_process	cellular process
TGME49_212970	GO:0035639	purine ribonucleoside triphosphate binding	molecular_function	binding
TGME49_306310	GO:0005623	cell	cellular_component	cell
TGME49_262510	GO:0017076	purine nucleotide binding	molecular_function	binding
TGME49_327400	GO:0008144	drug binding	molecular_function	binding
TGME49_308930	GO:0043229	intracellular organelle	cellular_component	cell
TGME49_258030	GO:0008152	metabolic process	biological_process	metabolic process
TGME49_210280	GO:0036094	small molecule binding	molecular_function	binding
TGME49_264460	GO:0006807	nitrogen compound metabolic process	biological_process	metabolic process
TGME49_262140	GO:0016788	hydrolase activity, acting on ester bonds	molecular_function	catalytic activity
TGME49_321640	GO:0016787	hydrolase activity	molecular_function	catalytic activity
TGME49_319600	GO:0044430	cytoskeletal part	cellular_component	organelle part
TGME49_256090	GO:0071704	organic substance metabolic process	biological_process	metabolic process
TGME49_233310	GO:0046914	transition metal ion binding	molecular_function	binding
TGME49_259210	GO:0005488	binding	molecular_function	binding
TGME49_230080	GO:0044425	membrane part	cellular_component	membrane part
TGME49_254365	GO:0016020	membrane	cellular_component	membrane
TGME49_215930	GO:0044428	nuclear part	cellular_component	organelle part
TGME49_205590	GO:0120036	plasma membrane bounded cell projection organization	biological_process	cellular component organization or biogenesis
TGME49_306930	GO:0043226	organelle	cellular_component	organelle
TGME49_268650	GO:0043167	ion binding	molecular_function	binding
TGME49_217410	GO:0031224	intrinsic component of membrane	cellular_component	membrane part
TGME49_306290	GO:0009987	cellular process	biological_process	cellular process
TGME49_309980	GO:0043229	intracellular organelle	cellular_component	cell
TGME49_298840	GO:0044238	primary metabolic process	biological_process	metabolic process
TGME49_206390	GO:0043229	intracellular organelle	cellular_component	cell
TGME49_262930	GO:1901564	organonitrogen compound metabolic process	biological_process	metabolic process
TGME49_226980	GO:0043234	protein complex	cellular_component	macromolecular complex
TGME49_297080	GO:1901617	organic hydroxy compound biosynthetic process	biological_process	metabolic process
TGME49_297170	GO:0044464	cell part	cellular_component	cell
TGME49_246760	GO:0016070	RNA metabolic process	biological_process	cellular process
TGME49_272670	GO:0015833	peptide transport	biological_process	localization
TGME49_319500	GO:0044425	membrane part	cellular_component	membrane part
BGI_novel_G000033	GO:0009987	cellular process	biological_process	cellular process
TGME49_213970	GO:0097159	organic cyclic compound binding	molecular_function	binding
TGME49_205430	GO:0005488	binding	molecular_function	binding
TGME49_318460	GO:0005488	binding	molecular_function	binding
TGME49_305760	GO:0000724	double-strand break repair via homologous recombination	biological_process	cellular process
TGME49_316240	GO:0005623	cell	cellular_component	cell
TGME49_216400	GO:0005488	binding	molecular_function	binding
TGME49_216030	GO:0070727	cellular macromolecule localization	biological_process	localization
TGME49_263510	GO:0043015	gamma-tubulin binding	molecular_function	binding
TGME49_308880	GO:0043170	macromolecule metabolic process	biological_process	metabolic process
TGME49_316680	GO:0009451	RNA modification	biological_process	cellular process
TGME49_286730	GO:0072657	protein localization to membrane	biological_process	localization
TGME49_234505	GO:0032553	ribonucleotide binding	molecular_function	binding
TGME49_209985	GO:0016301	kinase activity	molecular_function	catalytic activity
TGME49_214480	GO:0044249	cellular biosynthetic process	biological_process	cellular process
BGI_novel_G000076	GO:0015075	ion transmembrane transporter activity	molecular_function	transporter activity
TGME49_260500	GO:0016020	membrane	cellular_component	membrane
TGME49_272600	GO:0044444	cytoplasmic part	cellular_component	cell
TGME49_326000	GO:0003676	nucleic acid binding	molecular_function	binding
TGME49_327400	GO:0044430	cytoskeletal part	cellular_component	organelle part
TGME49_292160	GO:0034645	cellular macromolecule biosynthetic process	biological_process	cellular process
TGME49_252640	GO:0016021	integral component of membrane	cellular_component	membrane part
TGME49_279450	GO:0006725	cellular aromatic compound metabolic process	biological_process	cellular process
TGME49_272280	GO:0043167	ion binding	molecular_function	binding
TGME49_224960	GO:0030867	rough endoplasmic reticulum membrane	cellular_component	organelle part
TGME49_286560	GO:0030529	intracellular ribonucleoprotein complex	cellular_component	cell part
TGME49_228070	GO:0005488	binding	molecular_function	binding
TGME49_254370	GO:0005548	phospholipid transporter activity	molecular_function	transporter activity
TGME49_230910	GO:0016020	membrane	cellular_component	membrane
TGME49_206540	GO:0044425	membrane part	cellular_component	membrane part
TGME49_328400	GO:0016829	lyase activity	molecular_function	catalytic activity
TGME49_213890	GO:0006259	DNA metabolic process	biological_process	cellular process
TGME49_242070	GO:0030554	adenyl nucleotide binding	molecular_function	binding
TGME49_295350	GO:0090407	organophosphate biosynthetic process	biological_process	cellular process
TGME49_315860	GO:0043169	cation binding	molecular_function	binding
TGME49_270740	GO:0008380	RNA splicing	biological_process	cellular process
TGME49_228320	GO:0006396	RNA processing	biological_process	cellular process
TGME49_313830	GO:1901265	nucleoside phosphate binding	molecular_function	binding
TGME49_251600	GO:0044464	cell part	cellular_component	cell
TGME49_231190	GO:0016817	hydrolase activity, acting on acid anhydrides	molecular_function	catalytic activity
TGME49_300690	GO:0003824	catalytic activity	molecular_function	catalytic activity
TGME49_306470	GO:0016021	integral component of membrane	cellular_component	membrane part
TGME49_216750	GO:0016070	RNA metabolic process	biological_process	cellular process
TGME49_320640	GO:0003824	catalytic activity	molecular_function	catalytic activity
TGME49_327800	GO:0005623	cell	cellular_component	cell
TGME49_289770	GO:0044425	membrane part	cellular_component	membrane part
TGME49_301010	GO:0016787	hydrolase activity	molecular_function	catalytic activity
TGME49_277220	GO:0008094	DNA-dependent ATPase activity	molecular_function	catalytic activity
TGME49_290910	GO:0005488	binding	molecular_function	binding
TGME49_259240	GO:0044271	cellular nitrogen compound biosynthetic process	biological_process	cellular process
TGME49_273540	GO:0006807	nitrogen compound metabolic process	biological_process	metabolic process
TGME49_312190	GO:0071840	cellular component organization or biogenesis	biological_process	cellular component organization or biogenesis
TGME49_249720	GO:0009205	purine ribonucleoside triphosphate metabolic process	biological_process	cellular process
TGME49_268850	GO:0006807	nitrogen compound metabolic process	biological_process	metabolic process
BGI_novel_G000073	GO:0004129	cytochrome-c oxidase activity	molecular_function	transporter activity
TGME49_222710	GO:1901135	carbohydrate derivative metabolic process	biological_process	metabolic process
TGME49_220120	GO:0016197	endosomal transport	biological_process	localization
TGME49_200590	GO:0044425	membrane part	cellular_component	membrane part
TGME49_209770	GO:0006725	cellular aromatic compound metabolic process	biological_process	cellular process
TGME49_288630	GO:0016043	cellular component organization	biological_process	cellular component organization or biogenesis
TGME49_212290	GO:0044271	cellular nitrogen compound biosynthetic process	biological_process	cellular process
TGME49_239070	GO:1901363	heterocyclic compound binding	molecular_function	binding
TGME49_311660	GO:0018024	histone-lysine N-methyltransferase activity	molecular_function	catalytic activity
TGME49_221200	GO:0008270	zinc ion binding	molecular_function	binding
TGME49_213100	GO:0016021	integral component of membrane	cellular_component	membrane part
TGME49_223660	GO:0044267	cellular protein metabolic process	biological_process	cellular process
TGME49_266990	GO:0043229	intracellular organelle	cellular_component	cell
TGME49_266270	GO:0050662	coenzyme binding	molecular_function	binding
TGME49_208530	GO:0016874	ligase activity	molecular_function	catalytic activity
TGME49_268860	GO:0016829	lyase activity	molecular_function	catalytic activity
TGME49_252330	GO:0016021	integral component of membrane	cellular_component	membrane part
TGME49_303450	GO:0005622	intracellular	cellular_component	cell
TGME49_281450	GO:0016740	transferase activity	molecular_function	catalytic activity
TGME49_270510	GO:0009058	biosynthetic process	biological_process	metabolic process
TGME49_288680	GO:0006974	cellular response to DNA damage stimulus	biological_process	cellular process
TGME49_209260	GO:0015078	hydrogen ion transmembrane transporter activity	molecular_function	transporter activity
TGME49_251620	GO:0043167	ion binding	molecular_function	binding
TGME49_244110	GO:0006325	chromatin organization	biological_process	cellular component organization or biogenesis
TGME49_313390	GO:0044424	intracellular part	cellular_component	cell
TGME49_318410	GO:0009987	cellular process	biological_process	cellular process
TGME49_254140	GO:0140098	catalytic activity, acting on RNA	molecular_function	catalytic activity
TGME49_203950	GO:0071704	organic substance metabolic process	biological_process	metabolic process
TGME49_229500	GO:0031224	intrinsic component of membrane	cellular_component	membrane part
TGME49_217050	GO:0043229	intracellular organelle	cellular_component	cell
TGME49_278060	GO:0006302	double-strand break repair	biological_process	cellular process
TGME49_315440	GO:0015318	inorganic molecular entity transmembrane transporter activity	molecular_function	transporter activity
TGME49_204370	GO:0044444	cytoplasmic part	cellular_component	cell
TGME49_292220	GO:0005623	cell	cellular_component	cell
TGME49_315958	GO:0016070	RNA metabolic process	biological_process	cellular process
TGME49_283590	GO:0015031	protein transport	biological_process	localization
TGME49_259570	GO:0090304	nucleic acid metabolic process	biological_process	cellular process
TGME49_237150	GO:0016787	hydrolase activity	molecular_function	catalytic activity
TGME49_219630	GO:0016491	oxidoreductase activity	molecular_function	catalytic activity
TGME49_281980	GO:0016021	integral component of membrane	cellular_component	membrane part
TGME49_228390	GO:0043234	protein complex	cellular_component	macromolecular complex
TGME49_273090	GO:0036094	small molecule binding	molecular_function	binding
TGME49_290330	GO:0005216	ion channel activity	molecular_function	transporter activity
TGME49_304480	GO:0005622	intracellular	cellular_component	cell
TGME49_249180	GO:0006730	one-carbon metabolic process	biological_process	cellular process
TGME49_248710	GO:0044237	cellular metabolic process	biological_process	cellular process
TGME49_253900	GO:0034641	cellular nitrogen compound metabolic process	biological_process	cellular process
TGME49_312430	GO:0061024	membrane organization	biological_process	cellular component organization or biogenesis
TGME49_271100	GO:0005622	intracellular	cellular_component	cell
TGME49_270030	GO:0044425	membrane part	cellular_component	membrane part
TGME49_235183	GO:0008152	metabolic process	biological_process	metabolic process
TGME49_220150	GO:1901576	organic substance biosynthetic process	biological_process	metabolic process
TGME49_297530	GO:0043170	macromolecule metabolic process	biological_process	metabolic process
TGME49_217000	GO:0016021	integral component of membrane	cellular_component	membrane part
TGME49_249620	GO:0043231	intracellular membrane-bounded organelle	cellular_component	cell
TGME49_288860	GO:0019219	regulation of nucleobase-containing compound metabolic process	biological_process	biological regulation
TGME49_226020	GO:0016021	integral component of membrane	cellular_component	membrane part
TGME49_288930	GO:0044815	DNA packaging complex	cellular_component	macromolecular complex
TGME49_251810	GO:0060255	regulation of macromolecule metabolic process	biological_process	biological regulation
TGME49_295140	GO:0050794	regulation of cellular process	biological_process	biological regulation
TGME49_217450	GO:0006807	nitrogen compound metabolic process	biological_process	metabolic process
TGME49_284560	GO:0044238	primary metabolic process	biological_process	metabolic process
TGME49_288930	GO:0016043	cellular component organization	biological_process	cellular component organization or biogenesis
TGME49_299150	GO:0003700	DNA binding transcription factor activity	molecular_function	transcription regulator activity
TGME49_311500	GO:1901564	organonitrogen compound metabolic process	biological_process	metabolic process
TGME49_208410	GO:0016021	integral component of membrane	cellular_component	membrane part
TGME49_254370	GO:0007165	signal transduction	biological_process	biological regulation
TGME49_203420	GO:0044238	primary metabolic process	biological_process	metabolic process
TGME49_221522	GO:0031410	cytoplasmic vesicle	cellular_component	cell
TGME49_292160	GO:0033260	nuclear DNA replication	biological_process	cellular process
TGME49_290720	GO:0099132	ATP hydrolysis coupled cation transmembrane transport	biological_process	localization
TGME49_248340	GO:0051234	establishment of localization	biological_process	localization
TGME49_284580	GO:0009117	nucleotide metabolic process	biological_process	cellular process
TGME49_311870	GO:0005623	cell	cellular_component	cell
TGME49_295130	GO:0035639	purine ribonucleoside triphosphate binding	molecular_function	binding
TGME49_300606	GO:0043231	intracellular membrane-bounded organelle	cellular_component	cell
TGME49_284660	GO:0044237	cellular metabolic process	biological_process	cellular process
TGME49_277530	GO:0005622	intracellular	cellular_component	cell
TGME49_283790	GO:0004683	calmodulin-dependent protein kinase activity	molecular_function	catalytic activity
TGME49_259010	GO:0099131	ATP hydrolysis coupled ion transmembrane transport	biological_process	localization
TGME49_216810	GO:0006753	nucleoside phosphate metabolic process	biological_process	cellular process
TGME49_249370	GO:0098840	protein transport along microtubule	biological_process	cellular process
TGME49_254610	GO:0005488	binding	molecular_function	binding
TGME49_294700	GO:1901265	nucleoside phosphate binding	molecular_function	binding
TGME49_274090	GO:0044424	intracellular part	cellular_component	cell
TGME49_253480	GO:0006807	nitrogen compound metabolic process	biological_process	metabolic process
TGME49_248830	GO:0008081	phosphoric diester hydrolase activity	molecular_function	catalytic activity
TGME49_275568	GO:0005789	endoplasmic reticulum membrane	cellular_component	organelle part
TGME49_289650	GO:0008152	metabolic process	biological_process	metabolic process
TGME49_230020	GO:0036094	small molecule binding	molecular_function	binding
TGME49_315640	GO:0044267	cellular protein metabolic process	biological_process	cellular process
TGME49_289830	GO:0022607	cellular component assembly	biological_process	cellular component organization or biogenesis
TGME49_273690	GO:0036094	small molecule binding	molecular_function	binding
TGME49_281980	GO:0090407	organophosphate biosynthetic process	biological_process	cellular process
TGME49_238180	GO:1905369	endopeptidase complex	cellular_component	macromolecular complex
TGME49_237500	GO:0005488	binding	molecular_function	binding
TGME49_312090	GO:0043603	cellular amide metabolic process	biological_process	cellular process
TGME49_205265	GO:0044425	membrane part	cellular_component	membrane part
TGME49_229030	GO:0044424	intracellular part	cellular_component	cell
TGME49_261050	GO:0140098	catalytic activity, acting on RNA	molecular_function	catalytic activity
TGME49_253430	GO:0006807	nitrogen compound metabolic process	biological_process	metabolic process
TGME49_298840	GO:0044237	cellular metabolic process	biological_process	cellular process
TGME49_219250	GO:0016021	integral component of membrane	cellular_component	membrane part
TGME49_319640	GO:0031224	intrinsic component of membrane	cellular_component	membrane part
TGME49_233940	GO:0070925	organelle assembly	biological_process	cellular component organization or biogenesis
TGME49_238190	GO:0043170	macromolecule metabolic process	biological_process	metabolic process
TGME49_261570	GO:0043226	organelle	cellular_component	organelle
TGME49_228370	GO:0009057	macromolecule catabolic process	biological_process	metabolic process
TGME49_207990	GO:0006807	nitrogen compound metabolic process	biological_process	metabolic process
TGME49_215250	GO:0016778	diphosphotransferase activity	molecular_function	catalytic activity
TGME49_243350	GO:0008233	peptidase activity	molecular_function	catalytic activity
TGME49_267730	GO:0005215	transporter activity	molecular_function	transporter activity
TGME49_300615	GO:0071704	organic substance metabolic process	biological_process	metabolic process
TGME49_278830	GO:1901564	organonitrogen compound metabolic process	biological_process	metabolic process
TGME49_301290	GO:0097159	organic cyclic compound binding	molecular_function	binding
TGME49_249370	GO:0031503	protein complex localization	biological_process	localization
TGME49_280435	GO:0023052	signaling	biological_process	signaling
TGME49_226400	GO:0006807	nitrogen compound metabolic process	biological_process	metabolic process
TGME49_301222	GO:0006259	DNA metabolic process	biological_process	cellular process
TGME49_215470	GO:0043229	intracellular organelle	cellular_component	cell
TGME49_294880	GO:0006289	nucleotide-excision repair	biological_process	cellular process
TGME49_285170	GO:0016740	transferase activity	molecular_function	catalytic activity
TGME49_289950	GO:0050789	regulation of biological process	biological_process	biological regulation
TGME49_230700	GO:0005783	endoplasmic reticulum	cellular_component	cell
TGME49_205710	GO:0006807	nitrogen compound metabolic process	biological_process	metabolic process
TGME49_236900	GO:0044422	organelle part	cellular_component	organelle part
TGME49_202690	GO:0071704	organic substance metabolic process	biological_process	metabolic process
TGME49_290170	GO:0009719	response to endogenous stimulus	biological_process	response to stimulus
TGME49_269582	GO:0005515	protein binding	molecular_function	binding
TGME49_259920	GO:0097367	carbohydrate derivative binding	molecular_function	binding
TGME49_310040	GO:0030036	actin cytoskeleton organization	biological_process	cellular component organization or biogenesis
TGME49_313180	GO:1901363	heterocyclic compound binding	molecular_function	binding
TGME49_251480	GO:0032559	adenyl ribonucleotide binding	molecular_function	binding
TGME49_305870	GO:0044237	cellular metabolic process	biological_process	cellular process
TGME49_226090	GO:0016462	pyrophosphatase activity	molecular_function	catalytic activity
TGME49_293610	GO:0009987	cellular process	biological_process	cellular process
TGME49_271980	GO:0016020	membrane	cellular_component	membrane
TGME49_223960	GO:0019538	protein metabolic process	biological_process	metabolic process
TGME49_306210	GO:0009058	biosynthetic process	biological_process	metabolic process
TGME49_200320	GO:0043094	cellular metabolic compound salvage	biological_process	cellular process
TGME49_240450	GO:0016817	hydrolase activity, acting on acid anhydrides	molecular_function	catalytic activity
TGME49_293060	GO:0005488	binding	molecular_function	binding
TGME49_248950	GO:0016021	integral component of membrane	cellular_component	membrane part
TGME49_288440	GO:0007154	cell communication	biological_process	cellular process
TGME49_305590	GO:0008509	anion transmembrane transporter activity	molecular_function	transporter activity
TGME49_240575	GO:0034641	cellular nitrogen compound metabolic process	biological_process	cellular process
TGME49_206590	GO:0005524	ATP binding	molecular_function	binding
TGME49_289300	GO:0032553	ribonucleotide binding	molecular_function	binding
TGME49_261010	GO:0005488	binding	molecular_function	binding
TGME49_305590	GO:0016787	hydrolase activity	molecular_function	catalytic activity
TGME49_271400	GO:0006388	tRNA splicing, via endonucleolytic cleavage and ligation	biological_process	cellular process
TGME49_321440	GO:0031981	nuclear lumen	cellular_component	organelle part
TGME49_294550	GO:0032555	purine ribonucleotide binding	molecular_function	binding
TGME49_285780	GO:0005819	spindle	cellular_component	organelle part
TGME49_312370	GO:1901363	heterocyclic compound binding	molecular_function	binding
TGME49_205700	GO:0016020	membrane	cellular_component	membrane
TGME49_307780	GO:0004197	cysteine-type endopeptidase activity	molecular_function	catalytic activity
TGME49_310810	GO:0102488	dTTP phosphohydrolase activity	molecular_function	catalytic activity
TGME49_258800	GO:0003824	catalytic activity	molecular_function	catalytic activity
TGME49_236620	GO:0005488	binding	molecular_function	binding
TGME49_235478	GO:0019693	ribose phosphate metabolic process	biological_process	cellular process
TGME49_312110	GO:0065007	biological regulation	biological_process	biological regulation
TGME49_316520	GO:0102752	1,4-alpha-glucan branching enzyme activity (using a glucosylated glycogenin as primer for glycogen synthesis)	molecular_function	catalytic activity
TGME49_231380	GO:0046483	heterocycle metabolic process	biological_process	cellular process
TGME49_325400	GO:0044267	cellular protein metabolic process	biological_process	cellular process
TGME49_218550	GO:0035639	purine ribonucleoside triphosphate binding	molecular_function	binding
TGME49_301216	GO:0016896	exoribonuclease activity, producing 5'-phosphomonoesters	molecular_function	catalytic activity
TGME49_207690	GO:0031224	intrinsic component of membrane	cellular_component	membrane part
TGME49_328600	GO:0016874	ligase activity	molecular_function	catalytic activity
TGME49_304955	GO:0031224	intrinsic component of membrane	cellular_component	membrane part
TGME49_236020	GO:0031224	intrinsic component of membrane	cellular_component	membrane part
TGME49_238190	GO:0006725	cellular aromatic compound metabolic process	biological_process	cellular process
TGME49_224310	GO:0016747	transferase activity, transferring acyl groups other than amino-acyl groups	molecular_function	catalytic activity
TGME49_261380	GO:0044267	cellular protein metabolic process	biological_process	cellular process
TGME49_261520	GO:0031981	nuclear lumen	cellular_component	organelle part
BGI_novel_G000083	GO:0044444	cytoplasmic part	cellular_component	cell
TGME49_202550	GO:0004721	phosphoprotein phosphatase activity	molecular_function	catalytic activity
TGME49_254900	GO:0005623	cell	cellular_component	cell
TGME49_294620	GO:1901576	organic substance biosynthetic process	biological_process	metabolic process
TGME49_316680	GO:0005488	binding	molecular_function	binding
TGME49_267380	GO:0005215	transporter activity	molecular_function	transporter activity
TGME49_266680	GO:0034641	cellular nitrogen compound metabolic process	biological_process	cellular process
TGME49_294360	GO:0006397	mRNA processing	biological_process	cellular process
TGME49_257720	GO:0044425	membrane part	cellular_component	membrane part
TGME49_272600	GO:0030117	membrane coat	cellular_component	cell
TGME49_304740	GO:0008144	drug binding	molecular_function	binding
TGME49_322030	GO:0016021	integral component of membrane	cellular_component	membrane part
TGME49_316320	GO:0044425	membrane part	cellular_component	membrane part
TGME49_248480	GO:0009058	biosynthetic process	biological_process	metabolic process
TGME49_268560	GO:0009987	cellular process	biological_process	cellular process
TGME49_229320	GO:0016788	hydrolase activity, acting on ester bonds	molecular_function	catalytic activity
TGME49_229650	GO:1901564	organonitrogen compound metabolic process	biological_process	metabolic process
TGME49_247540	GO:0016817	hydrolase activity, acting on acid anhydrides	molecular_function	catalytic activity
TGME49_280440	GO:0005524	ATP binding	molecular_function	binding
TGME49_209950	GO:0050789	regulation of biological process	biological_process	biological regulation
TGME49_314690	GO:0044237	cellular metabolic process	biological_process	cellular process
TGME49_220600	GO:0016021	integral component of membrane	cellular_component	membrane part
TGME49_264440	GO:0001883	purine nucleoside binding	molecular_function	binding
TGME49_253780	GO:0044249	cellular biosynthetic process	biological_process	cellular process
TGME49_288510	GO:0006511	ubiquitin-dependent protein catabolic process	biological_process	cellular process
TGME49_202110	GO:0044425	membrane part	cellular_component	membrane part
TGME49_324300	GO:0016462	pyrophosphatase activity	molecular_function	catalytic activity
TGME49_318620	GO:0016772	transferase activity, transferring phosphorus-containing groups	molecular_function	catalytic activity
TGME49_301120	GO:0016453	C-acetyltransferase activity	molecular_function	catalytic activity
TGME49_247740	GO:0016741	transferase activity, transferring one-carbon groups	molecular_function	catalytic activity
TGME49_302450	GO:0009058	biosynthetic process	biological_process	metabolic process
TGME49_253440	GO:0140096	catalytic activity, acting on a protein	molecular_function	catalytic activity
TGME49_313100	GO:0051641	cellular localization	biological_process	localization
TGME49_294560	GO:0032555	purine ribonucleotide binding	molecular_function	binding
TGME49_202590	GO:0043170	macromolecule metabolic process	biological_process	metabolic process
TGME49_265330	GO:0032559	adenyl ribonucleotide binding	molecular_function	binding
TGME49_266910	GO:0016740	transferase activity	molecular_function	catalytic activity
TGME49_328700	GO:0016021	integral component of membrane	cellular_component	membrane part
TGME49_221200	GO:0046914	transition metal ion binding	molecular_function	binding
TGME49_289750	GO:0050896	response to stimulus	biological_process	response to stimulus
TGME49_272180	GO:0003824	catalytic activity	molecular_function	catalytic activity
TGME49_203710	GO:0003700	DNA binding transcription factor activity	molecular_function	transcription regulator activity
TGME49_219510	GO:0000166	nucleotide binding	molecular_function	binding
TGME49_211050	GO:0043168	anion binding	molecular_function	binding
TGME49_313100	GO:0046907	intracellular transport	biological_process	localization
TGME49_301310	GO:0044425	membrane part	cellular_component	membrane part
TGME49_244880	GO:0016740	transferase activity	molecular_function	catalytic activity
TGME49_233500	GO:0006793	phosphorus metabolic process	biological_process	cellular process
TGME49_321900	GO:0006091	generation of precursor metabolites and energy	biological_process	cellular process
TGME49_247540	GO:0015399	primary active transmembrane transporter activity	molecular_function	transporter activity
TGME49_276940	GO:0031224	intrinsic component of membrane	cellular_component	membrane part
TGME49_249020	GO:0035639	purine ribonucleoside triphosphate binding	molecular_function	binding
TGME49_271610	GO:0046483	heterocycle metabolic process	biological_process	cellular process
TGME49_289650	GO:0030554	adenyl nucleotide binding	molecular_function	binding
TGME49_254490	GO:0031224	intrinsic component of membrane	cellular_component	membrane part
TGME49_309110	GO:0046483	heterocycle metabolic process	biological_process	cellular process
TGME49_244210	GO:0016591	DNA-directed RNA polymerase II, holoenzyme	cellular_component	organelle part
TGME49_210781	GO:0044238	primary metabolic process	biological_process	metabolic process
TGME49_289170	GO:0016772	transferase activity, transferring phosphorus-containing groups	molecular_function	catalytic activity
TGME49_248390	GO:0006518	peptide metabolic process	biological_process	cellular process
TGME49_228200	GO:0016469	proton-transporting two-sector ATPase complex	cellular_component	macromolecular complex
TGME49_290980	GO:0070279	vitamin B6 binding	molecular_function	binding
TGME49_291850	GO:0044237	cellular metabolic process	biological_process	cellular process
TGME49_313100	GO:0000166	nucleotide binding	molecular_function	binding
TGME49_272290	GO:0003824	catalytic activity	molecular_function	catalytic activity
TGME49_290970	GO:0036094	small molecule binding	molecular_function	binding
TGME49_312520	GO:0010467	gene expression	biological_process	metabolic process
TGME49_247740	GO:0008152	metabolic process	biological_process	metabolic process
TGME49_293820	GO:0004175	endopeptidase activity	molecular_function	catalytic activity
TGME49_300200	GO:0051234	establishment of localization	biological_process	localization
TGME49_219540	GO:0090304	nucleic acid metabolic process	biological_process	cellular process
TGME49_266830	GO:0009966	regulation of signal transduction	biological_process	biological regulation
TGME49_272670	GO:0005759	mitochondrial matrix	cellular_component	organelle part
TGME49_232960	GO:0046914	transition metal ion binding	molecular_function	binding
TGME49_293690	GO:0005622	intracellular	cellular_component	cell
TGME49_291850	GO:0005737	cytoplasm	cellular_component	cell
TGME49_211680	GO:0005623	cell	cellular_component	cell
TGME49_267080	GO:0003824	catalytic activity	molecular_function	catalytic activity
TGME49_277150	GO:0016788	hydrolase activity, acting on ester bonds	molecular_function	catalytic activity
TGME49_202770	GO:0003723	RNA binding	molecular_function	binding
TGME49_219540	GO:0032559	adenyl ribonucleotide binding	molecular_function	binding
TGME49_227600	GO:0009059	macromolecule biosynthetic process	biological_process	metabolic process
TGME49_239420	GO:0032553	ribonucleotide binding	molecular_function	binding
TGME49_322600	GO:0043229	intracellular organelle	cellular_component	cell
TGME49_238995	GO:0016021	integral component of membrane	cellular_component	membrane part
TGME49_320050	GO:0043232	intracellular non-membrane-bounded organelle	cellular_component	cell
TGME49_237220	GO:0009059	macromolecule biosynthetic process	biological_process	metabolic process
BGI_novel_G000083	GO:0036094	small molecule binding	molecular_function	binding
TGME49_249680	GO:0090304	nucleic acid metabolic process	biological_process	cellular process
TGME49_256960	GO:0044464	cell part	cellular_component	cell
TGME49_295350	GO:0072522	purine-containing compound biosynthetic process	biological_process	cellular process
TGME49_314330	GO:0097159	organic cyclic compound binding	molecular_function	binding
TGME49_258980	GO:1901575	organic substance catabolic process	biological_process	metabolic process
TGME49_253600	GO:0140096	catalytic activity, acting on a protein	molecular_function	catalytic activity
TGME49_223430	GO:0051540	metal cluster binding	molecular_function	binding
TGME49_246650	GO:0016417	S-acyltransferase activity	molecular_function	catalytic activity
TGME49_265360	GO:0044425	membrane part	cellular_component	membrane part
TGME49_294890	GO:0043231	intracellular membrane-bounded organelle	cellular_component	cell
TGME49_222960	GO:0005524	ATP binding	molecular_function	binding
TGME49_263020	GO:0043603	cellular amide metabolic process	biological_process	cellular process
TGME49_248330	GO:0031224	intrinsic component of membrane	cellular_component	membrane part
TGME49_292320	GO:0006725	cellular aromatic compound metabolic process	biological_process	cellular process
TGME49_203630	GO:0010467	gene expression	biological_process	metabolic process
TGME49_283820	GO:0004047	aminomethyltransferase activity	molecular_function	catalytic activity
TGME49_310470	GO:0005488	binding	molecular_function	binding
TGME49_262080	GO:0044422	organelle part	cellular_component	organelle part
TGME49_307640	GO:0044464	cell part	cellular_component	cell
TGME49_311430	GO:0044085	cellular component biogenesis	biological_process	cellular component organization or biogenesis
TGME49_216600	GO:0009987	cellular process	biological_process	cellular process
TGME49_207990	GO:0008152	metabolic process	biological_process	metabolic process
TGME49_277790	GO:0007154	cell communication	biological_process	cellular process
TGME49_223660	GO:0044238	primary metabolic process	biological_process	metabolic process
TGME49_239590	GO:0016072	rRNA metabolic process	biological_process	cellular process
TGME49_212710	GO:0006520	cellular amino acid metabolic process	biological_process	cellular process
TGME49_253800	GO:0019538	protein metabolic process	biological_process	metabolic process
TGME49_215590	GO:0043226	organelle	cellular_component	organelle
TGME49_294595	GO:0005623	cell	cellular_component	cell
TGME49_256760	GO:0004743	pyruvate kinase activity	molecular_function	catalytic activity
TGME49_297140	GO:1990904	ribonucleoprotein complex	cellular_component	macromolecular complex
TGME49_248160	GO:0044425	membrane part	cellular_component	membrane part
TGME49_254920	GO:0016020	membrane	cellular_component	membrane
BGI_novel_G000015	GO:0016773	phosphotransferase activity, alcohol group as acceptor	molecular_function	catalytic activity
TGME49_278830	GO:0097159	organic cyclic compound binding	molecular_function	binding
TGME49_309730	GO:0050794	regulation of cellular process	biological_process	biological regulation
TGME49_300060	GO:0140096	catalytic activity, acting on a protein	molecular_function	catalytic activity
TGME49_266640	GO:0043167	ion binding	molecular_function	binding
TGME49_221420	GO:0044446	intracellular organelle part	cellular_component	organelle part
TGME49_300190	GO:0010467	gene expression	biological_process	metabolic process
TGME49_245730	GO:1901363	heterocyclic compound binding	molecular_function	binding
TGME49_301440	GO:0003824	catalytic activity	molecular_function	catalytic activity
TGME49_200290	GO:0031224	intrinsic component of membrane	cellular_component	membrane part
TGME49_238995	GO:0051234	establishment of localization	biological_process	localization
TGME49_205440	GO:0097159	organic cyclic compound binding	molecular_function	binding
TGME49_313120	GO:0034654	nucleobase-containing compound biosynthetic process	biological_process	cellular process
TGME49_225190	GO:0032553	ribonucleotide binding	molecular_function	binding
TGME49_229360	GO:0008152	metabolic process	biological_process	metabolic process
TGME49_259980	GO:0016020	membrane	cellular_component	membrane
TGME49_295010	GO:0017111	nucleoside-triphosphatase activity	molecular_function	catalytic activity
TGME49_241860	GO:1901564	organonitrogen compound metabolic process	biological_process	metabolic process
TGME49_219440	GO:0016070	RNA metabolic process	biological_process	cellular process
TGME49_269920	GO:0009987	cellular process	biological_process	cellular process
TGME49_277840	GO:0001883	purine nucleoside binding	molecular_function	binding
TGME49_254630	GO:0043168	anion binding	molecular_function	binding
TGME49_202960	GO:0044281	small molecule metabolic process	biological_process	metabolic process
TGME49_313280	GO:0008152	metabolic process	biological_process	metabolic process
TGME49_220870	GO:0044425	membrane part	cellular_component	membrane part
TGME49_289170	GO:0035556	intracellular signal transduction	biological_process	biological regulation
TGME49_207840	GO:0043604	amide biosynthetic process	biological_process	cellular process
TGME49_217600	GO:0032555	purine ribonucleotide binding	molecular_function	binding
TGME49_263110	GO:0043604	amide biosynthetic process	biological_process	cellular process
TGME49_207990	GO:0140102	catalytic activity, acting on a rRNA	molecular_function	catalytic activity
TGME49_260630	GO:0070972	protein localization to endoplasmic reticulum	biological_process	localization
TGME49_315170	GO:0005623	cell	cellular_component	cell
TGME49_263670	GO:0090304	nucleic acid metabolic process	biological_process	cellular process
TGME49_266730	GO:0006429	leucyl-tRNA aminoacylation	biological_process	cellular process
TGME49_312090	GO:0044424	intracellular part	cellular_component	cell
TGME49_219540	GO:0032543	mitochondrial translation	biological_process	cellular process
TGME49_205710	GO:0034641	cellular nitrogen compound metabolic process	biological_process	cellular process
TGME49_273140	GO:0031224	intrinsic component of membrane	cellular_component	membrane part
TGME49_322200	GO:0015002	heme-copper terminal oxidase activity	molecular_function	catalytic activity
TGME49_259530	GO:0016758	transferase activity, transferring hexosyl groups	molecular_function	catalytic activity
TGME49_300613	GO:0043229	intracellular organelle	cellular_component	cell
TGME49_207640	GO:0006412	translation	biological_process	cellular process
TGME49_217570	GO:0009987	cellular process	biological_process	cellular process
TGME49_219270	GO:0031224	intrinsic component of membrane	cellular_component	membrane part
TGME49_240930	GO:0048518	positive regulation of biological process	biological_process	biological regulation
TGME49_263020	GO:0005622	intracellular	cellular_component	cell
TGME49_227570	GO:0031224	intrinsic component of membrane	cellular_component	membrane part
TGME49_304990	GO:0032549	ribonucleoside binding	molecular_function	binding
TGME49_232190	GO:0019899	enzyme binding	molecular_function	binding
TGME49_212290	GO:0044267	cellular protein metabolic process	biological_process	cellular process
TGME49_289530	GO:0009987	cellular process	biological_process	cellular process
TGME49_291640	GO:0071704	organic substance metabolic process	biological_process	metabolic process
TGME49_235700	GO:0003824	catalytic activity	molecular_function	catalytic activity
TGME49_211230	GO:0030154	cell differentiation	biological_process	cellular process
TGME49_297800	GO:0032559	adenyl ribonucleotide binding	molecular_function	binding
TGME49_226030	GO:0016301	kinase activity	molecular_function	catalytic activity
TGME49_207865	GO:0043170	macromolecule metabolic process	biological_process	metabolic process
TGME49_203580	GO:0016020	membrane	cellular_component	membrane
TGME49_258790	GO:0007154	cell communication	biological_process	cellular process
TGME49_229920	GO:0016020	membrane	cellular_component	membrane
TGME49_322120	GO:0140096	catalytic activity, acting on a protein	molecular_function	catalytic activity
TGME49_312220	GO:0044425	membrane part	cellular_component	membrane part
TGME49_219130	GO:0034641	cellular nitrogen compound metabolic process	biological_process	cellular process
TGME49_309810	GO:0030529	intracellular ribonucleoprotein complex	cellular_component	cell part
TGME49_221940	GO:0030117	membrane coat	cellular_component	cell
TGME49_271625	GO:0043604	amide biosynthetic process	biological_process	cellular process
TGME49_314820	GO:0009127	purine nucleoside monophosphate biosynthetic process	biological_process	cellular process
TGME49_310460	GO:0032550	purine ribonucleoside binding	molecular_function	binding
TGME49_267810	GO:0017076	purine nucleotide binding	molecular_function	binding
TGME49_315940	GO:0044425	membrane part	cellular_component	membrane part
TGME49_260310	GO:0031224	intrinsic component of membrane	cellular_component	membrane part
TGME49_289350	GO:0022857	transmembrane transporter activity	molecular_function	transporter activity
TGME49_263270	GO:0044425	membrane part	cellular_component	membrane part
TGME49_309210	GO:0003824	catalytic activity	molecular_function	catalytic activity
TGME49_265000	GO:0016301	kinase activity	molecular_function	catalytic activity
TGME49_222710	GO:0009163	nucleoside biosynthetic process	biological_process	cellular process
TGME49_208590	GO:0005623	cell	cellular_component	cell
TGME49_244520	GO:0006488	dolichol-linked oligosaccharide biosynthetic process	biological_process	cellular process
TGME49_225930	GO:0046496	nicotinamide nucleotide metabolic process	biological_process	cellular process
TGME49_216600	GO:0016788	hydrolase activity, acting on ester bonds	molecular_function	catalytic activity
TGME49_201380	GO:1901564	organonitrogen compound metabolic process	biological_process	metabolic process
TGME49_288920	GO:0097159	organic cyclic compound binding	molecular_function	binding
TGME49_246540	GO:0048037	cofactor binding	molecular_function	binding
TGME49_227840	GO:0005737	cytoplasm	cellular_component	cell
TGME49_232250	GO:0009987	cellular process	biological_process	cellular process
TGME49_277030	GO:0006139	nucleobase-containing compound metabolic process	biological_process	cellular process
TGME49_297940	GO:0097159	organic cyclic compound binding	molecular_function	binding
TGME49_249270	GO:0003756	protein disulfide isomerase activity	molecular_function	catalytic activity
TGME49_313180	GO:0005488	binding	molecular_function	binding
TGME49_309110	GO:0008152	metabolic process	biological_process	metabolic process
TGME49_256880	GO:0030554	adenyl nucleotide binding	molecular_function	binding
TGME49_212910	GO:0016787	hydrolase activity	molecular_function	catalytic activity
TGME49_278050	GO:0043234	protein complex	cellular_component	macromolecular complex
TGME49_215560	GO:0019538	protein metabolic process	biological_process	metabolic process
TGME49_258240	GO:0005623	cell	cellular_component	cell
TGME49_257945	GO:0023052	signaling	biological_process	signaling
TGME49_267045	GO:1901265	nucleoside phosphate binding	molecular_function	binding
TGME49_255690	GO:0044238	primary metabolic process	biological_process	metabolic process
TGME49_212290	GO:0008152	metabolic process	biological_process	metabolic process
TGME49_223590	GO:0070011	peptidase activity, acting on L-amino acid peptides	molecular_function	catalytic activity
TGME49_246530	GO:0006644	phospholipid metabolic process	biological_process	cellular process
TGME49_202630	GO:0003824	catalytic activity	molecular_function	catalytic activity
TGME49_249720	GO:0019693	ribose phosphate metabolic process	biological_process	cellular process
TGME49_251620	GO:0097159	organic cyclic compound binding	molecular_function	binding
TGME49_222860	GO:0044444	cytoplasmic part	cellular_component	cell
TGME49_276940	GO:0043231	intracellular membrane-bounded organelle	cellular_component	cell
TGME49_318330	GO:0006355	regulation of transcription, DNA-templated	biological_process	biological regulation
TGME49_251710	GO:0098791	Golgi subcompartment	cellular_component	organelle part
TGME49_215930	GO:0006355	regulation of transcription, DNA-templated	biological_process	biological regulation
TGME49_251680	GO:0006807	nitrogen compound metabolic process	biological_process	metabolic process
TGME49_305590	GO:0016818	hydrolase activity, acting on acid anhydrides, in phosphorus-containing anhydrides	molecular_function	catalytic activity
TGME49_278830	GO:0006753	nucleoside phosphate metabolic process	biological_process	cellular process
TGME49_233090	GO:0044260	cellular macromolecule metabolic process	biological_process	cellular process
TGME49_290600	GO:0009987	cellular process	biological_process	cellular process
TGME49_208780	GO:0036094	small molecule binding	molecular_function	binding
TGME49_308093	GO:0043168	anion binding	molecular_function	binding
TGME49_221230	GO:0140096	catalytic activity, acting on a protein	molecular_function	catalytic activity
TGME49_281970	GO:0097159	organic cyclic compound binding	molecular_function	binding
TGME49_304650	GO:0016772	transferase activity, transferring phosphorus-containing groups	molecular_function	catalytic activity
TGME49_285170	GO:0016741	transferase activity, transferring one-carbon groups	molecular_function	catalytic activity
TGME49_320440	GO:0003824	catalytic activity	molecular_function	catalytic activity
TGME49_246740	GO:0005856	cytoskeleton	cellular_component	cell
TGME49_251740	GO:0140110	transcription regulator activity	molecular_function	transcription regulator activity
TGME49_277540	GO:0034645	cellular macromolecule biosynthetic process	biological_process	cellular process
TGME49_300613	GO:0003676	nucleic acid binding	molecular_function	binding
TGME49_244910	GO:0005488	binding	molecular_function	binding
TGME49_236920	GO:0071702	organic substance transport	biological_process	localization
TGME49_284560	GO:0044424	intracellular part	cellular_component	cell
TGME49_253430	GO:0019752	carboxylic acid metabolic process	biological_process	cellular process
TGME49_273478	GO:0005524	ATP binding	molecular_function	binding
TGME49_295460	GO:0044425	membrane part	cellular_component	membrane part
TGME49_202340	GO:0044238	primary metabolic process	biological_process	metabolic process
TGME49_209190	GO:0015405	P-P-bond-hydrolysis-driven transmembrane transporter activity	molecular_function	transporter activity
TGME49_226280	GO:0030529	intracellular ribonucleoprotein complex	cellular_component	cell part
TGME49_227870	GO:0071702	organic substance transport	biological_process	localization
TGME49_305570	GO:0044085	cellular component biogenesis	biological_process	cellular component organization or biogenesis
TGME49_281630	GO:1901615	organic hydroxy compound metabolic process	biological_process	metabolic process
TGME49_297510	GO:0006464	cellular protein modification process	biological_process	cellular process
TGME49_306550	GO:0016021	integral component of membrane	cellular_component	membrane part
TGME49_325500	GO:0036094	small molecule binding	molecular_function	binding
TGME49_272670	GO:0044260	cellular macromolecule metabolic process	biological_process	cellular process
TGME49_225930	GO:0032787	monocarboxylic acid metabolic process	biological_process	cellular process
TGME49_309820	GO:0044444	cytoplasmic part	cellular_component	cell
TGME49_287980	GO:0008270	zinc ion binding	molecular_function	binding
BGI_novel_G000141	GO:0016020	membrane	cellular_component	membrane
TGME49_213780	GO:0019538	protein metabolic process	biological_process	metabolic process
TGME49_292080	GO:1901566	organonitrogen compound biosynthetic process	biological_process	metabolic process
TGME49_316270	GO:0044267	cellular protein metabolic process	biological_process	cellular process
TGME49_261660	GO:0060589	nucleoside-triphosphatase regulator activity	molecular_function	molecular function regulator
TGME49_291850	GO:0034641	cellular nitrogen compound metabolic process	biological_process	cellular process
TGME49_286470	GO:0032553	ribonucleotide binding	molecular_function	binding
TGME49_218192	GO:0044085	cellular component biogenesis	biological_process	cellular component organization or biogenesis
TGME49_228750	GO:0046872	metal ion binding	molecular_function	binding
TGME49_262690	GO:0019538	protein metabolic process	biological_process	metabolic process
TGME49_300618	GO:0044260	cellular macromolecule metabolic process	biological_process	cellular process
TGME49_306970	GO:0072527	pyrimidine-containing compound metabolic process	biological_process	cellular process
TGME49_278750	GO:1901363	heterocyclic compound binding	molecular_function	binding
TGME49_275600	GO:0016740	transferase activity	molecular_function	catalytic activity
TGME49_315810	GO:0010467	gene expression	biological_process	metabolic process
TGME49_288720	GO:0006807	nitrogen compound metabolic process	biological_process	metabolic process
TGME49_223020	GO:0003824	catalytic activity	molecular_function	catalytic activity
TGME49_272475	GO:0019199	transmembrane receptor protein kinase activity	molecular_function	signal transducer activity
TGME49_297940	GO:1901360	organic cyclic compound metabolic process	biological_process	metabolic process
TGME49_223540	GO:0015031	protein transport	biological_process	localization
TGME49_310960	GO:0015991	ATP hydrolysis coupled proton transport	biological_process	localization
TGME49_237220	GO:0006261	DNA-dependent DNA replication	biological_process	cellular process
TGME49_245720	GO:0036094	small molecule binding	molecular_function	binding
TGME49_245510	GO:0032559	adenyl ribonucleotide binding	molecular_function	binding
TGME49_206360	GO:0003723	RNA binding	molecular_function	binding
TGME49_323400	GO:0005622	intracellular	cellular_component	cell
TGME49_236050	GO:0019362	pyridine nucleotide metabolic process	biological_process	cellular process
TGME49_219850	GO:0006139	nucleobase-containing compound metabolic process	biological_process	cellular process
TGME49_286730	GO:0005488	binding	molecular_function	binding
TGME49_243920	GO:0000166	nucleotide binding	molecular_function	binding
TGME49_269050	GO:0006163	purine nucleotide metabolic process	biological_process	cellular process
TGME49_216870	GO:0005622	intracellular	cellular_component	cell
TGME49_236650	GO:0000166	nucleotide binding	molecular_function	binding
TGME49_299200	GO:0005783	endoplasmic reticulum	cellular_component	cell
TGME49_239310	GO:0055086	nucleobase-containing small molecule metabolic process	biological_process	cellular process
TGME49_207390	GO:0048475	coated membrane	cellular_component	membrane
TGME49_227090	GO:0003824	catalytic activity	molecular_function	catalytic activity
TGME49_216280	GO:0044267	cellular protein metabolic process	biological_process	cellular process
TGME49_294550	GO:0044464	cell part	cellular_component	cell
TGME49_300631	GO:0032991	macromolecular complex	cellular_component	macromolecular complex
TGME49_259920	GO:0004497	monooxygenase activity	molecular_function	catalytic activity
TGME49_286560	GO:0010605	negative regulation of macromolecule metabolic process	biological_process	biological regulation
TGME49_227450	GO:0043167	ion binding	molecular_function	binding
TGME49_261950	GO:0000166	nucleotide binding	molecular_function	binding
TGME49_214920	GO:0016020	membrane	cellular_component	membrane
TGME49_216730	GO:0071704	organic substance metabolic process	biological_process	metabolic process
TGME49_294200	GO:0019682	glyceraldehyde-3-phosphate metabolic process	biological_process	cellular process
TGME49_239020	GO:0032559	adenyl ribonucleotide binding	molecular_function	binding
TGME49_310560	GO:0016021	integral component of membrane	cellular_component	membrane part
TGME49_238940	GO:1901360	organic cyclic compound metabolic process	biological_process	metabolic process
TGME49_253430	GO:0008152	metabolic process	biological_process	metabolic process
TGME49_309740	GO:0044423	virion part	cellular_component	virion part
TGME49_261570	GO:0005622	intracellular	cellular_component	cell
TGME49_215250	GO:0032555	purine ribonucleotide binding	molecular_function	binding
TGME49_274170	GO:0016301	kinase activity	molecular_function	catalytic activity
TGME49_266620	GO:0019725	cellular homeostasis	biological_process	biological regulation
TGME49_232710	GO:0006518	peptide metabolic process	biological_process	cellular process
TGME49_246040	GO:1901363	heterocyclic compound binding	molecular_function	binding
TGME49_300700	GO:0044464	cell part	cellular_component	cell
TGME49_249610	GO:0071704	organic substance metabolic process	biological_process	metabolic process
TGME49_239820	GO:0006564	L-serine biosynthetic process	biological_process	cellular process
TGME49_207665	GO:0000166	nucleotide binding	molecular_function	binding
TGME49_258230	GO:0032559	adenyl ribonucleotide binding	molecular_function	binding
TGME49_212290	GO:0006518	peptide metabolic process	biological_process	cellular process
TGME49_289300	GO:1901265	nucleoside phosphate binding	molecular_function	binding
TGME49_269190	GO:0016903	oxidoreductase activity, acting on the aldehyde or oxo group of donors	molecular_function	catalytic activity
TGME49_218210	GO:0016787	hydrolase activity	molecular_function	catalytic activity
TGME49_269035	GO:0009150	purine ribonucleotide metabolic process	biological_process	cellular process
TGME49_213770	GO:0030554	adenyl nucleotide binding	molecular_function	binding
TGME49_300380	GO:0016671	oxidoreductase activity, acting on a sulfur group of donors, disulfide as acceptor	molecular_function	catalytic activity
TGME49_207450	GO:0043234	protein complex	cellular_component	macromolecular complex
TGME49_227090	GO:1901607	alpha-amino acid biosynthetic process	biological_process	cellular process
TGME49_307610	GO:0097159	organic cyclic compound binding	molecular_function	binding
TGME49_289050	GO:0097159	organic cyclic compound binding	molecular_function	binding
TGME49_259180	GO:0016835	carbon-oxygen lyase activity	molecular_function	catalytic activity
TGME49_305460	GO:0008233	peptidase activity	molecular_function	catalytic activity
TGME49_292220	GO:0042176	regulation of protein catabolic process	biological_process	biological regulation
TGME49_318750	GO:0006725	cellular aromatic compound metabolic process	biological_process	cellular process
TGME49_315845	GO:0005623	cell	cellular_component	cell
TGME49_299810	GO:0006518	peptide metabolic process	biological_process	cellular process
TGME49_295350	GO:0006163	purine nucleotide metabolic process	biological_process	cellular process
TGME49_275610	GO:0016301	kinase activity	molecular_function	catalytic activity
TGME49_270865	GO:0006796	phosphate-containing compound metabolic process	biological_process	cellular process
TGME49_318410	GO:0008144	drug binding	molecular_function	binding
TGME49_255320	GO:0009987	cellular process	biological_process	cellular process
TGME49_306342	GO:0030554	adenyl nucleotide binding	molecular_function	binding
TGME49_258370	GO:0005488	binding	molecular_function	binding
TGME49_233770	GO:0022857	transmembrane transporter activity	molecular_function	transporter activity
TGME49_275490	GO:0051234	establishment of localization	biological_process	localization
TGME49_223970	GO:0044238	primary metabolic process	biological_process	metabolic process
TGME49_229760	GO:0005623	cell	cellular_component	cell
TGME49_211370	GO:0051649	establishment of localization in cell	biological_process	localization
TGME49_314820	GO:0055085	transmembrane transport	biological_process	localization
TGME49_265500	GO:0015108	chloride transmembrane transporter activity	molecular_function	transporter activity
TGME49_225410	GO:0003677	DNA binding	molecular_function	binding
TGME49_207840	GO:0043229	intracellular organelle	cellular_component	cell
TGME49_288680	GO:0016788	hydrolase activity, acting on ester bonds	molecular_function	catalytic activity
TGME49_305920	GO:0004519	endonuclease activity	molecular_function	catalytic activity
TGME49_253480	GO:0044237	cellular metabolic process	biological_process	cellular process
TGME49_300660	GO:0071704	organic substance metabolic process	biological_process	metabolic process
TGME49_287210	GO:0051603	proteolysis involved in cellular protein catabolic process	biological_process	cellular process
TGME49_222070	GO:0003723	RNA binding	molecular_function	binding
TGME49_204280	GO:0004707	MAP kinase activity	molecular_function	signal transducer activity
TGME49_225970	GO:0044451	nucleoplasm part	cellular_component	organelle part
TGME49_272900	GO:0022402	cell cycle process	biological_process	cellular process
TGME49_244630	GO:0008152	metabolic process	biological_process	metabolic process
TGME49_252640	GO:0035639	purine ribonucleoside triphosphate binding	molecular_function	binding
TGME49_244100	GO:1901360	organic cyclic compound metabolic process	biological_process	metabolic process
TGME49_285660	GO:0090304	nucleic acid metabolic process	biological_process	cellular process
TGME49_221940	GO:0070727	cellular macromolecule localization	biological_process	localization
BGI_novel_G000013	GO:0016020	membrane	cellular_component	membrane
TGME49_201220	GO:0005622	intracellular	cellular_component	cell
TGME49_230350	GO:0043169	cation binding	molecular_function	binding
TGME49_275970	GO:0036094	small molecule binding	molecular_function	binding
TGME49_210980	GO:0044238	primary metabolic process	biological_process	metabolic process
TGME49_254190	GO:0140096	catalytic activity, acting on a protein	molecular_function	catalytic activity
TGME49_207450	GO:0005783	endoplasmic reticulum	cellular_component	cell
TGME49_266910	GO:0032559	adenyl ribonucleotide binding	molecular_function	binding
TGME49_266880	GO:0000166	nucleotide binding	molecular_function	binding
TGME49_293420	GO:0006810	transport	biological_process	localization
TGME49_242330	GO:0003723	RNA binding	molecular_function	binding
TGME49_289170	GO:0009975	cyclase activity	molecular_function	catalytic activity
TGME49_228750	GO:0004672	protein kinase activity	molecular_function	catalytic activity
TGME49_254370	GO:0016787	hydrolase activity	molecular_function	catalytic activity
TGME49_313180	GO:0000166	nucleotide binding	molecular_function	binding
TGME49_251950	GO:0044238	primary metabolic process	biological_process	metabolic process
TGME49_202590	GO:0008152	metabolic process	biological_process	metabolic process
TGME49_205590	GO:0060271	cilium assembly	biological_process	cellular component organization or biogenesis
TGME49_205740	GO:0043226	organelle	cellular_component	organelle
TGME49_300606	GO:0044260	cellular macromolecule metabolic process	biological_process	cellular process
TGME49_216900	GO:0031974	membrane-enclosed lumen	cellular_component	membrane-enclosed lumen
TGME49_237860	GO:0004674	protein serine/threonine kinase activity	molecular_function	catalytic activity
TGME49_259210	GO:0009058	biosynthetic process	biological_process	metabolic process
TGME49_266990	GO:0031090	organelle membrane	cellular_component	organelle part
TGME49_226755	GO:0043169	cation binding	molecular_function	binding
TGME49_251480	GO:0016818	hydrolase activity, acting on acid anhydrides, in phosphorus-containing anhydrides	molecular_function	catalytic activity
TGME49_235940	GO:0008236	serine-type peptidase activity	molecular_function	catalytic activity
TGME49_233090	GO:0043231	intracellular membrane-bounded organelle	cellular_component	cell
TGME49_240690	GO:1901265	nucleoside phosphate binding	molecular_function	binding
TGME49_260200	GO:0017076	purine nucleotide binding	molecular_function	binding
TGME49_310560	GO:0016020	membrane	cellular_component	membrane
TGME49_286932	GO:0051674	localization of cell	biological_process	localization
TGME49_237110	GO:0140097	catalytic activity, acting on DNA	molecular_function	catalytic activity
TGME49_300621	GO:0044444	cytoplasmic part	cellular_component	cell
TGME49_222860	GO:0065007	biological regulation	biological_process	biological regulation
TGME49_233300	GO:0009987	cellular process	biological_process	cellular process
TGME49_255500	GO:0016798	hydrolase activity, acting on glycosyl bonds	molecular_function	catalytic activity
TGME49_237220	GO:0044249	cellular biosynthetic process	biological_process	cellular process
TGME49_236240	GO:0060255	regulation of macromolecule metabolic process	biological_process	biological regulation
TGME49_216900	GO:0016043	cellular component organization	biological_process	cellular component organization or biogenesis
TGME49_201880	GO:0071704	organic substance metabolic process	biological_process	metabolic process
TGME49_305160	GO:0043228	non-membrane-bounded organelle	cellular_component	organelle
TGME49_306342	GO:0044422	organelle part	cellular_component	organelle part
TGME49_242330	GO:0044271	cellular nitrogen compound biosynthetic process	biological_process	cellular process
TGME49_219600	GO:0044464	cell part	cellular_component	cell
TGME49_307040	GO:0003855	3-dehydroquinate dehydratase activity	molecular_function	catalytic activity
TGME49_255190	GO:0016462	pyrophosphatase activity	molecular_function	catalytic activity
TGME49_290600	GO:0016878	acid-thiol ligase activity	molecular_function	catalytic activity
TGME49_205180	GO:0005488	binding	molecular_function	binding
TGME49_287160	GO:0003774	motor activity	molecular_function	catalytic activity
TGME49_266990	GO:0030662	coated vesicle membrane	cellular_component	organelle part
TGME49_267590	GO:0031984	organelle subcompartment	cellular_component	organelle part
TGME49_261720	GO:0022857	transmembrane transporter activity	molecular_function	transporter activity
TGME49_269660	GO:0008026	ATP-dependent helicase activity	molecular_function	catalytic activity
TGME49_226080	GO:0044260	cellular macromolecule metabolic process	biological_process	cellular process
TGME49_249010	GO:0008170	N-methyltransferase activity	molecular_function	catalytic activity
TGME49_218560	GO:1901363	heterocyclic compound binding	molecular_function	binding
TGME49_224970	GO:0006807	nitrogen compound metabolic process	biological_process	metabolic process
TGME49_261380	GO:0009059	macromolecule biosynthetic process	biological_process	metabolic process
TGME49_231815	GO:0006950	response to stress	biological_process	response to stimulus
TGME49_204400	GO:0006810	transport	biological_process	localization
TGME49_310100	GO:0003824	catalytic activity	molecular_function	catalytic activity
TGME49_288610	GO:0009987	cellular process	biological_process	cellular process
TGME49_207820	GO:0044464	cell part	cellular_component	cell
TGME49_249620	GO:0044249	cellular biosynthetic process	biological_process	cellular process
TGME49_228250	GO:0001882	nucleoside binding	molecular_function	binding
TGME49_201130	GO:0005488	binding	molecular_function	binding
TGME49_209160	GO:0006464	cellular protein modification process	biological_process	cellular process
TGME49_249530	GO:0051649	establishment of localization in cell	biological_process	localization
TGME49_306380	GO:0010467	gene expression	biological_process	metabolic process
TGME49_223620	GO:0140110	transcription regulator activity	molecular_function	transcription regulator activity
TGME49_254620	GO:0043226	organelle	cellular_component	organelle
TGME49_300613	GO:0034641	cellular nitrogen compound metabolic process	biological_process	cellular process
TGME49_260450	GO:1901265	nucleoside phosphate binding	molecular_function	binding
TGME49_302055	GO:0003676	nucleic acid binding	molecular_function	binding
TGME49_202370	GO:0009987	cellular process	biological_process	cellular process
TGME49_202230	GO:0065007	biological regulation	biological_process	biological regulation
TGME49_292320	GO:0008033	tRNA processing	biological_process	cellular process
TGME49_310440	GO:0016278	lysine N-methyltransferase activity	molecular_function	catalytic activity
TGME49_251620	GO:0043233	organelle lumen	cellular_component	organelle part
TGME49_236080	GO:0015318	inorganic molecular entity transmembrane transporter activity	molecular_function	transporter activity
TGME49_219720	GO:0005488	binding	molecular_function	binding
TGME49_228080	GO:0043168	anion binding	molecular_function	binding
TGME49_303450	GO:0033036	macromolecule localization	biological_process	localization
TGME49_256970	GO:0006793	phosphorus metabolic process	biological_process	cellular process
TGME49_278110	GO:0003824	catalytic activity	molecular_function	catalytic activity
TGME49_288360	GO:0006436	tryptophanyl-tRNA aminoacylation	biological_process	cellular process
TGME49_292300	GO:0003824	catalytic activity	molecular_function	catalytic activity
TGME49_243480	GO:0005840	ribosome	cellular_component	cell
TGME49_214790	GO:0005622	intracellular	cellular_component	cell
TGME49_294800	GO:0005623	cell	cellular_component	cell
TGME49_238050	GO:0005623	cell	cellular_component	cell
TGME49_205710	GO:0046483	heterocycle metabolic process	biological_process	cellular process
TGME49_216730	GO:0044260	cellular macromolecule metabolic process	biological_process	cellular process
TGME49_242330	GO:0044422	organelle part	cellular_component	organelle part
TGME49_237480	GO:0051716	cellular response to stimulus	biological_process	cellular process
TGME49_280610	GO:0017111	nucleoside-triphosphatase activity	molecular_function	catalytic activity
TGME49_239330	GO:0032991	macromolecular complex	cellular_component	macromolecular complex
TGME49_300631	GO:0003735	structural constituent of ribosome	molecular_function	structural molecule activity
TGME49_261250	GO:0044422	organelle part	cellular_component	organelle part
TGME49_319870	GO:0032559	adenyl ribonucleotide binding	molecular_function	binding
TGME49_267080	GO:0043234	protein complex	cellular_component	macromolecular complex
TGME49_244590	GO:0003824	catalytic activity	molecular_function	catalytic activity
TGME49_280490	GO:0044237	cellular metabolic process	biological_process	cellular process
TGME49_226830	GO:0035639	purine ribonucleoside triphosphate binding	molecular_function	binding
TGME49_285520	GO:0034641	cellular nitrogen compound metabolic process	biological_process	cellular process
TGME49_239885	GO:0003824	catalytic activity	molecular_function	catalytic activity
TGME49_300660	GO:0044424	intracellular part	cellular_component	cell
TGME49_270865	GO:0016849	phosphorus-oxygen lyase activity	molecular_function	catalytic activity
TGME49_223440	GO:0016817	hydrolase activity, acting on acid anhydrides	molecular_function	catalytic activity
TGME49_307850	GO:0006753	nucleoside phosphate metabolic process	biological_process	cellular process
TGME49_259140	GO:0006950	response to stress	biological_process	response to stimulus
TGME49_202590	GO:0009056	catabolic process	biological_process	metabolic process
TGME49_310240	GO:0044425	membrane part	cellular_component	membrane part
TGME49_255430	GO:0050794	regulation of cellular process	biological_process	biological regulation
TGME49_249530	GO:0006886	intracellular protein transport	biological_process	localization
TGME49_222990	GO:0044260	cellular macromolecule metabolic process	biological_process	cellular process
TGME49_281900	GO:0003824	catalytic activity	molecular_function	catalytic activity
TGME49_226580	GO:0016020	membrane	cellular_component	membrane
TGME49_300000	GO:0005737	cytoplasm	cellular_component	cell
TGME49_305920	GO:0006950	response to stress	biological_process	response to stimulus
TGME49_291020	GO:0017076	purine nucleotide binding	molecular_function	binding
TGME49_300613	GO:0044424	intracellular part	cellular_component	cell
TGME49_212310	GO:0015992	proton transport	biological_process	localization
TGME49_305620	GO:0016020	membrane	cellular_component	membrane
BGI_novel_G000010	GO:0003824	catalytic activity	molecular_function	catalytic activity
TGME49_223390	GO:0035639	purine ribonucleoside triphosphate binding	molecular_function	binding
TGME49_208320	GO:0016787	hydrolase activity	molecular_function	catalytic activity
TGME49_259550	GO:0009396	folic acid-containing compound biosynthetic process	biological_process	cellular process
TGME49_244100	GO:0044238	primary metabolic process	biological_process	metabolic process
TGME49_289320	GO:0003824	catalytic activity	molecular_function	catalytic activity
TGME49_244700	GO:0055086	nucleobase-containing small molecule metabolic process	biological_process	cellular process
BGI_novel_G000013	GO:0022900	electron transport chain	biological_process	cellular process
BGI_novel_G000070	GO:0097159	organic cyclic compound binding	molecular_function	binding
TGME49_229360	GO:0044424	intracellular part	cellular_component	cell
TGME49_225930	GO:0016052	carbohydrate catabolic process	biological_process	metabolic process
TGME49_248450	GO:0016020	membrane	cellular_component	membrane
TGME49_233838	GO:0006082	organic acid metabolic process	biological_process	cellular process
TGME49_299810	GO:0097367	carbohydrate derivative binding	molecular_function	binding
TGME49_215610	GO:1905368	peptidase complex	cellular_component	macromolecular complex
TGME49_220420	GO:0004112	cyclic-nucleotide phosphodiesterase activity	molecular_function	catalytic activity
TGME49_289650	GO:1901363	heterocyclic compound binding	molecular_function	binding
TGME49_301440	GO:0004672	protein kinase activity	molecular_function	catalytic activity
TGME49_207900	GO:0043226	organelle	cellular_component	organelle
TGME49_289170	GO:0044267	cellular protein metabolic process	biological_process	cellular process
TGME49_213000	GO:0043170	macromolecule metabolic process	biological_process	metabolic process
TGME49_234505	GO:0035639	purine ribonucleoside triphosphate binding	molecular_function	binding
TGME49_320170	GO:0016020	membrane	cellular_component	membrane
TGME49_285490	GO:0097159	organic cyclic compound binding	molecular_function	binding
TGME49_213000	GO:0009059	macromolecule biosynthetic process	biological_process	metabolic process
TGME49_297080	GO:0009987	cellular process	biological_process	cellular process
TGME49_228180	GO:0006779	porphyrin-containing compound biosynthetic process	biological_process	cellular process
TGME49_264670	GO:1901265	nucleoside phosphate binding	molecular_function	binding
TGME49_203950	GO:0044249	cellular biosynthetic process	biological_process	cellular process
TGME49_251690	GO:1901363	heterocyclic compound binding	molecular_function	binding
TGME49_274020	GO:0043168	anion binding	molecular_function	binding
TGME49_211870	GO:0043228	non-membrane-bounded organelle	cellular_component	organelle
TGME49_270510	GO:0090304	nucleic acid metabolic process	biological_process	cellular process
TGME49_222380	GO:0015833	peptide transport	biological_process	localization
TGME49_318620	GO:0097747	RNA polymerase activity	molecular_function	catalytic activity
TGME49_290840	GO:0140096	catalytic activity, acting on a protein	molecular_function	catalytic activity
TGME49_207900	GO:0097159	organic cyclic compound binding	molecular_function	binding
TGME49_319740	GO:0016021	integral component of membrane	cellular_component	membrane part
TGME49_284660	GO:0032991	macromolecular complex	cellular_component	macromolecular complex
TGME49_235010	GO:0044425	membrane part	cellular_component	membrane part
TGME49_239710	GO:0009226	nucleotide-sugar biosynthetic process	biological_process	cellular process
TGME49_304990	GO:0043168	anion binding	molecular_function	binding
TGME49_249370	GO:0051234	establishment of localization	biological_process	localization
TGME49_273870	GO:0003824	catalytic activity	molecular_function	catalytic activity
TGME49_201880	GO:0005623	cell	cellular_component	cell
TGME49_226010	GO:0009987	cellular process	biological_process	cellular process
TGME49_248160	GO:0016787	hydrolase activity	molecular_function	catalytic activity
TGME49_326200	GO:0016417	S-acyltransferase activity	molecular_function	catalytic activity
TGME49_248160	GO:0003678	DNA helicase activity	molecular_function	catalytic activity
TGME49_230960	GO:0043229	intracellular organelle	cellular_component	cell
TGME49_296015	GO:0032559	adenyl ribonucleotide binding	molecular_function	binding
TGME49_315560	GO:0005524	ATP binding	molecular_function	binding
TGME49_262040	GO:0010468	regulation of gene expression	biological_process	biological regulation
TGME49_231210	GO:1901363	heterocyclic compound binding	molecular_function	binding
TGME49_318230	GO:0046031	ADP metabolic process	biological_process	cellular process
TGME49_272600	GO:0016192	vesicle-mediated transport	biological_process	localization
TGME49_294010	GO:0097159	organic cyclic compound binding	molecular_function	binding
BGI_novel_G000033	GO:0005622	intracellular	cellular_component	cell
TGME49_263420	GO:0036459	thiol-dependent ubiquitinyl hydrolase activity	molecular_function	catalytic activity
TGME49_311410	GO:0005622	intracellular	cellular_component	cell
TGME49_233520	GO:0036094	small molecule binding	molecular_function	binding
TGME49_243680	GO:0046394	carboxylic acid biosynthetic process	biological_process	cellular process
TGME49_312480	GO:0034641	cellular nitrogen compound metabolic process	biological_process	cellular process
TGME49_324800	GO:1901564	organonitrogen compound metabolic process	biological_process	metabolic process
TGME49_294050	GO:0016020	membrane	cellular_component	membrane
TGME49_210781	GO:0019941	modification-dependent protein catabolic process	biological_process	cellular process
TGME49_310640	GO:1901564	organonitrogen compound metabolic process	biological_process	metabolic process
TGME49_224090	GO:0008152	metabolic process	biological_process	metabolic process
TGME49_260010	GO:0016747	transferase activity, transferring acyl groups other than amino-acyl groups	molecular_function	catalytic activity
TGME49_297470	GO:0005488	binding	molecular_function	binding
TGME49_288920	GO:0016787	hydrolase activity	molecular_function	catalytic activity
TGME49_205430	GO:0000166	nucleotide binding	molecular_function	binding
TGME49_273380	GO:0015672	monovalent inorganic cation transport	biological_process	localization
TGME49_220250	GO:0006725	cellular aromatic compound metabolic process	biological_process	cellular process
BGI_novel_G000010	GO:0016021	integral component of membrane	cellular_component	membrane part
TGME49_300613	GO:0043043	peptide biosynthetic process	biological_process	cellular process
TGME49_259550	GO:0043603	cellular amide metabolic process	biological_process	cellular process
TGME49_219430	GO:0016070	RNA metabolic process	biological_process	cellular process
TGME49_203420	GO:0010467	gene expression	biological_process	metabolic process
TGME49_273460	GO:0044444	cytoplasmic part	cellular_component	cell
TGME49_256060	GO:0006996	organelle organization	biological_process	cellular component organization or biogenesis
TGME49_261460	GO:2000112	regulation of cellular macromolecule biosynthetic process	biological_process	biological regulation
TGME49_306210	GO:0009987	cellular process	biological_process	cellular process
TGME49_258160	GO:0006732	coenzyme metabolic process	biological_process	cellular process
TGME49_217740	GO:0051287	NAD binding	molecular_function	binding
TGME49_232180	GO:0042157	lipoprotein metabolic process	biological_process	metabolic process
TGME49_244430	GO:0016070	RNA metabolic process	biological_process	cellular process
TGME49_224090	GO:0071704	organic substance metabolic process	biological_process	metabolic process
TGME49_269150	GO:0003824	catalytic activity	molecular_function	catalytic activity
TGME49_307010	GO:0043226	organelle	cellular_component	organelle
TGME49_313150	GO:0050662	coenzyme binding	molecular_function	binding
TGME49_290900	GO:0016787	hydrolase activity	molecular_function	catalytic activity
TGME49_254580	GO:0031224	intrinsic component of membrane	cellular_component	membrane part
TGME49_308096	GO:0005524	ATP binding	molecular_function	binding
TGME49_300618	GO:0005622	intracellular	cellular_component	cell
TGME49_230670	GO:0006464	cellular protein modification process	biological_process	cellular process
TGME49_313330	GO:0008144	drug binding	molecular_function	binding
TGME49_226400	GO:0044424	intracellular part	cellular_component	cell
TGME49_223050	GO:0005622	intracellular	cellular_component	cell
TGME49_264010	GO:0043170	macromolecule metabolic process	biological_process	metabolic process
TGME49_243265	GO:0006950	response to stress	biological_process	response to stimulus
TGME49_215955	GO:0065007	biological regulation	biological_process	biological regulation
TGME49_249920	GO:2000765	regulation of cytoplasmic translation	biological_process	biological regulation
TGME49_233110	GO:0008152	metabolic process	biological_process	metabolic process
TGME49_256080	GO:0003824	catalytic activity	molecular_function	catalytic activity
TGME49_277550	GO:0016818	hydrolase activity, acting on acid anhydrides, in phosphorus-containing anhydrides	molecular_function	catalytic activity
TGME49_257730	GO:1901564	organonitrogen compound metabolic process	biological_process	metabolic process
TGME49_312110	GO:0003824	catalytic activity	molecular_function	catalytic activity
TGME49_294640	GO:0009987	cellular process	biological_process	cellular process
TGME49_288930	GO:0005623	cell	cellular_component	cell
TGME49_255720	GO:0016788	hydrolase activity, acting on ester bonds	molecular_function	catalytic activity
TGME49_281430	GO:0032553	ribonucleotide binding	molecular_function	binding
TGME49_211910	GO:0036094	small molecule binding	molecular_function	binding
TGME49_216750	GO:0005654	nucleoplasm	cellular_component	organelle part
TGME49_215775	GO:0035639	purine ribonucleoside triphosphate binding	molecular_function	binding
TGME49_247710	GO:0004672	protein kinase activity	molecular_function	catalytic activity
TGME49_218188	GO:0005737	cytoplasm	cellular_component	cell
TGME49_243920	GO:0006139	nucleobase-containing compound metabolic process	biological_process	cellular process
TGME49_222290	GO:0006402	mRNA catabolic process	biological_process	biological regulation
TGME49_212710	GO:1901564	organonitrogen compound metabolic process	biological_process	metabolic process
TGME49_243680	GO:0016628	oxidoreductase activity, acting on the CH-CH group of donors, NAD or NADP as acceptor	molecular_function	catalytic activity
TGME49_313180	GO:0016772	transferase activity, transferring phosphorus-containing groups	molecular_function	catalytic activity
TGME49_269190	GO:0097159	organic cyclic compound binding	molecular_function	binding
TGME49_252510	GO:0016740	transferase activity	molecular_function	catalytic activity
TGME49_239620	GO:0044237	cellular metabolic process	biological_process	cellular process
TGME49_267080	GO:1901265	nucleoside phosphate binding	molecular_function	binding
TGME49_291810	GO:0065008	regulation of biological quality	biological_process	biological regulation
TGME49_230420	GO:0015075	ion transmembrane transporter activity	molecular_function	transporter activity
TGME49_249702	GO:0016021	integral component of membrane	cellular_component	membrane part
TGME49_209570	GO:0004527	exonuclease activity	molecular_function	catalytic activity
TGME49_221170	GO:0006508	proteolysis	biological_process	metabolic process
TGME49_242340	GO:0019538	protein metabolic process	biological_process	metabolic process
TGME49_203060	GO:0016070	RNA metabolic process	biological_process	cellular process
TGME49_253930	GO:1901135	carbohydrate derivative metabolic process	biological_process	metabolic process
TGME49_288750	GO:0034641	cellular nitrogen compound metabolic process	biological_process	cellular process
TGME49_266310	GO:0140096	catalytic activity, acting on a protein	molecular_function	catalytic activity
TGME49_319860	GO:0006807	nitrogen compound metabolic process	biological_process	metabolic process
TGME49_319658	GO:0071840	cellular component organization or biogenesis	biological_process	cellular component organization or biogenesis
TGME49_286640	GO:0032555	purine ribonucleotide binding	molecular_function	binding
TGME49_207480	GO:1901135	carbohydrate derivative metabolic process	biological_process	metabolic process
TGME49_240090	GO:1901363	heterocyclic compound binding	molecular_function	binding
TGME49_233110	GO:1901564	organonitrogen compound metabolic process	biological_process	metabolic process
TGME49_310030	GO:0030036	actin cytoskeleton organization	biological_process	cellular component organization or biogenesis
TGME49_269920	GO:0016830	carbon-carbon lyase activity	molecular_function	catalytic activity
TGME49_221420	GO:0008144	drug binding	molecular_function	binding
TGME49_215130	GO:0071705	nitrogen compound transport	biological_process	localization
TGME49_312100	GO:0022857	transmembrane transporter activity	molecular_function	transporter activity
TGME49_292055	GO:0044464	cell part	cellular_component	cell
TGME49_295040	GO:0051179	localization	biological_process	localization
TGME49_289830	GO:0002183	cytoplasmic translational initiation	biological_process	cellular process
TGME49_300618	GO:0005737	cytoplasm	cellular_component	cell
TGME49_258210	GO:1901576	organic substance biosynthetic process	biological_process	metabolic process
TGME49_257750	GO:0008168	methyltransferase activity	molecular_function	catalytic activity
TGME49_289950	GO:0019222	regulation of metabolic process	biological_process	biological regulation
TGME49_286060	GO:0031224	intrinsic component of membrane	cellular_component	membrane part
TGME49_254620	GO:0043604	amide biosynthetic process	biological_process	cellular process
TGME49_312560	GO:0005737	cytoplasm	cellular_component	cell
TGME49_308930	GO:0044249	cellular biosynthetic process	biological_process	cellular process
TGME49_285520	GO:0036260	RNA capping	biological_process	cellular process
TGME49_326500	GO:0005198	structural molecule activity	molecular_function	structural molecule activity
TGME49_249820	GO:0008559	xenobiotic transmembrane transporting ATPase activity	molecular_function	transporter activity
TGME49_244210	GO:0030880	RNA polymerase complex	cellular_component	cell
TGME49_312510	GO:0050896	response to stimulus	biological_process	response to stimulus
TGME49_269110	GO:0008144	drug binding	molecular_function	binding
TGME49_240790	GO:0032991	macromolecular complex	cellular_component	macromolecular complex
TGME49_263690	GO:0044238	primary metabolic process	biological_process	metabolic process
TGME49_216500	GO:0005622	intracellular	cellular_component	cell
TGME49_262670	GO:1990904	ribonucleoprotein complex	cellular_component	macromolecular complex
TGME49_251690	GO:0140098	catalytic activity, acting on RNA	molecular_function	catalytic activity
TGME49_263670	GO:0034641	cellular nitrogen compound metabolic process	biological_process	cellular process
TGME49_222140	GO:0030554	adenyl nucleotide binding	molecular_function	binding
TGME49_260870	GO:0051537	2 iron, 2 sulfur cluster binding	molecular_function	binding
TGME49_290330	GO:0015108	chloride transmembrane transporter activity	molecular_function	transporter activity
TGME49_213410	GO:0044424	intracellular part	cellular_component	cell
TGME49_263510	GO:0071822	protein complex subunit organization	biological_process	cellular component organization or biogenesis
TGME49_205440	GO:0032559	adenyl ribonucleotide binding	molecular_function	binding
TGME49_273370	GO:0044433	cytoplasmic vesicle part	cellular_component	organelle part
TGME49_313190	GO:0036094	small molecule binding	molecular_function	binding
TGME49_218720	GO:0032559	adenyl ribonucleotide binding	molecular_function	binding
TGME49_246650	GO:0016740	transferase activity	molecular_function	catalytic activity
TGME49_325300	GO:0140096	catalytic activity, acting on a protein	molecular_function	catalytic activity
TGME49_232830	GO:1902600	hydrogen ion transmembrane transport	biological_process	localization
TGME49_231610	GO:0016301	kinase activity	molecular_function	catalytic activity
TGME49_308580	GO:0016887	ATPase activity	molecular_function	catalytic activity
TGME49_266390	GO:0006974	cellular response to DNA damage stimulus	biological_process	cellular process
TGME49_297060	GO:0044238	primary metabolic process	biological_process	metabolic process
TGME49_201520	GO:0004721	phosphoprotein phosphatase activity	molecular_function	catalytic activity
TGME49_324300	GO:0008568	microtubule-severing ATPase activity	molecular_function	catalytic activity
TGME49_281490	GO:0006520	cellular amino acid metabolic process	biological_process	cellular process
TGME49_312570	GO:0016773	phosphotransferase activity, alcohol group as acceptor	molecular_function	catalytic activity
TGME49_224235	GO:0005488	binding	molecular_function	binding
TGME49_263420	GO:0006464	cellular protein modification process	biological_process	cellular process
TGME49_221660	GO:0032553	ribonucleotide binding	molecular_function	binding
TGME49_210980	GO:0003676	nucleic acid binding	molecular_function	binding
TGME49_290580	GO:0016021	integral component of membrane	cellular_component	membrane part
TGME49_269035	GO:0042278	purine nucleoside metabolic process	biological_process	cellular process
TGME49_318510	GO:0097367	carbohydrate derivative binding	molecular_function	binding
TGME49_305290	GO:0042626	ATPase activity, coupled to transmembrane movement of substances	molecular_function	transporter activity
TGME49_261250	GO:0044424	intracellular part	cellular_component	cell
TGME49_243570	GO:0043603	cellular amide metabolic process	biological_process	cellular process
TGME49_204480	GO:0050789	regulation of biological process	biological_process	biological regulation
TGME49_211730	GO:0008170	N-methyltransferase activity	molecular_function	catalytic activity
TGME49_215280	GO:0006101	citrate metabolic process	biological_process	cellular process
TGME49_224205	GO:0046923	ER retention sequence binding	molecular_function	binding
TGME49_261220	GO:0043167	ion binding	molecular_function	binding
TGME49_244560	GO:0006950	response to stress	biological_process	response to stimulus
TGME49_226250	GO:0017076	purine nucleotide binding	molecular_function	binding
TGME49_259130	GO:0016740	transferase activity	molecular_function	catalytic activity
TGME49_321640	GO:0031224	intrinsic component of membrane	cellular_component	membrane part
TGME49_210980	GO:0120114	Sm-like protein family complex	cellular_component	macromolecular complex
TGME49_224060	GO:0042592	homeostatic process	biological_process	biological regulation
TGME49_261010	GO:0030163	protein catabolic process	biological_process	metabolic process
TGME49_216750	GO:0044237	cellular metabolic process	biological_process	cellular process
TGME49_229180	GO:0008536	Ran GTPase binding	molecular_function	binding
TGME49_239600	GO:0032555	purine ribonucleotide binding	molecular_function	binding
TGME49_295690	GO:1901663	quinone biosynthetic process	biological_process	cellular process
TGME49_284540	GO:0006753	nucleoside phosphate metabolic process	biological_process	cellular process
TGME49_273460	GO:0006518	peptide metabolic process	biological_process	cellular process
TGME49_297080	GO:0034641	cellular nitrogen compound metabolic process	biological_process	cellular process
TGME49_280610	GO:0015833	peptide transport	biological_process	localization
TGME49_286660	GO:0005623	cell	cellular_component	cell
TGME49_286550	GO:0019439	aromatic compound catabolic process	biological_process	cellular process
TGME49_306970	GO:0043168	anion binding	molecular_function	binding
TGME49_308870	GO:0043167	ion binding	molecular_function	binding
TGME49_286932	GO:0005622	intracellular	cellular_component	cell
TGME49_230420	GO:0043167	ion binding	molecular_function	binding
TGME49_285190	GO:0031224	intrinsic component of membrane	cellular_component	membrane part
TGME49_260370	GO:0016740	transferase activity	molecular_function	catalytic activity
TGME49_223620	GO:0015833	peptide transport	biological_process	localization
TGME49_284560	GO:0044271	cellular nitrogen compound biosynthetic process	biological_process	cellular process
TGME49_277700	GO:0071704	organic substance metabolic process	biological_process	metabolic process
TGME49_269940	GO:0009889	regulation of biosynthetic process	biological_process	biological regulation
TGME49_263690	GO:0009987	cellular process	biological_process	cellular process
TGME49_202690	GO:0016779	nucleotidyltransferase activity	molecular_function	catalytic activity
TGME49_244412	GO:0005488	binding	molecular_function	binding
TGME49_295310	GO:0070271	protein complex biogenesis	biological_process	cellular component organization or biogenesis
TGME49_244700	GO:0034654	nucleobase-containing compound biosynthetic process	biological_process	cellular process
TGME49_236040	GO:0019362	pyridine nucleotide metabolic process	biological_process	cellular process
TGME49_222120	GO:0003824	catalytic activity	molecular_function	catalytic activity
TGME49_294780	GO:0044238	primary metabolic process	biological_process	metabolic process
TGME49_246800	GO:0008233	peptidase activity	molecular_function	catalytic activity
TGME49_313410	GO:0051171	regulation of nitrogen compound metabolic process	biological_process	biological regulation
TGME49_318620	GO:0034641	cellular nitrogen compound metabolic process	biological_process	cellular process
TGME49_304680	GO:0070001	aspartic-type peptidase activity	molecular_function	catalytic activity
TGME49_260630	GO:0051234	establishment of localization	biological_process	localization
TGME49_207640	GO:0009058	biosynthetic process	biological_process	metabolic process
TGME49_221522	GO:0098796	membrane protein complex	cellular_component	macromolecular complex
TGME49_229180	GO:0043226	organelle	cellular_component	organelle
TGME49_209770	GO:0034641	cellular nitrogen compound metabolic process	biological_process	cellular process
TGME49_229500	GO:0016021	integral component of membrane	cellular_component	membrane part
TGME49_249680	GO:0044271	cellular nitrogen compound biosynthetic process	biological_process	cellular process
TGME49_257090	GO:0010556	regulation of macromolecule biosynthetic process	biological_process	biological regulation
TGME49_253780	GO:0005622	intracellular	cellular_component	cell
TGME49_214820	GO:0044238	primary metabolic process	biological_process	metabolic process
TGME49_230220	GO:0071705	nitrogen compound transport	biological_process	localization
TGME49_300631	GO:0005198	structural molecule activity	molecular_function	structural molecule activity
TGME49_207080	GO:0016740	transferase activity	molecular_function	catalytic activity
TGME49_209160	GO:0016740	transferase activity	molecular_function	catalytic activity
TGME49_289750	GO:0010467	gene expression	biological_process	metabolic process
TGME49_306470	GO:0044444	cytoplasmic part	cellular_component	cell
TGME49_248710	GO:0008233	peptidase activity	molecular_function	catalytic activity
TGME49_225430	GO:0036094	small molecule binding	molecular_function	binding
TGME49_222020	GO:1901135	carbohydrate derivative metabolic process	biological_process	metabolic process
TGME49_209790	GO:0044260	cellular macromolecule metabolic process	biological_process	cellular process
TGME49_285660	GO:0009987	cellular process	biological_process	cellular process
TGME49_260440	GO:0005576	extracellular region	cellular_component	extracellular region
TGME49_277530	GO:0071704	organic substance metabolic process	biological_process	metabolic process
TGME49_312100	GO:0015662	ATPase activity, coupled to transmembrane movement of ions, phosphorylative mechanism	molecular_function	transporter activity
TGME49_236040	GO:0044238	primary metabolic process	biological_process	metabolic process
TGME49_261460	GO:0050896	response to stimulus	biological_process	response to stimulus
TGME49_249850	GO:0016020	membrane	cellular_component	membrane
TGME49_294800	GO:0044464	cell part	cellular_component	cell
TGME49_278900	GO:0097367	carbohydrate derivative binding	molecular_function	binding
TGME49_206590	GO:0032559	adenyl ribonucleotide binding	molecular_function	binding
TGME49_272910	GO:0009987	cellular process	biological_process	cellular process
TGME49_266730	GO:0016788	hydrolase activity, acting on ester bonds	molecular_function	catalytic activity
TGME49_309752	GO:0003824	catalytic activity	molecular_function	catalytic activity
TGME49_215590	GO:0005488	binding	molecular_function	binding
TGME49_316220	GO:0003712	transcription cofactor activity	molecular_function	transcription regulator activity
TGME49_238040	GO:0050794	regulation of cellular process	biological_process	biological regulation
TGME49_328600	GO:0044237	cellular metabolic process	biological_process	cellular process
TGME49_261460	GO:0008135	translation factor activity, RNA binding	molecular_function	binding
TGME49_200370	GO:0018342	protein prenylation	biological_process	cellular process
TGME49_252640	GO:0009206	purine ribonucleoside triphosphate biosynthetic process	biological_process	cellular process
TGME49_221580	GO:0008168	methyltransferase activity	molecular_function	catalytic activity
TGME49_302450	GO:0044237	cellular metabolic process	biological_process	cellular process
TGME49_300320	GO:0000179	rRNA (adenine-N6,N6-)-dimethyltransferase activity	molecular_function	catalytic activity
TGME49_246520	GO:0044446	intracellular organelle part	cellular_component	organelle part
TGME49_201770	GO:0007080	mitotic metaphase plate congression	biological_process	cellular component organization or biogenesis
TGME49_256050	GO:0008104	protein localization	biological_process	localization
[truncated: 86,520 more rows]
