# Supplementary material for: Myrislignan Induces Redox Imbalance and Activates Autophagy in Toxoplasma gondii
Source: Front Cell Infect Microbiol. 2021 Sep 3;11:730222. doi: 10.3389/fcimb.2021.730222 (PMC8447958; doi:10.3389/fcimb.2021.730222)
Supplement: Supplementary Data Sheet 1 — The qRT-PCR primers used for RNA-seq validation. [file DataSheet_1.zip › Fig.1-raw data/GO-enrich/GO_enrich_result.csv]

Term_ID	Description	GeneRatio	BgRatio	pvalue	p.adjust	qvalue	geneID	Count	Level1	Level2
GO:0042254	ribosome biogenesis	14/613	39/4590	0.000298972	0.010696559	0.010280446	TGME49_298040/TGME49_309950/TGME49_240660/TGME49_301390/TGME49_265110/TGME49_269770/TGME49_271280/TGME49_311430/TGME49_239790/TGME49_232390/TGME49_311410/TGME49_255320/TGME49_288530/TGME49_209790	14	biological_process	cellular component organization or biogenesis
GO:0022904	respiratory electron transport chain	21/613	32/4590	9.73E-12	6.27E-09	6.03E-09	BGI_novel_G000018/TGME49_330000/BGI_novel_G000012/BGI_novel_G000064/BGI_novel_G000011/BGI_novel_G000006/BGI_novel_G000009/TGME49_237130/BGI_novel_G000014/BGI_novel_G000008/TGME49_237120/TGME49_323400/BGI_novel_G000010/BGI_novel_G000024/BGI_novel_G000076/BGI_novel_G000043/BGI_novel_G000091/BGI_novel_G000072/BGI_novel_G000073/BGI_novel_G000044/TGME49_255060	21	biological_process	cellular process
GO:0022900	electron transport chain	21/613	34/4590	5.38E-11	1.73E-08	1.66E-08	BGI_novel_G000018/TGME49_330000/BGI_novel_G000012/BGI_novel_G000064/BGI_novel_G000011/BGI_novel_G000006/BGI_novel_G000009/TGME49_237130/BGI_novel_G000014/BGI_novel_G000008/TGME49_237120/TGME49_323400/BGI_novel_G000010/BGI_novel_G000024/BGI_novel_G000076/BGI_novel_G000043/BGI_novel_G000091/BGI_novel_G000072/BGI_novel_G000073/BGI_novel_G000044/TGME49_255060	21	biological_process	cellular process
GO:0015980	energy derivation by oxidation of organic compounds	23/613	44/4590	6.78E-10	1.34E-07	1.29E-07	BGI_novel_G000018/TGME49_330000/BGI_novel_G000012/BGI_novel_G000064/BGI_novel_G000011/TGME49_203110/BGI_novel_G000006/BGI_novel_G000009/TGME49_237130/BGI_novel_G000014/BGI_novel_G000008/TGME49_237120/TGME49_323400/TGME49_246690/BGI_novel_G000010/BGI_novel_G000024/BGI_novel_G000076/BGI_novel_G000043/BGI_novel_G000091/BGI_novel_G000072/BGI_novel_G000073/BGI_novel_G000044/TGME49_255060	23	biological_process	cellular process
GO:0045333	cellular respiration	22/613	41/4590	8.31E-10	1.34E-07	1.29E-07	BGI_novel_G000018/TGME49_330000/BGI_novel_G000012/BGI_novel_G000064/BGI_novel_G000011/TGME49_203110/BGI_novel_G000006/BGI_novel_G000009/TGME49_237130/BGI_novel_G000014/BGI_novel_G000008/TGME49_237120/TGME49_323400/BGI_novel_G000010/BGI_novel_G000024/BGI_novel_G000076/BGI_novel_G000043/BGI_novel_G000091/BGI_novel_G000072/BGI_novel_G000073/BGI_novel_G000044/TGME49_255060	22	biological_process	cellular process
GO:0006091	generation of precursor metabolites and energy	24/613	58/4590	1.00E-07	7.11E-06	6.83E-06	BGI_novel_G000018/TGME49_330000/BGI_novel_G000012/BGI_novel_G000064/BGI_novel_G000011/TGME49_203110/BGI_novel_G000006/BGI_novel_G000009/TGME49_237130/BGI_novel_G000014/BGI_novel_G000008/TGME49_237120/TGME49_323400/TGME49_246690/TGME49_236050/BGI_novel_G000010/BGI_novel_G000024/BGI_novel_G000076/BGI_novel_G000043/BGI_novel_G000091/BGI_novel_G000072/BGI_novel_G000073/BGI_novel_G000044/TGME49_255060	24	biological_process	cellular process
GO:0009060	aerobic respiration	16/613	30/4590	2.01E-07	1.08E-05	1.04E-05	BGI_novel_G000018/BGI_novel_G000012/BGI_novel_G000011/TGME49_203110/BGI_novel_G000009/TGME49_237130/TGME49_237120/TGME49_323400/BGI_novel_G000024/BGI_novel_G000076/BGI_novel_G000043/BGI_novel_G000091/BGI_novel_G000072/BGI_novel_G000073/BGI_novel_G000044/TGME49_255060	16	biological_process	cellular process
GO:0019646	aerobic electron transport chain	10/613	15/4590	2.69E-06	0.000133331	0.000128144	BGI_novel_G000018/TGME49_237130/TGME49_237120/TGME49_323400/BGI_novel_G000024/BGI_novel_G000076/BGI_novel_G000043/BGI_novel_G000091/BGI_novel_G000072/BGI_novel_G000044	10	biological_process	cellular process
GO:0055114	oxidation-reduction process	24/613	50/4590	2.73E-09	3.52E-07	3.38E-07	BGI_novel_G000018/TGME49_330000/BGI_novel_G000012/BGI_novel_G000064/BGI_novel_G000011/TGME49_203110/BGI_novel_G000006/BGI_novel_G000009/TGME49_237130/BGI_novel_G000014/BGI_novel_G000008/TGME49_237120/TGME49_323400/TGME49_246690/BGI_novel_G000010/BGI_novel_G000024/TGME49_311780/BGI_novel_G000076/BGI_novel_G000043/BGI_novel_G000091/BGI_novel_G000072/BGI_novel_G000073/BGI_novel_G000044/TGME49_255060	24	biological_process	metabolic process
GO:0009055	electron transfer activity	26/613	61/4590	1.38E-08	1.48E-06	1.43E-06	BGI_novel_G000018/TGME49_330000/BGI_novel_G000012/BGI_novel_G000064/BGI_novel_G000011/BGI_novel_G000006/BGI_novel_G000009/TGME49_279400/TGME49_219130/TGME49_237130/BGI_novel_G000014/TGME49_240670/BGI_novel_G000008/TGME49_237120/TGME49_323400/TGME49_265230/BGI_novel_G000010/BGI_novel_G000024/TGME49_267820/BGI_novel_G000076/BGI_novel_G000043/BGI_novel_G000091/BGI_novel_G000072/BGI_novel_G000073/BGI…	26	molecular_function	catalytic activity
GO:0015002	heme-copper terminal oxidase activity	15/613	26/4590	1.21E-07	7.11E-06	6.83E-06	BGI_novel_G000018/BGI_novel_G000012/BGI_novel_G000011/BGI_novel_G000009/TGME49_237130/TGME49_237120/TGME49_323400/BGI_novel_G000024/BGI_novel_G000076/BGI_novel_G000043/BGI_novel_G000091/BGI_novel_G000072/BGI_novel_G000073/BGI_novel_G000044/TGME49_255060	15	molecular_function	catalytic activity
GO:0016675	oxidoreductase activity, acting on a heme group of donors	15/613	26/4590	1.21E-07	7.11E-06	6.83E-06	BGI_novel_G000018/BGI_novel_G000012/BGI_novel_G000011/BGI_novel_G000009/TGME49_237130/TGME49_237120/TGME49_323400/BGI_novel_G000024/BGI_novel_G000076/BGI_novel_G000043/BGI_novel_G000091/BGI_novel_G000072/BGI_novel_G000073/BGI_novel_G000044/TGME49_255060	15	molecular_function	catalytic activity
GO:0016676	oxidoreductase activity, acting on a heme group of donors, oxygen as acceptor	15/613	26/4590	1.21E-07	7.11E-06	6.83E-06	BGI_novel_G000018/BGI_novel_G000012/BGI_novel_G000011/BGI_novel_G000009/TGME49_237130/TGME49_237120/TGME49_323400/BGI_novel_G000024/BGI_novel_G000076/BGI_novel_G000043/BGI_novel_G000091/BGI_novel_G000072/BGI_novel_G000073/BGI_novel_G000044/TGME49_255060	15	molecular_function	catalytic activity
GO:0016491	oxidoreductase activity	55/613	248/4590	6.01E-05	0.002765929	0.00265833	BGI_novel_G000018/TGME49_330000/TGME49_215290/BGI_novel_G000012/BGI_novel_G000064/TGME49_203580/TGME49_212710/BGI_novel_G000011/BGI_novel_G000006/BGI_novel_G000009/TGME49_279400/TGME49_238950/TGME49_219130/TGME49_237130/TGME49_228180/TGME49_307850/BGI_novel_G000014/TGME49_240670/TGME49_307030/TGME49_300380/BGI_novel_G000008/TGME49_311370/TGME49_315260/TGME49_237120/TGME49_272410/TGME49_315480/TGM…	55	molecular_function	catalytic activity
GO:0016741	transferase activity, transferring one-carbon groups	32/613	122/4590	8.83E-05	0.003792208	0.003644685	TGME49_288580/TGME49_293830/TGME49_288330/TGME49_311390/TGME49_275660/TGME49_295690/TGME49_210310/TGME49_291640/TGME49_294270/TGME49_267480/TGME49_283890/TGME49_294440/TGME49_310710/TGME49_311430/TGME49_263340/TGME49_260610/TGME49_218230/TGME49_271860/TGME49_314770/TGME49_211730/TGME49_249010/TGME49_288530/TGME49_245710/TGME49_285520/TGME49_252420/TGME49_318490/TGME49_206300/TGME49_266850/TGME49_…	32	molecular_function	catalytic activity
GO:0008757	S-adenosylmethionine-dependent methyltransferase activity	16/613	45/4590	0.000127249	0.005121763	0.004922519	TGME49_293830/TGME49_288330/TGME49_311390/TGME49_295690/TGME49_210310/TGME49_267480/TGME49_271860/TGME49_314770/TGME49_211730/TGME49_249010/TGME49_288530/TGME49_245710/TGME49_266850/TGME49_300320/TGME49_306470/TGME49_242870	16	molecular_function	catalytic activity
GO:0008168	methyltransferase activity	31/613	120/4590	0.000154144	0.005839321	0.005612162	TGME49_288580/TGME49_293830/TGME49_288330/TGME49_311390/TGME49_275660/TGME49_295690/TGME49_210310/TGME49_294270/TGME49_267480/TGME49_283890/TGME49_294440/TGME49_310710/TGME49_311430/TGME49_263340/TGME49_260610/TGME49_218230/TGME49_271860/TGME49_314770/TGME49_211730/TGME49_249010/TGME49_288530/TGME49_245710/TGME49_285520/TGME49_252420/TGME49_318490/TGME49_206300/TGME49_266850/TGME49_300320/TGME49_…	31	molecular_function	catalytic activity
GO:0004129	cytochrome-c oxidase activity	15/613	26/4590	1.21E-07	7.11E-06	6.83E-06	BGI_novel_G000018/BGI_novel_G000012/BGI_novel_G000011/BGI_novel_G000009/TGME49_237130/TGME49_237120/TGME49_323400/BGI_novel_G000024/BGI_novel_G000076/BGI_novel_G000043/BGI_novel_G000091/BGI_novel_G000072/BGI_novel_G000073/BGI_novel_G000044/TGME49_255060	15	molecular_function	transporter activity
GO:0015078	hydrogen ion transmembrane transporter activity	17/613	54/4590	0.000423891	0.014367671	0.013808746	BGI_novel_G000018/BGI_novel_G000012/BGI_novel_G000011/BGI_novel_G000009/TGME49_237130/TGME49_237120/TGME49_323400/BGI_novel_G000024/TGME49_231910/BGI_novel_G000076/BGI_novel_G000043/BGI_novel_G000091/TGME49_252640/BGI_novel_G000072/BGI_novel_G000073/BGI_novel_G000044/TGME49_255060	17	molecular_function	transporter activity
