# Supplementary material for: Myrislignan Induces Redox Imbalance and Activates Autophagy in Toxoplasma gondii
Source: Front Cell Infect Microbiol. 2021 Sep 3;11:730222. doi: 10.3389/fcimb.2021.730222 (PMC8447958; doi:10.3389/fcimb.2021.730222)
Supplement: Supplementary Data Sheet 1 — The qRT-PCR primers used for RNA-seq validation. [file DataSheet_1.zip › Fig.1-raw data/KEGG-pathway-enrich/Annotation_kegg_gene2term.xls]

GeneID	Term_ID	Term	Level1	Level2
TGME49_200320	ko00983	Drug metabolism - other enzymes	Metabolism	Xenobiotics biodegradation and metabolism
BGI_novel_G000089	ko04910	Insulin signaling pathway	Organismal Systems	Endocrine system
TGME49_236560	ko04974	Protein digestion and absorption	Organismal Systems	Digestive system
TGME49_279440	ko03040	Spliceosome	Genetic Information Processing	Transcription
TGME49_215885	ko05132	Salmonella infection	Human Diseases	Infectious diseases: Bacterial
TGME49_315780	ko04921	Oxytocin signaling pathway	Organismal Systems	Endocrine system
TGME49_215670	ko04391	Hippo signaling pathway - fly	Environmental Information Processing	Signal transduction
TGME49_310780	ko05200	Pathways in cancer	Human Diseases	Cancers: Overview
TGME49_305060	ko01522	Endocrine resistance	Human Diseases	Drug resistance: Antineoplastic
TGME49_224890	ko03320	PPAR signaling pathway	Organismal Systems	Endocrine system
TGME49_256070	ko04622	RIG-I-like receptor signaling pathway	Organismal Systems	Immune system
TGME49_313140	ko00480	Glutathione metabolism	Metabolism	Metabolism of other amino acids
TGME49_309752	ko01100	Metabolic pathways	Metabolism	Global and overview maps
TGME49_307610	ko05168	Herpes simplex infection	Human Diseases	Infectious diseases: Viral
TGME49_323300	ko05167	Kaposi sarcoma-associated herpesvirus infection	Human Diseases	Infectious diseases: Viral
TGME49_458650	ko04611	Platelet activation	Organismal Systems	Immune system
TGME49_300360	ko04218	Cellular senescence	Cellular Processes	Cell growth and death
TGME49_304760	ko04611	Platelet activation	Organismal Systems	Immune system
TGME49_255310	ko00380	Tryptophan metabolism	Metabolism	Amino acid metabolism
TGME49_461470	ko05164	Influenza A	Human Diseases	Infectious diseases: Viral
TGME49_273472	ko03015	mRNA surveillance pathway	Genetic Information Processing	Translation
TGME49_228180	ko00860	Porphyrin and chlorophyll metabolism	Metabolism	Metabolism of cofactors and vitamins
TGME49_259205	ko04931	Insulin resistance	Human Diseases	Endocrine and metabolic diseases
TGME49_330000	ko04260	Cardiac muscle contraction	Organismal Systems	Circulatory system
TGME49_296010	ko01100	Metabolic pathways	Metabolism	Global and overview maps
TGME49_458650	ko05205	Proteoglycans in cancer	Human Diseases	Cancers: Overview
TGME49_251440	ko05167	Kaposi sarcoma-associated herpesvirus infection	Human Diseases	Infectious diseases: Viral
TGME49_277510	ko04962	Vasopressin-regulated water reabsorption	Organismal Systems	Excretory system
TGME49_232020	ko03020	RNA polymerase	Genetic Information Processing	Transcription
TGME49_233790	ko05226	Gastric cancer	Human Diseases	Cancers: Specific types
TGME49_230490	ko04070	Phosphatidylinositol signaling system	Environmental Information Processing	Signal transduction
TGME49_313220	ko03020	RNA polymerase	Genetic Information Processing	Transcription
TGME49_251440	ko04713	Circadian entrainment	Organismal Systems	Environmental adaptation
TGME49_460630	ko05418	Fluid shear stress and atherosclerosis	Human Diseases	Cardiovascular diseases
TGME49_297670	ko04340	Hedgehog signaling pathway	Environmental Information Processing	Signal transduction
TGME49_270330	ko04218	Cellular senescence	Cellular Processes	Cell growth and death
TGME49_200330	ko04921	Oxytocin signaling pathway	Organismal Systems	Endocrine system
TGME49_242118	ko04922	Glucagon signaling pathway	Organismal Systems	Endocrine system
TGME49_266150	ko04974	Protein digestion and absorption	Organismal Systems	Digestive system
TGME49_233540	ko00500	Starch and sucrose metabolism	Metabolism	Carbohydrate metabolism
TGME49_211090	ko01100	Metabolic pathways	Metabolism	Global and overview maps
BGI_novel_G000038	ko04260	Cardiac muscle contraction	Organismal Systems	Circulatory system
TGME49_457550	ko04512	ECM-receptor interaction	Environmental Information Processing	Signaling molecules and interaction
TGME49_313330	ko05016	Huntington disease	Human Diseases	Neurodegenerative diseases
TGME49_259220	ko00330	Arginine and proline metabolism	Metabolism	Amino acid metabolism
TGME49_271750	ko04924	Renin secretion	Organismal Systems	Endocrine system
TGME49_219320	ko05146	Amoebiasis	Human Diseases	Infectious diseases: Parasitic
TGME49_207820	ko04670	Leukocyte transendothelial migration	Organismal Systems	Immune system
TGME49_254630	ko04114	Oocyte meiosis	Cellular Processes	Cell growth and death
TGME49_292975	ko05168	Herpes simplex infection	Human Diseases	Infectious diseases: Viral
TGME49_294650	ko05016	Huntington disease	Human Diseases	Neurodegenerative diseases
TGME49_232130	ko04933	AGE-RAGE signaling pathway in diabetic complications	Human Diseases	Endocrine and metabolic diseases
TGME49_267450	ko04120	Ubiquitin mediated proteolysis	Genetic Information Processing	Folding, sorting and degradation
TGME49_240250	ko04330	Notch signaling pathway	Environmental Information Processing	Signal transduction
TGME49_305050	ko05418	Fluid shear stress and atherosclerosis	Human Diseases	Cardiovascular diseases
TGME49_269582	ko04114	Oocyte meiosis	Cellular Processes	Cell growth and death
TGME49_460630	ko04933	AGE-RAGE signaling pathway in diabetic complications	Human Diseases	Endocrine and metabolic diseases
TGME49_460340	ko05146	Amoebiasis	Human Diseases	Infectious diseases: Parasitic
TGME49_271350	ko01100	Metabolic pathways	Metabolism	Global and overview maps
TGME49_262010	ko04371	Apelin signaling pathway	Environmental Information Processing	Signal transduction
TGME49_290630	ko04974	Protein digestion and absorption	Organismal Systems	Digestive system
TGME49_259530	ko01100	Metabolic pathways	Metabolism	Global and overview maps
TGME49_208450	ko04512	ECM-receptor interaction	Environmental Information Processing	Signaling molecules and interaction
TGME49_229420	ko05163	Human cytomegalovirus infection	Human Diseases	Infectious diseases: Viral
TGME49_281920	ko04150	mTOR signaling pathway	Environmental Information Processing	Signal transduction
TGME49_269710	ko04926	Relaxin signaling pathway	Organismal Systems	Endocrine system
TGME49_457610	ko04714	Thermogenesis	Organismal Systems	Environmental adaptation
TGME49_316450	ko04071	Sphingolipid signaling pathway	Environmental Information Processing	Signal transduction
TGME49_249820	ko02010	ABC transporters	Environmental Information Processing	Membrane transport
TGME49_235515	ko04210	Apoptosis	Cellular Processes	Cell growth and death
TGME49_310700	ko04218	Cellular senescence	Cellular Processes	Cell growth and death
TGME49_243550	ko04910	Insulin signaling pathway	Organismal Systems	Endocrine system
TGME49_211050	ko01212	Fatty acid metabolism	Metabolism	Global and overview maps
TGME49_218920	ko03050	Proteasome	Genetic Information Processing	Folding, sorting and degradation
TGME49_320140	ko04714	Thermogenesis	Organismal Systems	Environmental adaptation
TGME49_266910	ko05165	Human papillomavirus infection	Human Diseases	Infectious diseases: Viral
TGME49_240790	ko04962	Vasopressin-regulated water reabsorption	Organismal Systems	Excretory system
TGME49_320110	ko03420	Nucleotide excision repair	Genetic Information Processing	Replication and repair
TGME49_294330	ko05020	Prion diseases	Human Diseases	Neurodegenerative diseases
TGME49_256970	ko05120	Epithelial cell signaling in Helicobacter pylori infection	Human Diseases	Infectious diseases: Bacterial
TGME49_219750	ko05014	Amyotrophic lateral sclerosis (ALS)	Human Diseases	Neurodegenerative diseases
TGME49_458640	ko04714	Thermogenesis	Organismal Systems	Environmental adaptation
TGME49_306480	ko04114	Oocyte meiosis	Cellular Processes	Cell growth and death
TGME49_294640	ko00480	Glutathione metabolism	Metabolism	Metabolism of other amino acids
BGI_novel_G000012	ko04714	Thermogenesis	Organismal Systems	Environmental adaptation
TGME49_213800	ko04658	Th1 and Th2 cell differentiation	Organismal Systems	Immune system
TGME49_258580	ko05130	Pathogenic Escherichia coli infection	Human Diseases	Infectious diseases: Bacterial
TGME49_250830	ko03050	Proteasome	Genetic Information Processing	Folding, sorting and degradation
TGME49_243200	ko01522	Endocrine resistance	Human Diseases	Drug resistance: Antineoplastic
TGME49_227090	ko00270	Cysteine and methionine metabolism	Metabolism	Amino acid metabolism
TGME49_262050	ko04020	Calcium signaling pathway	Environmental Information Processing	Signal transduction
TGME49_458160	ko04530	Tight junction	Cellular Processes	Cellular community - eukaryotes
TGME49_270790	ko04270	Vascular smooth muscle contraction	Organismal Systems	Circulatory system
TGME49_323300	ko04666	Fc gamma R-mediated phagocytosis	Organismal Systems	Immune system
TGME49_239420	ko04140	Autophagy - animal	Cellular Processes	Transport and catabolism
TGME49_219370	ko05132	Salmonella infection	Human Diseases	Infectious diseases: Bacterial
TGME49_458780	ko05412	Arrhythmogenic right ventricular cardiomyopathy (ARVC)	Human Diseases	Cardiovascular diseases
TGME49_229720	ko04933	AGE-RAGE signaling pathway in diabetic complications	Human Diseases	Endocrine and metabolic diseases
TGME49_235970	ko03013	RNA transport	Genetic Information Processing	Translation
TGME49_286630	ko04146	Peroxisome	Cellular Processes	Transport and catabolism
TGME49_223520	ko05410	Hypertrophic cardiomyopathy (HCM)	Human Diseases	Cardiovascular diseases
TGME49_238960	ko04720	Long-term potentiation	Organismal Systems	Nervous system
TGME49_280760	ko04120	Ubiquitin mediated proteolysis	Genetic Information Processing	Folding, sorting and degradation
TGME49_277870	ko03013	RNA transport	Genetic Information Processing	Translation
TGME49_273610	ko05016	Huntington disease	Human Diseases	Neurodegenerative diseases
TGME49_458790	ko04933	AGE-RAGE signaling pathway in diabetic complications	Human Diseases	Endocrine and metabolic diseases
TGME49_270170	ko04970	Salivary secretion	Organismal Systems	Digestive system
TGME49_457610	ko04015	Rap1 signaling pathway	Environmental Information Processing	Signal transduction
TGME49_256970	ko05110	Vibrio cholerae infection	Human Diseases	Infectious diseases: Bacterial
TGME49_259870	ko03020	RNA polymerase	Genetic Information Processing	Transcription
TGME49_250360	ko04910	Insulin signaling pathway	Organismal Systems	Endocrine system
TGME49_286100	ko03015	mRNA surveillance pathway	Genetic Information Processing	Translation
TGME49_270170	ko04934	Cushing syndrome	Human Diseases	Endocrine and metabolic diseases
TGME49_457750	ko05225	Hepatocellular carcinoma	Human Diseases	Cancers: Specific types
BGI_novel_G000014	ko05016	Huntington disease	Human Diseases	Neurodegenerative diseases
TGME49_286100	ko03040	Spliceosome	Genetic Information Processing	Transcription
TGME49_460630	ko04714	Thermogenesis	Organismal Systems	Environmental adaptation
TGME49_226970	ko03010	Ribosome	Genetic Information Processing	Translation
TGME49_236110	ko04140	Autophagy - animal	Cellular Processes	Transport and catabolism
TGME49_293060	ko03013	RNA transport	Genetic Information Processing	Translation
TGME49_289010	ko04621	NOD-like receptor signaling pathway	Organismal Systems	Immune system
TGME49_299130	ko03040	Spliceosome	Genetic Information Processing	Transcription
TGME49_321300	ko04970	Salivary secretion	Organismal Systems	Digestive system
TGME49_460780	ko05146	Amoebiasis	Human Diseases	Infectious diseases: Parasitic
TGME49_460730	ko05164	Influenza A	Human Diseases	Infectious diseases: Viral
TGME49_298590	ko04530	Tight junction	Cellular Processes	Cellular community - eukaryotes
TGME49_243410	ko04218	Cellular senescence	Cellular Processes	Cell growth and death
TGME49_218520	ko04919	Thyroid hormone signaling pathway	Organismal Systems	Endocrine system
TGME49_228630	ko03013	RNA transport	Genetic Information Processing	Translation
TGME49_258640	ko00230	Purine metabolism	Metabolism	Nucleotide metabolism
TGME49_459460	ko04670	Leukocyte transendothelial migration	Organismal Systems	Immune system
TGME49_216170	ko00730	Thiamine metabolism	Metabolism	Metabolism of cofactors and vitamins
TGME49_218560	ko00640	Propanoate metabolism	Metabolism	Carbohydrate metabolism
TGME49_213710	ko04140	Autophagy - animal	Cellular Processes	Transport and catabolism
TGME49_203710	ko04657	IL-17 signaling pathway	Organismal Systems	Immune system
TGME49_458360	ko04933	AGE-RAGE signaling pathway in diabetic complications	Human Diseases	Endocrine and metabolic diseases
TGME49_460680	ko04510	Focal adhesion	Cellular Processes	Cellular community - eukaryotes
TGME49_314020	ko05165	Human papillomavirus infection	Human Diseases	Infectious diseases: Viral
TGME49_273950	ko03430	Mismatch repair	Genetic Information Processing	Replication and repair
TGME49_209090	ko03050	Proteasome	Genetic Information Processing	Folding, sorting and degradation
TGME49_460680	ko04210	Apoptosis	Cellular Processes	Cell growth and death
TGME49_304890	ko05010	Alzheimer disease	Human Diseases	Neurodegenerative diseases
TGME49_236160	ko03013	RNA transport	Genetic Information Processing	Translation
TGME49_458780	ko05100	Bacterial invasion of epithelial cells	Human Diseases	Infectious diseases: Bacterial
TGME49_261240	ko05034	Alcoholism	Human Diseases	Substance dependence
TGME49_265450	ko00520	Amino sugar and nucleotide sugar metabolism	Metabolism	Carbohydrate metabolism
TGME49_235187	ko05224	Breast cancer	Human Diseases	Cancers: Specific types
TGME49_273740	ko00071	Fatty acid degradation	Metabolism	Lipid metabolism
TGME49_268370	ko05166	Human T-cell leukemia virus 1 infection	Human Diseases	Infectious diseases: Viral
TGME49_232090	ko00071	Fatty acid degradation	Metabolism	Lipid metabolism
TGME49_458700	ko04933	AGE-RAGE signaling pathway in diabetic complications	Human Diseases	Endocrine and metabolic diseases
TGME49_294270	ko01522	Endocrine resistance	Human Diseases	Drug resistance: Antineoplastic
TGME49_266920	ko04934	Cushing syndrome	Human Diseases	Endocrine and metabolic diseases
TGME49_458370	ko04810	Regulation of actin cytoskeleton	Cellular Processes	Cell motility
TGME49_292975	ko03020	RNA polymerase	Genetic Information Processing	Transcription
TGME49_301120	ko00071	Fatty acid degradation	Metabolism	Lipid metabolism
TGME49_262620	ko03040	Spliceosome	Genetic Information Processing	Transcription
TGME49_461300	ko05225	Hepatocellular carcinoma	Human Diseases	Cancers: Specific types
TGME49_238180	ko03050	Proteasome	Genetic Information Processing	Folding, sorting and degradation
TGME49_265860	ko00250	Alanine, aspartate and glutamate metabolism	Metabolism	Amino acid metabolism
TGME49_461470	ko04919	Thyroid hormone signaling pathway	Organismal Systems	Endocrine system
TGME49_203510	ko04144	Endocytosis	Cellular Processes	Transport and catabolism
TGME49_201630	ko04931	Insulin resistance	Human Diseases	Endocrine and metabolic diseases
TGME49_309060	ko03020	RNA polymerase	Genetic Information Processing	Transcription
TGME49_323300	ko04662	B cell receptor signaling pathway	Organismal Systems	Immune system
TGME49_310780	ko04974	Protein digestion and absorption	Organismal Systems	Digestive system
TGME49_306688	ko05226	Gastric cancer	Human Diseases	Cancers: Specific types
TGME49_460000	ko05205	Proteoglycans in cancer	Human Diseases	Cancers: Overview
TGME49_238960	ko04022	cGMP-PKG signaling pathway	Environmental Information Processing	Signal transduction
TGME49_228630	ko05168	Herpes simplex infection	Human Diseases	Infectious diseases: Viral
TGME49_311310	ko04380	Osteoclast differentiation	Organismal Systems	Development
TGME49_264485	ko05168	Herpes simplex infection	Human Diseases	Infectious diseases: Viral
TGME49_216390	ko05016	Huntington disease	Human Diseases	Neurodegenerative diseases
TGME49_220530	ko05016	Huntington disease	Human Diseases	Neurodegenerative diseases
TGME49_220280	ko05226	Gastric cancer	Human Diseases	Cancers: Specific types
TGME49_253490	ko04933	AGE-RAGE signaling pathway in diabetic complications	Human Diseases	Endocrine and metabolic diseases
TGME49_228420	ko04724	Glutamatergic synapse	Organismal Systems	Nervous system
TGME49_295140	ko01100	Metabolic pathways	Metabolism	Global and overview maps
TGME49_269438	ko04270	Vascular smooth muscle contraction	Organismal Systems	Circulatory system
TGME49_294850	ko05418	Fluid shear stress and atherosclerosis	Human Diseases	Cardiovascular diseases
TGME49_460160	ko05146	Amoebiasis	Human Diseases	Infectious diseases: Parasitic
TGME49_316530	ko03015	mRNA surveillance pathway	Genetic Information Processing	Translation
TGME49_244650	ko04214	Apoptosis - fly	Cellular Processes	Cell growth and death
TGME49_283702	ko04218	Cellular senescence	Cellular Processes	Cell growth and death
TGME49_294820	ko01100	Metabolic pathways	Metabolism	Global and overview maps
TGME49_226030	ko05032	Morphine addiction	Human Diseases	Substance dependence
TGME49_293040	ko03013	RNA transport	Genetic Information Processing	Translation
TGME49_457760	ko05164	Influenza A	Human Diseases	Infectious diseases: Viral
TGME49_272200	ko04390	Hippo signaling pathway	Environmental Information Processing	Signal transduction
TGME49_218188	ko00514	Other types of O-glycan biosynthesis	Metabolism	Glycan biosynthesis and metabolism
TGME49_321900	ko00030	Pentose phosphate pathway	Metabolism	Carbohydrate metabolism
TGME49_244200	ko01100	Metabolic pathways	Metabolism	Global and overview maps
TGME49_281430	ko04921	Oxytocin signaling pathway	Organismal Systems	Endocrine system
TGME49_458760	ko04974	Protein digestion and absorption	Organismal Systems	Digestive system
TGME49_458370	ko04510	Focal adhesion	Cellular Processes	Cellular community - eukaryotes
TGME49_322120	ko04068	FoxO signaling pathway	Environmental Information Processing	Signal transduction
TGME49_314400	ko00280	Valine, leucine and isoleucine degradation	Metabolism	Amino acid metabolism
TGME49_247520	ko04666	Fc gamma R-mediated phagocytosis	Organismal Systems	Immune system
TGME49_218770	ko05168	Herpes simplex infection	Human Diseases	Infectious diseases: Viral
TGME49_286220	ko01100	Metabolic pathways	Metabolism	Global and overview maps
TGME49_314910	ko05012	Parkinson disease	Human Diseases	Neurodegenerative diseases
TGME49_263220	ko04510	Focal adhesion	Cellular Processes	Cellular community - eukaryotes
TGME49_218770	ko05016	Huntington disease	Human Diseases	Neurodegenerative diseases
TGME49_457850	ko04974	Protein digestion and absorption	Organismal Systems	Digestive system
TGME49_321300	ko04622	RIG-I-like receptor signaling pathway	Organismal Systems	Immune system
TGME49_311260	ko04713	Circadian entrainment	Organismal Systems	Environmental adaptation
TGME49_281650	ko05014	Amyotrophic lateral sclerosis (ALS)	Human Diseases	Neurodegenerative diseases
TGME49_258508	ko04740	Olfactory transduction	Organismal Systems	Sensory system
TGME49_220250	ko03013	RNA transport	Genetic Information Processing	Translation
TGME49_305050	ko04218	Cellular senescence	Cellular Processes	Cell growth and death
TGME49_292245	ko04022	cGMP-PKG signaling pathway	Environmental Information Processing	Signal transduction
TGME49_270330	ko05161	Hepatitis B	Human Diseases	Infectious diseases: Viral
TGME49_242900	ko05146	Amoebiasis	Human Diseases	Infectious diseases: Parasitic
TGME49_275798	ko04658	Th1 and Th2 cell differentiation	Organismal Systems	Immune system
TGME49_235515	ko05165	Human papillomavirus infection	Human Diseases	Infectious diseases: Viral
TGME49_266910	ko04932	Non-alcoholic fatty liver disease (NAFLD)	Human Diseases	Endocrine and metabolic diseases
BGI_novel_G000003	ko04068	FoxO signaling pathway	Environmental Information Processing	Signal transduction
TGME49_459300	ko04933	AGE-RAGE signaling pathway in diabetic complications	Human Diseases	Endocrine and metabolic diseases
TGME49_245710	ko05215	Prostate cancer	Human Diseases	Cancers: Specific types
TGME49_231910	ko05010	Alzheimer disease	Human Diseases	Neurodegenerative diseases
TGME49_313140	ko01200	Carbon metabolism	Metabolism	Global and overview maps
TGME49_273550	ko00514	Other types of O-glycan biosynthesis	Metabolism	Glycan biosynthesis and metabolism
TGME49_227280	ko00190	Oxidative phosphorylation	Metabolism	Energy metabolism
TGME49_270370	ko05170	Human immunodeficiency virus 1 infection	Human Diseases	Infectious diseases: Viral
TGME49_263070	ko04064	NF-kappa B signaling pathway	Environmental Information Processing	Signal transduction
TGME49_459660	ko04714	Thermogenesis	Organismal Systems	Environmental adaptation
TGME49_223950	ko04934	Cushing syndrome	Human Diseases	Endocrine and metabolic diseases
TGME49_207820	ko04914	Progesterone-mediated oocyte maturation	Organismal Systems	Endocrine system
TGME49_457970	ko04390	Hippo signaling pathway	Environmental Information Processing	Signal transduction
TGME49_460550	ko05410	Hypertrophic cardiomyopathy (HCM)	Human Diseases	Cardiovascular diseases
TGME49_269582	ko04722	Neurotrophin signaling pathway	Organismal Systems	Nervous system
TGME49_222910	ko04668	TNF signaling pathway	Environmental Information Processing	Signal transduction
TGME49_266150	ko05222	Small cell lung cancer	Human Diseases	Cancers: Specific types
TGME49_228420	ko04971	Gastric acid secretion	Organismal Systems	Digestive system
TGME49_222210	ko01100	Metabolic pathways	Metabolism	Global and overview maps
TGME49_243500	ko04922	Glucagon signaling pathway	Organismal Systems	Endocrine system
TGME49_235187	ko05206	MicroRNAs in cancer	Human Diseases	Cancers: Overview
TGME49_214320	ko04920	Adipocytokine signaling pathway	Organismal Systems	Endocrine system
TGME49_256070	ko05200	Pathways in cancer	Human Diseases	Cancers: Overview
TGME49_209985	ko05032	Morphine addiction	Human Diseases	Substance dependence
TGME49_250955	ko03015	mRNA surveillance pathway	Genetic Information Processing	Translation
TGME49_315780	ko04070	Phosphatidylinositol signaling system	Environmental Information Processing	Signal transduction
TGME49_245670	ko00020	Citrate cycle (TCA cycle)	Metabolism	Carbohydrate metabolism
TGME49_254630	ko04068	FoxO signaling pathway	Environmental Information Processing	Signal transduction
TGME49_237700	ko04022	cGMP-PKG signaling pathway	Environmental Information Processing	Signal transduction
TGME49_458350	ko04611	Platelet activation	Organismal Systems	Immune system
TGME49_285190	ko03020	RNA polymerase	Genetic Information Processing	Transcription
TGME49_247360	ko04072	Phospholipase D signaling pathway	Environmental Information Processing	Signal transduction
TGME49_258110	ko03040	Spliceosome	Genetic Information Processing	Transcription
TGME49_243620	ko03040	Spliceosome	Genetic Information Processing	Transcription
TGME49_286470	ko04114	Oocyte meiosis	Cellular Processes	Cell growth and death
TGME49_458230	ko04151	PI3K-Akt signaling pathway	Environmental Information Processing	Signal transduction
TGME49_272900	ko03440	Homologous recombination	Genetic Information Processing	Replication and repair
TGME49_458650	ko04520	Adherens junction	Cellular Processes	Cellular community - eukaryotes
TGME49_213420	ko03020	RNA polymerase	Genetic Information Processing	Transcription
TGME49_317705	ko00380	Tryptophan metabolism	Metabolism	Amino acid metabolism
TGME49_252620	ko03013	RNA transport	Genetic Information Processing	Translation
TGME49_255160	ko04926	Relaxin signaling pathway	Organismal Systems	Endocrine system
TGME49_458660	ko04926	Relaxin signaling pathway	Organismal Systems	Endocrine system
TGME49_316330	ko04212	Longevity regulating pathway - worm	Organismal Systems	Aging
TGME49_213420	ko05016	Huntington disease	Human Diseases	Neurodegenerative diseases
TGME49_243800	ko01100	Metabolic pathways	Metabolism	Global and overview maps
TGME49_261610	ko03460	Fanconi anemia pathway	Genetic Information Processing	Replication and repair
TGME49_269160	ko04530	Tight junction	Cellular Processes	Cellular community - eukaryotes
TGME49_230490	ko05231	Choline metabolism in cancer	Human Diseases	Cancers: Overview
TGME49_311220	ko05168	Herpes simplex infection	Human Diseases	Infectious diseases: Viral
TGME49_460780	ko05416	Viral myocarditis	Human Diseases	Cardiovascular diseases
TGME49_265040	ko01522	Endocrine resistance	Human Diseases	Drug resistance: Antineoplastic
TGME49_225880	ko01100	Metabolic pathways	Metabolism	Global and overview maps
TGME49_211480	ko04657	IL-17 signaling pathway	Organismal Systems	Immune system
TGME49_315250	ko05152	Tuberculosis	Human Diseases	Infectious diseases: Bacterial
TGME49_237500	ko04013	MAPK signaling pathway - fly	Environmental Information Processing	Signal transduction
TGME49_233930	ko03018	RNA degradation	Genetic Information Processing	Folding, sorting and degradation
TGME49_327900	ko03015	mRNA surveillance pathway	Genetic Information Processing	Translation
TGME49_224110	ko03050	Proteasome	Genetic Information Processing	Folding, sorting and degradation
TGME49_281380	ko05200	Pathways in cancer	Human Diseases	Cancers: Overview
TGME49_233405	ko05016	Huntington disease	Human Diseases	Neurodegenerative diseases
TGME49_214750	ko05200	Pathways in cancer	Human Diseases	Cancers: Overview
TGME49_459260	ko05146	Amoebiasis	Human Diseases	Infectious diseases: Parasitic
TGME49_269800	ko00760	Nicotinate and nicotinamide metabolism	Metabolism	Metabolism of cofactors and vitamins
TGME49_252360	ko05167	Kaposi sarcoma-associated herpesvirus infection	Human Diseases	Infectious diseases: Viral
TGME49_228420	ko05166	Human T-cell leukemia virus 1 infection	Human Diseases	Infectious diseases: Viral
TGME49_284560	ko03010	Ribosome	Genetic Information Processing	Translation
TGME49_252400	ko04657	IL-17 signaling pathway	Organismal Systems	Immune system
TGME49_285140	ko05146	Amoebiasis	Human Diseases	Infectious diseases: Parasitic
TGME49_279450	ko00250	Alanine, aspartate and glutamate metabolism	Metabolism	Amino acid metabolism
TGME49_287170	ko05016	Huntington disease	Human Diseases	Neurodegenerative diseases
TGME49_458920	ko04919	Thyroid hormone signaling pathway	Organismal Systems	Endocrine system
TGME49_225310	ko04144	Endocytosis	Cellular Processes	Transport and catabolism
TGME49_202220	ko05226	Gastric cancer	Human Diseases	Cancers: Specific types
TGME49_460480	ko05146	Amoebiasis	Human Diseases	Infectious diseases: Parasitic
TGME49_325200	ko00270	Cysteine and methionine metabolism	Metabolism	Amino acid metabolism
TGME49_243550	ko05100	Bacterial invasion of epithelial cells	Human Diseases	Infectious diseases: Bacterial
TGME49_256070	ko05163	Human cytomegalovirus infection	Human Diseases	Infectious diseases: Viral
TGME49_226480	ko03440	Homologous recombination	Genetic Information Processing	Replication and repair
TGME49_213400	ko04391	Hippo signaling pathway - fly	Environmental Information Processing	Signal transduction
TGME49_310280	ko01100	Metabolic pathways	Metabolism	Global and overview maps
TGME49_234505	ko00970	Aminoacyl-tRNA biosynthesis	Genetic Information Processing	Translation
TGME49_271750	ko04722	Neurotrophin signaling pathway	Organismal Systems	Nervous system
TGME49_294390	ko05034	Alcoholism	Human Diseases	Substance dependence
TGME49_226030	ko04742	Taste transduction	Organismal Systems	Sensory system
TGME49_208590	ko05323	Rheumatoid arthritis	Human Diseases	Immune diseases
TGME49_249760	ko00130	Ubiquinone and other terpenoid-quinone biosynthesis	Metabolism	Metabolism of cofactors and vitamins
TGME49_299070	ko04930	Type II diabetes mellitus	Human Diseases	Endocrine and metabolic diseases
TGME49_223570	ko05168	Herpes simplex infection	Human Diseases	Infectious diseases: Viral
TGME49_297670	ko04371	Apelin signaling pathway	Environmental Information Processing	Signal transduction
TGME49_269840	ko05169	Epstein-Barr virus infection	Human Diseases	Infectious diseases: Viral
TGME49_242880	ko01100	Metabolic pathways	Metabolism	Global and overview maps
TGME49_219590	ko04310	Wnt signaling pathway	Environmental Information Processing	Signal transduction
TGME49_313450	ko05016	Huntington disease	Human Diseases	Neurodegenerative diseases
TGME49_266100	ko04930	Type II diabetes mellitus	Human Diseases	Endocrine and metabolic diseases
TGME49_286470	ko04922	Glucagon signaling pathway	Organismal Systems	Endocrine system
TGME49_222800	ko01100	Metabolic pathways	Metabolism	Global and overview maps
TGME49_214780	ko00230	Purine metabolism	Metabolism	Nucleotide metabolism
TGME49_239820	ko00260	Glycine, serine and threonine metabolism	Metabolism	Amino acid metabolism
TGME49_258580	ko04921	Oxytocin signaling pathway	Organismal Systems	Endocrine system
TGME49_252310	ko03410	Base excision repair	Genetic Information Processing	Replication and repair
TGME49_312570	ko05168	Herpes simplex infection	Human Diseases	Infectious diseases: Viral
TGME49_243760	ko05168	Herpes simplex infection	Human Diseases	Infectious diseases: Viral
TGME49_458030	ko04740	Olfactory transduction	Organismal Systems	Sensory system
TGME49_460620	ko05418	Fluid shear stress and atherosclerosis	Human Diseases	Cardiovascular diseases
TGME49_230520	ko05145	Toxoplasmosis	Human Diseases	Infectious diseases: Parasitic
TGME49_316620	ko05203	Viral carcinogenesis	Human Diseases	Cancers: Overview
TGME49_262010	ko04722	Neurotrophin signaling pathway	Organismal Systems	Nervous system
TGME49_235750	ko04217	Necroptosis	Cellular Processes	Cell growth and death
TGME49_459630	ko04974	Protein digestion and absorption	Organismal Systems	Digestive system
TGME49_203870	ko03040	Spliceosome	Genetic Information Processing	Transcription
TGME49_459020	ko05130	Pathogenic Escherichia coli infection	Human Diseases	Infectious diseases: Bacterial
TGME49_219630	ko04730	Long-term depression	Organismal Systems	Nervous system
BGI_novel_G000077	ko01100	Metabolic pathways	Metabolism	Global and overview maps
TGME49_207820	ko05152	Tuberculosis	Human Diseases	Infectious diseases: Bacterial
TGME49_256810	ko05016	Huntington disease	Human Diseases	Neurodegenerative diseases
TGME49_267520	ko05166	Human T-cell leukemia virus 1 infection	Human Diseases	Infectious diseases: Viral
TGME49_239420	ko04912	GnRH signaling pathway	Organismal Systems	Endocrine system
TGME49_315780	ko04750	Inflammatory mediator regulation of TRP channels	Organismal Systems	Sensory system
TGME49_271360	ko03013	RNA transport	Genetic Information Processing	Translation
TGME49_232350	ko00620	Pyruvate metabolism	Metabolism	Carbohydrate metabolism
TGME49_265330	ko05226	Gastric cancer	Human Diseases	Cancers: Specific types
TGME49_236990	ko01100	Metabolic pathways	Metabolism	Global and overview maps
TGME49_209030	ko04921	Oxytocin signaling pathway	Organismal Systems	Endocrine system
TGME49_280440	ko04120	Ubiquitin mediated proteolysis	Genetic Information Processing	Folding, sorting and degradation
TGME49_305290	ko04150	mTOR signaling pathway	Environmental Information Processing	Signal transduction
TGME49_256070	ko04912	GnRH signaling pathway	Organismal Systems	Endocrine system
TGME49_237130	ko05010	Alzheimer disease	Human Diseases	Neurodegenerative diseases
TGME49_254520	ko03015	mRNA surveillance pathway	Genetic Information Processing	Translation
TGME49_252500	ko03015	mRNA surveillance pathway	Genetic Information Processing	Translation
TGME49_457720	ko05412	Arrhythmogenic right ventricular cardiomyopathy (ARVC)	Human Diseases	Cardiovascular diseases
TGME49_258050	ko04670	Leukocyte transendothelial migration	Organismal Systems	Immune system
TGME49_229020	ko04218	Cellular senescence	Cellular Processes	Cell growth and death
TGME49_251850	ko04010	MAPK signaling pathway	Environmental Information Processing	Signal transduction
TGME49_205250	ko05167	Kaposi sarcoma-associated herpesvirus infection	Human Diseases	Infectious diseases: Viral
TGME49_270510	ko00970	Aminoacyl-tRNA biosynthesis	Genetic Information Processing	Translation
TGME49_263750	ko03020	RNA polymerase	Genetic Information Processing	Transcription
TGME49_269980	ko05110	Vibrio cholerae infection	Human Diseases	Infectious diseases: Bacterial
TGME49_271888	ko01100	Metabolic pathways	Metabolism	Global and overview maps
TGME49_461300	ko05410	Hypertrophic cardiomyopathy (HCM)	Human Diseases	Cardiovascular diseases
TGME49_305980	ko00620	Pyruvate metabolism	Metabolism	Carbohydrate metabolism
TGME49_255460	ko04658	Th1 and Th2 cell differentiation	Organismal Systems	Immune system
TGME49_225000	ko04974	Protein digestion and absorption	Organismal Systems	Digestive system
TGME49_292000	ko05168	Herpes simplex infection	Human Diseases	Infectious diseases: Viral
TGME49_266910	ko04711	Circadian rhythm - fly	Organismal Systems	Environmental adaptation
TGME49_224220	ko05165	Human papillomavirus infection	Human Diseases	Infectious diseases: Viral
TGME49_283710	ko01100	Metabolic pathways	Metabolism	Global and overview maps
TGME49_219860	ko04110	Cell cycle	Cellular Processes	Cell growth and death
TGME49_315480	ko01100	Metabolic pathways	Metabolism	Global and overview maps
TGME49_461220	ko04151	PI3K-Akt signaling pathway	Environmental Information Processing	Signal transduction
TGME49_286470	ko04371	Apelin signaling pathway	Environmental Information Processing	Signal transduction
TGME49_226755	ko04024	cAMP signaling pathway	Environmental Information Processing	Signal transduction
TGME49_226030	ko05163	Human cytomegalovirus infection	Human Diseases	Infectious diseases: Viral
TGME49_458640	ko05132	Salmonella infection	Human Diseases	Infectious diseases: Bacterial
TGME49_228420	ko04062	Chemokine signaling pathway	Organismal Systems	Immune system
TGME49_256970	ko04145	Phagosome	Cellular Processes	Transport and catabolism
TGME49_214240	ko03020	RNA polymerase	Genetic Information Processing	Transcription
TGME49_249530	ko05164	Influenza A	Human Diseases	Infectious diseases: Viral
TGME49_213790	ko03015	mRNA surveillance pathway	Genetic Information Processing	Translation
TGME49_300360	ko05166	Human T-cell leukemia virus 1 infection	Human Diseases	Infectious diseases: Viral
TGME49_246510	ko04114	Oocyte meiosis	Cellular Processes	Cell growth and death
TGME49_460450	ko04926	Relaxin signaling pathway	Organismal Systems	Endocrine system
TGME49_460000	ko05410	Hypertrophic cardiomyopathy (HCM)	Human Diseases	Cardiovascular diseases
TGME49_457760	ko05205	Proteoglycans in cancer	Human Diseases	Cancers: Overview
TGME49_458420	ko04611	Platelet activation	Organismal Systems	Immune system
TGME49_291950	ko03040	Spliceosome	Genetic Information Processing	Transcription
TGME49_231900	ko00380	Tryptophan metabolism	Metabolism	Amino acid metabolism
TGME49_290225	ko03015	mRNA surveillance pathway	Genetic Information Processing	Translation
TGME49_458650	ko05414	Dilated cardiomyopathy (DCM)	Human Diseases	Cardiovascular diseases
TGME49_291040	ko01100	Metabolic pathways	Metabolism	Global and overview maps
TGME49_228000	ko03040	Spliceosome	Genetic Information Processing	Transcription
TGME49_310430	ko04612	Antigen processing and presentation	Organismal Systems	Immune system
TGME49_269582	ko04390	Hippo signaling pathway	Environmental Information Processing	Signal transduction
TGME49_284550	ko04925	Aldosterone synthesis and secretion	Organismal Systems	Endocrine system
TGME49_268600	ko03030	DNA replication	Genetic Information Processing	Replication and repair
TGME49_266930	ko03022	Basal transcription factors	Genetic Information Processing	Transcription
TGME49_460250	ko04145	Phagosome	Cellular Processes	Transport and catabolism
TGME49_230010	ko03015	mRNA surveillance pathway	Genetic Information Processing	Translation
TGME49_278670	ko04141	Protein processing in endoplasmic reticulum	Genetic Information Processing	Folding, sorting and degradation
TGME49_318260	ko05168	Herpes simplex infection	Human Diseases	Infectious diseases: Viral
TGME49_309752	ko00020	Citrate cycle (TCA cycle)	Metabolism	Carbohydrate metabolism
TGME49_273610	ko05168	Herpes simplex infection	Human Diseases	Infectious diseases: Viral
TGME49_233905	ko04922	Glucagon signaling pathway	Organismal Systems	Endocrine system
TGME49_459020	ko04926	Relaxin signaling pathway	Organismal Systems	Endocrine system
TGME49_458360	ko05146	Amoebiasis	Human Diseases	Infectious diseases: Parasitic
TGME49_320588	ko00600	Sphingolipid metabolism	Metabolism	Lipid metabolism
TGME49_262010	ko04915	Estrogen signaling pathway	Organismal Systems	Endocrine system
TGME49_269442	ko04922	Glucagon signaling pathway	Organismal Systems	Endocrine system
TGME49_236510	ko05016	Huntington disease	Human Diseases	Neurodegenerative diseases
TGME49_227320	ko05010	Alzheimer disease	Human Diseases	Neurodegenerative diseases
TGME49_247460	ko05161	Hepatitis B	Human Diseases	Infectious diseases: Viral
TGME49_249170	ko05134	Legionellosis	Human Diseases	Infectious diseases: Bacterial
TGME49_216810	ko00240	Pyrimidine metabolism	Metabolism	Nucleotide metabolism
TGME49_200385	ko04218	Cellular senescence	Cellular Processes	Cell growth and death
TGME49_459030	ko04530	Tight junction	Cellular Processes	Cellular community - eukaryotes
TGME49_285660	ko03018	RNA degradation	Genetic Information Processing	Folding, sorting and degradation
TGME49_306480	ko04150	mTOR signaling pathway	Environmental Information Processing	Signal transduction
TGME49_224050	ko05225	Hepatocellular carcinoma	Human Diseases	Cancers: Specific types
TGME49_221320	ko00620	Pyruvate metabolism	Metabolism	Carbohydrate metabolism
TGME49_460630	ko04390	Hippo signaling pathway	Environmental Information Processing	Signal transduction
TGME49_323300	ko05165	Human papillomavirus infection	Human Diseases	Infectious diseases: Viral
TGME49_460620	ko04670	Leukocyte transendothelial migration	Organismal Systems	Immune system
TGME49_301120	ko00620	Pyruvate metabolism	Metabolism	Carbohydrate metabolism
TGME49_240560	ko05225	Hepatocellular carcinoma	Human Diseases	Cancers: Specific types
TGME49_268960	ko04530	Tight junction	Cellular Processes	Cellular community - eukaryotes
TGME49_253930	ko04919	Thyroid hormone signaling pathway	Organismal Systems	Endocrine system
TGME49_239420	ko04510	Focal adhesion	Cellular Processes	Cellular community - eukaryotes
TGME49_232130	ko05146	Amoebiasis	Human Diseases	Infectious diseases: Parasitic
BGI_novel_G000010	ko05010	Alzheimer disease	Human Diseases	Neurodegenerative diseases
TGME49_224480	ko05168	Herpes simplex infection	Human Diseases	Infectious diseases: Viral
TGME49_291880	ko05410	Hypertrophic cardiomyopathy (HCM)	Human Diseases	Cardiovascular diseases
TGME49_249870	ko04666	Fc gamma R-mediated phagocytosis	Organismal Systems	Immune system
TGME49_313380	ko04512	ECM-receptor interaction	Environmental Information Processing	Signaling molecules and interaction
TGME49_215590	ko00020	Citrate cycle (TCA cycle)	Metabolism	Carbohydrate metabolism
TGME49_233040	ko04020	Calcium signaling pathway	Environmental Information Processing	Signal transduction
TGME49_226000	ko00190	Oxidative phosphorylation	Metabolism	Energy metabolism
TGME49_212310	ko04142	Lysosome	Cellular Processes	Transport and catabolism
TGME49_458370	ko05110	Vibrio cholerae infection	Human Diseases	Infectious diseases: Bacterial
TGME49_268210	ko04510	Focal adhesion	Cellular Processes	Cellular community - eukaryotes
TGME49_460470	ko05412	Arrhythmogenic right ventricular cardiomyopathy (ARVC)	Human Diseases	Cardiovascular diseases
TGME49_256080	ko00512	Mucin type O-glycan biosynthesis	Metabolism	Glycan biosynthesis and metabolism
TGME49_221830	ko05168	Herpes simplex infection	Human Diseases	Infectious diseases: Viral
TGME49_278620	ko05414	Dilated cardiomyopathy (DCM)	Human Diseases	Cardiovascular diseases
TGME49_214750	ko04512	ECM-receptor interaction	Environmental Information Processing	Signaling molecules and interaction
TGME49_244640	ko05016	Huntington disease	Human Diseases	Neurodegenerative diseases
TGME49_323300	ko04066	HIF-1 signaling pathway	Environmental Information Processing	Signal transduction
TGME49_221560	ko04928	Parathyroid hormone synthesis, secretion and action	Organismal Systems	Endocrine system
TGME49_240270	ko03013	RNA transport	Genetic Information Processing	Translation
TGME49_313700	ko05168	Herpes simplex infection	Human Diseases	Infectious diseases: Viral
TGME49_202410	ko05168	Herpes simplex infection	Human Diseases	Infectious diseases: Viral
TGME49_459090	ko04670	Leukocyte transendothelial migration	Organismal Systems	Immune system
TGME49_231870	ko04146	Peroxisome	Cellular Processes	Transport and catabolism
TGME49_251440	ko04014	Ras signaling pathway	Environmental Information Processing	Signal transduction
TGME49_316430	ko05225	Hepatocellular carcinoma	Human Diseases	Cancers: Specific types
TGME49_205250	ko05224	Breast cancer	Human Diseases	Cancers: Specific types
TGME49_246930	ko04925	Aldosterone synthesis and secretion	Organismal Systems	Endocrine system
TGME49_239430	ko04261	Adrenergic signaling in cardiomyocytes	Organismal Systems	Circulatory system
TGME49_212410	ko04080	Neuroactive ligand-receptor interaction	Environmental Information Processing	Signaling molecules and interaction
TGME49_258940	ko00620	Pyruvate metabolism	Metabolism	Carbohydrate metabolism
TGME49_320130	ko03040	Spliceosome	Genetic Information Processing	Transcription
TGME49_245710	ko04622	RIG-I-like receptor signaling pathway	Organismal Systems	Immune system
TGME49_322200	ko04260	Cardiac muscle contraction	Organismal Systems	Circulatory system
TGME49_281580	ko03015	mRNA surveillance pathway	Genetic Information Processing	Translation
TGME49_311260	ko04720	Long-term potentiation	Organismal Systems	Nervous system
TGME49_458370	ko05205	Proteoglycans in cancer	Human Diseases	Cancers: Overview
TGME49_290950	ko04144	Endocytosis	Cellular Processes	Transport and catabolism
TGME49_233810	ko05418	Fluid shear stress and atherosclerosis	Human Diseases	Cardiovascular diseases
TGME49_226040	ko04371	Apelin signaling pathway	Environmental Information Processing	Signal transduction
TGME49_458360	ko05410	Hypertrophic cardiomyopathy (HCM)	Human Diseases	Cardiovascular diseases
TGME49_290600	ko00020	Citrate cycle (TCA cycle)	Metabolism	Carbohydrate metabolism
TGME49_225870	ko04926	Relaxin signaling pathway	Organismal Systems	Endocrine system
TGME49_318310	ko00030	Pentose phosphate pathway	Metabolism	Carbohydrate metabolism
TGME49_204472	ko04911	Insulin secretion	Organismal Systems	Endocrine system
TGME49_275310	ko05016	Huntington disease	Human Diseases	Neurodegenerative diseases
TGME49_318310	ko01230	Biosynthesis of amino acids	Metabolism	Global and overview maps
TGME49_233790	ko04012	ErbB signaling pathway	Environmental Information Processing	Signal transduction
TGME49_460160	ko04510	Focal adhesion	Cellular Processes	Cellular community - eukaryotes
TGME49_323300	ko04611	Platelet activation	Organismal Systems	Immune system
TGME49_307850	ko00480	Glutathione metabolism	Metabolism	Metabolism of other amino acids
TGME49_459300	ko04391	Hippo signaling pathway - fly	Environmental Information Processing	Signal transduction
TGME49_312280	ko03040	Spliceosome	Genetic Information Processing	Transcription
TGME49_268340	ko01100	Metabolic pathways	Metabolism	Global and overview maps
TGME49_275740	ko03015	mRNA surveillance pathway	Genetic Information Processing	Translation
TGME49_218220	ko05222	Small cell lung cancer	Human Diseases	Cancers: Specific types
TGME49_269442	ko05418	Fluid shear stress and atherosclerosis	Human Diseases	Cardiovascular diseases
TGME49_253650	ko05203	Viral carcinogenesis	Human Diseases	Cancers: Overview
TGME49_238220	ko05224	Breast cancer	Human Diseases	Cancers: Specific types
TGME49_205265	ko04024	cAMP signaling pathway	Environmental Information Processing	Signal transduction
TGME49_249870	ko05131	Shigellosis	Human Diseases	Infectious diseases: Bacterial
TGME49_460160	ko05165	Human papillomavirus infection	Human Diseases	Infectious diseases: Viral
TGME49_459660	ko04390	Hippo signaling pathway	Environmental Information Processing	Signal transduction
TGME49_457620	ko04933	AGE-RAGE signaling pathway in diabetic complications	Human Diseases	Endocrine and metabolic diseases
TGME49_237130	ko05012	Parkinson disease	Human Diseases	Neurodegenerative diseases
TGME49_210790	ko00240	Pyrimidine metabolism	Metabolism	Nucleotide metabolism
TGME49_251440	ko04744	Phototransduction	Organismal Systems	Sensory system
TGME49_271750	ko04728	Dopaminergic synapse	Organismal Systems	Nervous system
TGME49_210980	ko05168	Herpes simplex infection	Human Diseases	Infectious diseases: Viral
TGME49_269442	ko04218	Cellular senescence	Cellular Processes	Cell growth and death
TGME49_242330	ko03010	Ribosome	Genetic Information Processing	Translation
TGME49_323300	ko04024	cAMP signaling pathway	Environmental Information Processing	Signal transduction
TGME49_219550	ko00310	Lysine degradation	Metabolism	Amino acid metabolism
TGME49_201650	ko05146	Amoebiasis	Human Diseases	Infectious diseases: Parasitic
TGME49_262010	ko04720	Long-term potentiation	Organismal Systems	Nervous system
TGME49_211050	ko04152	AMPK signaling pathway	Environmental Information Processing	Signal transduction
TGME49_258700	ko05160	Hepatitis C	Human Diseases	Infectious diseases: Viral
TGME49_217540	ko03040	Spliceosome	Genetic Information Processing	Transcription
TGME49_203840	ko03020	RNA polymerase	Genetic Information Processing	Transcription
TGME49_458280	ko04611	Platelet activation	Organismal Systems	Immune system
TGME49_262935	ko03040	Spliceosome	Genetic Information Processing	Transcription
TGME49_268890	ko01210	2-Oxocarboxylic acid metabolism	Metabolism	Global and overview maps
TGME49_204400	ko05010	Alzheimer disease	Human Diseases	Neurodegenerative diseases
TGME49_249240	ko04745	Phototransduction - fly	Organismal Systems	Sensory system
TGME49_311860	ko04151	PI3K-Akt signaling pathway	Environmental Information Processing	Signal transduction
TGME49_294960	ko03040	Spliceosome	Genetic Information Processing	Transcription
TGME49_221270	ko01100	Metabolic pathways	Metabolism	Global and overview maps
BGI_novel_G000073	ko05012	Parkinson disease	Human Diseases	Neurodegenerative diseases
TGME49_205470	ko04921	Oxytocin signaling pathway	Organismal Systems	Endocrine system
TGME49_284550	ko04970	Salivary secretion	Organismal Systems	Digestive system
TGME49_284550	ko04015	Rap1 signaling pathway	Environmental Information Processing	Signal transduction
TGME49_457920	ko05418	Fluid shear stress and atherosclerosis	Human Diseases	Cardiovascular diseases
TGME49_211700	ko03020	RNA polymerase	Genetic Information Processing	Transcription
TGME49_311360	ko04713	Circadian entrainment	Organismal Systems	Environmental adaptation
TGME49_226040	ko04925	Aldosterone synthesis and secretion	Organismal Systems	Endocrine system
TGME49_298590	ko05132	Salmonella infection	Human Diseases	Infectious diseases: Bacterial
TGME49_299168	ko03015	mRNA surveillance pathway	Genetic Information Processing	Translation
TGME49_226910	ko01100	Metabolic pathways	Metabolism	Global and overview maps
TGME49_459200	ko05165	Human papillomavirus infection	Human Diseases	Infectious diseases: Viral
TGME49_255670	ko00130	Ubiquinone and other terpenoid-quinone biosynthesis	Metabolism	Metabolism of cofactors and vitamins
TGME49_316570	ko03013	RNA transport	Genetic Information Processing	Translation
TGME49_238210	ko01522	Endocrine resistance	Human Diseases	Drug resistance: Antineoplastic
TGME49_281980	ko04070	Phosphatidylinositol signaling system	Environmental Information Processing	Signal transduction
TGME49_266920	ko05032	Morphine addiction	Human Diseases	Substance dependence
TGME49_240860	ko04072	Phospholipase D signaling pathway	Environmental Information Processing	Signal transduction
TGME49_267680	ko05165	Human papillomavirus infection	Human Diseases	Infectious diseases: Viral
TGME49_219550	ko01100	Metabolic pathways	Metabolism	Global and overview maps
TGME49_214320	ko04973	Carbohydrate digestion and absorption	Organismal Systems	Digestive system
TGME49_213800	ko04650	Natural killer cell mediated cytotoxicity	Organismal Systems	Immune system
TGME49_258910	ko05131	Shigellosis	Human Diseases	Infectious diseases: Bacterial
TGME49_217480	ko00310	Lysine degradation	Metabolism	Amino acid metabolism
TGME49_276110	ko04120	Ubiquitin mediated proteolysis	Genetic Information Processing	Folding, sorting and degradation
TGME49_215340	ko01522	Endocrine resistance	Human Diseases	Drug resistance: Antineoplastic
TGME49_273350	ko00790	Folate biosynthesis	Metabolism	Metabolism of cofactors and vitamins
TGME49_310118	ko05168	Herpes simplex infection	Human Diseases	Infectious diseases: Viral
TGME49_231430	ko01100	Metabolic pathways	Metabolism	Global and overview maps
TGME49_246130	ko05146	Amoebiasis	Human Diseases	Infectious diseases: Parasitic
TGME49_458650	ko05416	Viral myocarditis	Human Diseases	Cardiovascular diseases
TGME49_281920	ko01100	Metabolic pathways	Metabolism	Global and overview maps
TGME49_264080	ko04932	Non-alcoholic fatty liver disease (NAFLD)	Human Diseases	Endocrine and metabolic diseases
TGME49_289010	ko05163	Human cytomegalovirus infection	Human Diseases	Infectious diseases: Viral
TGME49_297220	ko00061	Fatty acid biosynthesis	Metabolism	Lipid metabolism
TGME49_311260	ko04922	Glucagon signaling pathway	Organismal Systems	Endocrine system
TGME49_460000	ko05414	Dilated cardiomyopathy (DCM)	Human Diseases	Cardiovascular diseases
TGME49_310170	ko04657	IL-17 signaling pathway	Organismal Systems	Immune system
TGME49_310430	ko04621	NOD-like receptor signaling pathway	Organismal Systems	Immune system
TGME49_264670	ko05016	Huntington disease	Human Diseases	Neurodegenerative diseases
TGME49_246220	ko05014	Amyotrophic lateral sclerosis (ALS)	Human Diseases	Neurodegenerative diseases
TGME49_315780	ko04740	Olfactory transduction	Organismal Systems	Sensory system
TGME49_254630	ko05212	Pancreatic cancer	Human Diseases	Cancers: Specific types
TGME49_270170	ko04925	Aldosterone synthesis and secretion	Organismal Systems	Endocrine system
TGME49_252870	ko05168	Herpes simplex infection	Human Diseases	Infectious diseases: Viral
TGME49_202250	ko03020	RNA polymerase	Genetic Information Processing	Transcription
TGME49_312570	ko04212	Longevity regulating pathway - worm	Organismal Systems	Aging
TGME49_311260	ko05214	Glioma	Human Diseases	Cancers: Specific types
TGME49_323300	ko04920	Adipocytokine signaling pathway	Organismal Systems	Endocrine system
TGME49_235515	ko04932	Non-alcoholic fatty liver disease (NAFLD)	Human Diseases	Endocrine and metabolic diseases
TGME49_284550	ko04070	Phosphatidylinositol signaling system	Environmental Information Processing	Signal transduction
TGME49_270330	ko04068	FoxO signaling pathway	Environmental Information Processing	Signal transduction
TGME49_260200	ko03040	Spliceosome	Genetic Information Processing	Transcription
TGME49_459020	ko05410	Hypertrophic cardiomyopathy (HCM)	Human Diseases	Cardiovascular diseases
TGME49_460450	ko05146	Amoebiasis	Human Diseases	Infectious diseases: Parasitic
TGME49_459090	ko05132	Salmonella infection	Human Diseases	Infectious diseases: Bacterial
TGME49_460470	ko05130	Pathogenic Escherichia coli infection	Human Diseases	Infectious diseases: Bacterial
TGME49_249890	ko04657	IL-17 signaling pathway	Organismal Systems	Immune system
TGME49_459460	ko05225	Hepatocellular carcinoma	Human Diseases	Cancers: Specific types
TGME49_259965	ko05016	Huntington disease	Human Diseases	Neurodegenerative diseases
TGME49_245710	ko05167	Kaposi sarcoma-associated herpesvirus infection	Human Diseases	Infectious diseases: Viral
TGME49_232030	ko01100	Metabolic pathways	Metabolism	Global and overview maps
TGME49_316750	ko05016	Huntington disease	Human Diseases	Neurodegenerative diseases
TGME49_265330	ko04341	Hedgehog signaling pathway - fly	Environmental Information Processing	Signal transduction
TGME49_304770	ko04624	Toll and Imd signaling pathway	Organismal Systems	Immune system
TGME49_255210	ko04146	Peroxisome	Cellular Processes	Transport and catabolism
TGME49_326000	ko03040	Spliceosome	Genetic Information Processing	Transcription
TGME49_313150	ko05205	Proteoglycans in cancer	Human Diseases	Cancers: Overview
TGME49_459410	ko05416	Viral myocarditis	Human Diseases	Cardiovascular diseases
TGME49_232230	ko03010	Ribosome	Genetic Information Processing	Translation
TGME49_208580	ko03030	DNA replication	Genetic Information Processing	Replication and repair
TGME49_306480	ko04922	Glucagon signaling pathway	Organismal Systems	Endocrine system
TGME49_226540	ko04211	Longevity regulating pathway	Organismal Systems	Aging
TGME49_245600	ko05016	Huntington disease	Human Diseases	Neurodegenerative diseases
TGME49_288910	ko01100	Metabolic pathways	Metabolism	Global and overview maps
TGME49_315730	ko01100	Metabolic pathways	Metabolism	Global and overview maps
TGME49_460550	ko05110	Vibrio cholerae infection	Human Diseases	Infectious diseases: Bacterial
TGME49_228400	ko04151	PI3K-Akt signaling pathway	Environmental Information Processing	Signal transduction
TGME49_459460	ko04210	Apoptosis	Cellular Processes	Cell growth and death
TGME49_278800	ko05200	Pathways in cancer	Human Diseases	Cancers: Overview
TGME49_201680	ko03013	RNA transport	Genetic Information Processing	Translation
TGME49_461360	ko04512	ECM-receptor interaction	Environmental Information Processing	Signaling molecules and interaction
TGME49_219230	ko00650	Butanoate metabolism	Metabolism	Carbohydrate metabolism
TGME49_459300	ko04145	Phagosome	Cellular Processes	Transport and catabolism
TGME49_318370	ko05168	Herpes simplex infection	Human Diseases	Infectious diseases: Viral
TGME49_272290	ko05230	Central carbon metabolism in cancer	Human Diseases	Cancers: Overview
TGME49_209985	ko05203	Viral carcinogenesis	Human Diseases	Cancers: Overview
TGME49_319560	ko05224	Breast cancer	Human Diseases	Cancers: Specific types
TGME49_460470	ko05100	Bacterial invasion of epithelial cells	Human Diseases	Infectious diseases: Bacterial
TGME49_249180	ko01523	Antifolate resistance	Human Diseases	Drug resistance: Antineoplastic
TGME49_297680	ko04910	Insulin signaling pathway	Organismal Systems	Endocrine system
TGME49_460680	ko05410	Hypertrophic cardiomyopathy (HCM)	Human Diseases	Cardiovascular diseases
TGME49_267420	ko03040	Spliceosome	Genetic Information Processing	Transcription
TGME49_203570	ko04212	Longevity regulating pathway - worm	Organismal Systems	Aging
TGME49_458160	ko04391	Hippo signaling pathway - fly	Environmental Information Processing	Signal transduction
TGME49_273445	ko04657	IL-17 signaling pathway	Organismal Systems	Immune system
TGME49_239420	ko05145	Toxoplasmosis	Human Diseases	Infectious diseases: Parasitic
TGME49_273690	ko04010	MAPK signaling pathway	Environmental Information Processing	Signal transduction
TGME49_310820	ko03040	Spliceosome	Genetic Information Processing	Transcription
TGME49_233810	ko05152	Tuberculosis	Human Diseases	Infectious diseases: Bacterial
TGME49_458410	ko04145	Phagosome	Cellular Processes	Transport and catabolism
TGME49_226540	ko04024	cAMP signaling pathway	Environmental Information Processing	Signal transduction
TGME49_273472	ko03040	Spliceosome	Genetic Information Processing	Transcription
TGME49_459660	ko04015	Rap1 signaling pathway	Environmental Information Processing	Signal transduction
TGME49_301410	ko05016	Huntington disease	Human Diseases	Neurodegenerative diseases
TGME49_240560	ko05204	Chemical carcinogenesis	Human Diseases	Cancers: Overview
TGME49_263750	ko05016	Huntington disease	Human Diseases	Neurodegenerative diseases
TGME49_258660	ko05016	Huntington disease	Human Diseases	Neurodegenerative diseases
TGME49_458830	ko04512	ECM-receptor interaction	Environmental Information Processing	Signaling molecules and interaction
TGME49_278660	ko04020	Calcium signaling pathway	Environmental Information Processing	Signal transduction
TGME49_266130	ko04216	Ferroptosis	Cellular Processes	Cell growth and death
TGME49_316310	ko04211	Longevity regulating pathway	Organismal Systems	Aging
TGME49_228990	ko05167	Kaposi sarcoma-associated herpesvirus infection	Human Diseases	Infectious diseases: Viral
TGME49_293600	ko03010	Ribosome	Genetic Information Processing	Translation
TGME49_323300	ko05162	Measles	Human Diseases	Infectious diseases: Viral
TGME49_228420	ko04310	Wnt signaling pathway	Environmental Information Processing	Signal transduction
TGME49_252510	ko04912	GnRH signaling pathway	Organismal Systems	Endocrine system
TGME49_262010	ko04745	Phototransduction - fly	Organismal Systems	Sensory system
TGME49_243580	ko00230	Purine metabolism	Metabolism	Nucleotide metabolism
TGME49_322200	ko05012	Parkinson disease	Human Diseases	Neurodegenerative diseases
TGME49_208370	ko04144	Endocytosis	Cellular Processes	Transport and catabolism
TGME49_310140	ko05014	Amyotrophic lateral sclerosis (ALS)	Human Diseases	Neurodegenerative diseases
TGME49_305980	ko00260	Glycine, serine and threonine metabolism	Metabolism	Amino acid metabolism
TGME49_460620	ko05131	Shigellosis	Human Diseases	Infectious diseases: Bacterial
TGME49_292310	ko04623	Cytosolic DNA-sensing pathway	Organismal Systems	Immune system
TGME49_258050	ko05110	Vibrio cholerae infection	Human Diseases	Infectious diseases: Bacterial
TGME49_242760	ko03013	RNA transport	Genetic Information Processing	Translation
TGME49_239590	ko03008	Ribosome biogenesis in eukaryotes	Genetic Information Processing	Translation
TGME49_280518	ko03015	mRNA surveillance pathway	Genetic Information Processing	Translation
TGME49_220100	ko01100	Metabolic pathways	Metabolism	Global and overview maps
TGME49_312050	ko04152	AMPK signaling pathway	Environmental Information Processing	Signal transduction
TGME49_247760	ko04920	Adipocytokine signaling pathway	Organismal Systems	Endocrine system
TGME49_290225	ko03013	RNA transport	Genetic Information Processing	Translation
TGME49_256920	ko04070	Phosphatidylinositol signaling system	Environmental Information Processing	Signal transduction
TGME49_228420	ko04211	Longevity regulating pathway	Organismal Systems	Aging
TGME49_225260	ko05016	Huntington disease	Human Diseases	Neurodegenerative diseases
TGME49_233905	ko04152	AMPK signaling pathway	Environmental Information Processing	Signal transduction
BGI_novel_G000071	ko04933	AGE-RAGE signaling pathway in diabetic complications	Human Diseases	Endocrine and metabolic diseases
TGME49_323300	ko04668	TNF signaling pathway	Environmental Information Processing	Signal transduction
BGI_novel_G000037	ko01100	Metabolic pathways	Metabolism	Global and overview maps
TGME49_459460	ko04745	Phototransduction - fly	Organismal Systems	Sensory system
TGME49_292010	ko05203	Viral carcinogenesis	Human Diseases	Cancers: Overview
TGME49_209985	ko04723	Retrograde endocannabinoid signaling	Organismal Systems	Nervous system
TGME49_260210	ko05016	Huntington disease	Human Diseases	Neurodegenerative diseases
TGME49_246330	ko03040	Spliceosome	Genetic Information Processing	Transcription
TGME49_310560	ko03020	RNA polymerase	Genetic Information Processing	Transcription
TGME49_321530	ko04140	Autophagy - animal	Cellular Processes	Transport and catabolism
TGME49_458340	ko05146	Amoebiasis	Human Diseases	Infectious diseases: Parasitic
TGME49_247360	ko04666	Fc gamma R-mediated phagocytosis	Organismal Systems	Immune system
TGME49_460160	ko04151	PI3K-Akt signaling pathway	Environmental Information Processing	Signal transduction
TGME49_457610	ko05205	Proteoglycans in cancer	Human Diseases	Cancers: Overview
TGME49_460910	ko05146	Amoebiasis	Human Diseases	Infectious diseases: Parasitic
TGME49_207680	ko05170	Human immunodeficiency virus 1 infection	Human Diseases	Infectious diseases: Viral
TGME49_312570	ko04926	Relaxin signaling pathway	Organismal Systems	Endocrine system
TGME49_459600	ko04611	Platelet activation	Organismal Systems	Immune system
TGME49_458370	ko05416	Viral myocarditis	Human Diseases	Cardiovascular diseases
TGME49_297670	ko04213	Longevity regulating pathway - multiple species	Organismal Systems	Aging
TGME49_249620	ko04919	Thyroid hormone signaling pathway	Organismal Systems	Endocrine system
TGME49_226040	ko04740	Olfactory transduction	Organismal Systems	Sensory system
TGME49_269760	ko05016	Huntington disease	Human Diseases	Neurodegenerative diseases
TGME49_232710	ko03010	Ribosome	Genetic Information Processing	Translation
TGME49_200320	ko01100	Metabolic pathways	Metabolism	Global and overview maps
TGME49_310670	ko04931	Insulin resistance	Human Diseases	Endocrine and metabolic diseases
TGME49_253030	ko00510	N-Glycan biosynthesis	Metabolism	Glycan biosynthesis and metabolism
TGME49_312090	ko03010	Ribosome	Genetic Information Processing	Translation
TGME49_213610	ko05016	Huntington disease	Human Diseases	Neurodegenerative diseases
TGME49_224530	ko05414	Dilated cardiomyopathy (DCM)	Human Diseases	Cardiovascular diseases
TGME49_253970	ko05168	Herpes simplex infection	Human Diseases	Infectious diseases: Viral
TGME49_226100	ko01524	Platinum drug resistance	Human Diseases	Drug resistance: Antineoplastic
TGME49_318230	ko01230	Biosynthesis of amino acids	Metabolism	Global and overview maps
TGME49_288440	ko04270	Vascular smooth muscle contraction	Organismal Systems	Circulatory system
TGME49_221320	ko04922	Glucagon signaling pathway	Organismal Systems	Endocrine system
TGME49_459090	ko04745	Phototransduction - fly	Organismal Systems	Sensory system
TGME49_211320	ko05165	Human papillomavirus infection	Human Diseases	Infectious diseases: Viral
TGME49_457970	ko05418	Fluid shear stress and atherosclerosis	Human Diseases	Cardiovascular diseases
TGME49_270120	ko04621	NOD-like receptor signaling pathway	Organismal Systems	Immune system
TGME49_244250	ko05231	Choline metabolism in cancer	Human Diseases	Cancers: Overview
TGME49_310700	ko04921	Oxytocin signaling pathway	Organismal Systems	Endocrine system
TGME49_281580	ko03013	RNA transport	Genetic Information Processing	Translation
TGME49_247500	ko01212	Fatty acid metabolism	Metabolism	Global and overview maps
TGME49_459020	ko05205	Proteoglycans in cancer	Human Diseases	Cancers: Overview
TGME49_267490	ko04142	Lysosome	Cellular Processes	Transport and catabolism
TGME49_315780	ko04916	Melanogenesis	Organismal Systems	Endocrine system
TGME49_305050	ko04070	Phosphatidylinositol signaling system	Environmental Information Processing	Signal transduction
TGME49_304730	ko04391	Hippo signaling pathway - fly	Environmental Information Processing	Signal transduction
TGME49_268182	ko03020	RNA polymerase	Genetic Information Processing	Transcription
TGME49_258670	ko04144	Endocytosis	Cellular Processes	Transport and catabolism
TGME49_230520	ko04022	cGMP-PKG signaling pathway	Environmental Information Processing	Signal transduction
TGME49_278800	ko04926	Relaxin signaling pathway	Organismal Systems	Endocrine system
TGME49_221670	ko05016	Huntington disease	Human Diseases	Neurodegenerative diseases
TGME49_274160	ko03015	mRNA surveillance pathway	Genetic Information Processing	Translation
TGME49_205265	ko04261	Adrenergic signaling in cardiomyocytes	Organismal Systems	Circulatory system
TGME49_207720	ko03008	Ribosome biogenesis in eukaryotes	Genetic Information Processing	Translation
TGME49_210690	ko04066	HIF-1 signaling pathway	Environmental Information Processing	Signal transduction
TGME49_261950	ko05010	Alzheimer disease	Human Diseases	Neurodegenerative diseases
TGME49_458740	ko04926	Relaxin signaling pathway	Organismal Systems	Endocrine system
TGME49_268870	ko04657	IL-17 signaling pathway	Organismal Systems	Immune system
TGME49_218070	ko05168	Herpes simplex infection	Human Diseases	Infectious diseases: Viral
TGME49_215260	ko00220	Arginine biosynthesis	Metabolism	Amino acid metabolism
TGME49_313360	ko05016	Huntington disease	Human Diseases	Neurodegenerative diseases
TGME49_269460	ko04921	Oxytocin signaling pathway	Organismal Systems	Endocrine system
TGME49_230490	ko01100	Metabolic pathways	Metabolism	Global and overview maps
TGME49_256920	ko04145	Phagosome	Cellular Processes	Transport and catabolism
TGME49_256070	ko05161	Hepatitis B	Human Diseases	Infectious diseases: Viral
TGME49_239420	ko04068	FoxO signaling pathway	Environmental Information Processing	Signal transduction
TGME49_239420	ko04024	cAMP signaling pathway	Environmental Information Processing	Signal transduction
TGME49_291680	ko04141	Protein processing in endoplasmic reticulum	Genetic Information Processing	Folding, sorting and degradation
TGME49_459630	ko04530	Tight junction	Cellular Processes	Cellular community - eukaryotes
TGME49_281490	ko00750	Vitamin B6 metabolism	Metabolism	Metabolism of cofactors and vitamins
TGME49_247760	ko00071	Fatty acid degradation	Metabolism	Lipid metabolism
TGME49_461440	ko05146	Amoebiasis	Human Diseases	Infectious diseases: Parasitic
TGME49_457920	ko04015	Rap1 signaling pathway	Environmental Information Processing	Signal transduction
TGME49_266740	ko03018	RNA degradation	Genetic Information Processing	Folding, sorting and degradation
TGME49_208590	ko05120	Epithelial cell signaling in Helicobacter pylori infection	Human Diseases	Infectious diseases: Bacterial
TGME49_230440	ko04115	p53 signaling pathway	Cellular Processes	Cell growth and death
TGME49_202220	ko05146	Amoebiasis	Human Diseases	Infectious diseases: Parasitic
TGME49_222050	ko05146	Amoebiasis	Human Diseases	Infectious diseases: Parasitic
TGME49_457940	ko04926	Relaxin signaling pathway	Organismal Systems	Endocrine system
TGME49_213790	ko05168	Herpes simplex infection	Human Diseases	Infectious diseases: Viral
TGME49_319870	ko04141	Protein processing in endoplasmic reticulum	Genetic Information Processing	Folding, sorting and degradation
TGME49_288930	ko05016	Huntington disease	Human Diseases	Neurodegenerative diseases
TGME49_239710	ko00520	Amino sugar and nucleotide sugar metabolism	Metabolism	Carbohydrate metabolism
TGME49_289010	ko04657	IL-17 signaling pathway	Organismal Systems	Immune system
TGME49_457720	ko04921	Oxytocin signaling pathway	Organismal Systems	Endocrine system
TGME49_323300	ko04722	Neurotrophin signaling pathway	Organismal Systems	Nervous system
TGME49_266910	ko04062	Chemokine signaling pathway	Organismal Systems	Immune system
TGME49_203510	ko04380	Osteoclast differentiation	Organismal Systems	Development
TGME49_288910	ko00240	Pyrimidine metabolism	Metabolism	Nucleotide metabolism
TGME49_202250	ko05168	Herpes simplex infection	Human Diseases	Infectious diseases: Viral
TGME49_458780	ko05414	Dilated cardiomyopathy (DCM)	Human Diseases	Cardiovascular diseases
TGME49_271182	ko05168	Herpes simplex infection	Human Diseases	Infectious diseases: Viral
TGME49_215955	ko04611	Platelet activation	Organismal Systems	Immune system
TGME49_271090	ko03013	RNA transport	Genetic Information Processing	Translation
TGME49_223020	ko01100	Metabolic pathways	Metabolism	Global and overview maps
TGME49_272730	ko03013	RNA transport	Genetic Information Processing	Translation
TGME49_459200	ko04926	Relaxin signaling pathway	Organismal Systems	Endocrine system
TGME49_289970	ko05034	Alcoholism	Human Diseases	Substance dependence
TGME49_457920	ko04510	Focal adhesion	Cellular Processes	Cellular community - eukaryotes
TGME49_253960	ko01100	Metabolic pathways	Metabolism	Global and overview maps
TGME49_268960	ko04371	Apelin signaling pathway	Environmental Information Processing	Signal transduction
TGME49_215280	ko00190	Oxidative phosphorylation	Metabolism	Energy metabolism
TGME49_460620	ko05225	Hepatocellular carcinoma	Human Diseases	Cancers: Specific types
TGME49_209050	ko05140	Leishmaniasis	Human Diseases	Infectious diseases: Parasitic
TGME49_458370	ko05410	Hypertrophic cardiomyopathy (HCM)	Human Diseases	Cardiovascular diseases
TGME49_458050	ko05146	Amoebiasis	Human Diseases	Infectious diseases: Parasitic
TGME49_273760	ko05134	Legionellosis	Human Diseases	Infectious diseases: Bacterial
TGME49_234190	ko01523	Antifolate resistance	Human Diseases	Drug resistance: Antineoplastic
TGME49_297680	ko04261	Adrenergic signaling in cardiomyocytes	Organismal Systems	Circulatory system
TGME49_230340	ko04141	Protein processing in endoplasmic reticulum	Genetic Information Processing	Folding, sorting and degradation
TGME49_285920	ko05204	Chemical carcinogenesis	Human Diseases	Cancers: Overview
TGME49_211050	ko01100	Metabolic pathways	Metabolism	Global and overview maps
TGME49_238960	ko05170	Human immunodeficiency virus 1 infection	Human Diseases	Infectious diseases: Viral
TGME49_311335	ko04360	Axon guidance	Organismal Systems	Development
TGME49_305080	ko01522	Endocrine resistance	Human Diseases	Drug resistance: Antineoplastic
TGME49_265020	ko05131	Shigellosis	Human Diseases	Infectious diseases: Bacterial
TGME49_240560	ko00983	Drug metabolism - other enzymes	Metabolism	Xenobiotics biodegradation and metabolism
BGI_novel_G000004	ko01100	Metabolic pathways	Metabolism	Global and overview maps
TGME49_247550	ko04940	Type I diabetes mellitus	Human Diseases	Endocrine and metabolic diseases
TGME49_460250	ko05418	Fluid shear stress and atherosclerosis	Human Diseases	Cardiovascular diseases
TGME49_315780	ko04024	cAMP signaling pathway	Environmental Information Processing	Signal transduction
TGME49_209985	ko04341	Hedgehog signaling pathway - fly	Environmental Information Processing	Signal transduction
TGME49_212710	ko00400	Phenylalanine, tyrosine and tryptophan biosynthesis	Metabolism	Amino acid metabolism
TGME49_235140	ko04911	Insulin secretion	Organismal Systems	Endocrine system
TGME49_457610	ko05146	Amoebiasis	Human Diseases	Infectious diseases: Parasitic
TGME49_294650	ko05168	Herpes simplex infection	Human Diseases	Infectious diseases: Viral
TGME49_458320	ko04974	Protein digestion and absorption	Organismal Systems	Digestive system
TGME49_258010	ko04020	Calcium signaling pathway	Environmental Information Processing	Signal transduction
TGME49_238960	ko05133	Pertussis	Human Diseases	Infectious diseases: Bacterial
TGME49_267270	ko04142	Lysosome	Cellular Processes	Transport and catabolism
TGME49_240370	ko04611	Platelet activation	Organismal Systems	Immune system
TGME49_249240	ko04744	Phototransduction	Organismal Systems	Sensory system
TGME49_243550	ko05214	Glioma	Human Diseases	Cancers: Specific types
TGME49_323300	ko04910	Insulin signaling pathway	Organismal Systems	Endocrine system
TGME49_286470	ko04750	Inflammatory mediator regulation of TRP channels	Organismal Systems	Sensory system
TGME49_267680	ko04320	Dorso-ventral axis formation	Organismal Systems	Development
TGME49_253880	ko01040	Biosynthesis of unsaturated fatty acids	Metabolism	Lipid metabolism
TGME49_315670	ko04071	Sphingolipid signaling pathway	Environmental Information Processing	Signal transduction
TGME49_226030	ko04961	Endocrine and other factor-regulated calcium reabsorption	Organismal Systems	Excretory system
TGME49_209960	ko01100	Metabolic pathways	Metabolism	Global and overview maps
TGME49_256760	ko04922	Glucagon signaling pathway	Organismal Systems	Endocrine system
TGME49_264120	ko04151	PI3K-Akt signaling pathway	Environmental Information Processing	Signal transduction
TGME49_319950	ko03008	Ribosome biogenesis in eukaryotes	Genetic Information Processing	Translation
TGME49_315100	ko05168	Herpes simplex infection	Human Diseases	Infectious diseases: Viral
TGME49_258800	ko04261	Adrenergic signaling in cardiomyocytes	Organismal Systems	Circulatory system
TGME49_310780	ko05165	Human papillomavirus infection	Human Diseases	Infectious diseases: Viral
TGME49_219270	ko04657	IL-17 signaling pathway	Organismal Systems	Immune system
TGME49_460780	ko04210	Apoptosis	Cellular Processes	Cell growth and death
TGME49_285470	ko04142	Lysosome	Cellular Processes	Transport and catabolism
TGME49_253930	ko01522	Endocrine resistance	Human Diseases	Drug resistance: Antineoplastic
TGME49_316430	ko04930	Type II diabetes mellitus	Human Diseases	Endocrine and metabolic diseases
TGME49_223410	ko04211	Longevity regulating pathway	Organismal Systems	Aging
TGME49_460730	ko04921	Oxytocin signaling pathway	Organismal Systems	Endocrine system
TGME49_289010	ko05145	Toxoplasmosis	Human Diseases	Infectious diseases: Parasitic
TGME49_209200	ko05168	Herpes simplex infection	Human Diseases	Infectious diseases: Viral
TGME49_254210	ko04657	IL-17 signaling pathway	Organismal Systems	Immune system
TGME49_459090	ko04919	Thyroid hormone signaling pathway	Organismal Systems	Endocrine system
TGME49_253040	ko05225	Hepatocellular carcinoma	Human Diseases	Cancers: Specific types
TGME49_312570	ko01522	Endocrine resistance	Human Diseases	Drug resistance: Antineoplastic
TGME49_240550	ko00190	Oxidative phosphorylation	Metabolism	Energy metabolism
TGME49_261080	ko05146	Amoebiasis	Human Diseases	Infectious diseases: Parasitic
TGME49_306540	ko01100	Metabolic pathways	Metabolism	Global and overview maps
TGME49_263090	ko04110	Cell cycle	Cellular Processes	Cell growth and death
TGME49_457750	ko04510	Focal adhesion	Cellular Processes	Cellular community - eukaryotes
TGME49_285710	ko03013	RNA transport	Genetic Information Processing	Translation
TGME49_226040	ko04261	Adrenergic signaling in cardiomyocytes	Organismal Systems	Circulatory system
TGME49_251440	ko04922	Glucagon signaling pathway	Organismal Systems	Endocrine system
TGME49_297170	ko03010	Ribosome	Genetic Information Processing	Translation
TGME49_276110	ko01040	Biosynthesis of unsaturated fatty acids	Metabolism	Lipid metabolism
TGME49_212740	ko01100	Metabolic pathways	Metabolism	Global and overview maps
TGME49_221320	ko04910	Insulin signaling pathway	Organismal Systems	Endocrine system
TGME49_269770	ko03008	Ribosome biogenesis in eukaryotes	Genetic Information Processing	Translation
TGME49_200470	ko05226	Gastric cancer	Human Diseases	Cancers: Specific types
TGME49_460680	ko04391	Hippo signaling pathway - fly	Environmental Information Processing	Signal transduction
TGME49_272410	ko00640	Propanoate metabolism	Metabolism	Carbohydrate metabolism
TGME49_460910	ko04151	PI3K-Akt signaling pathway	Environmental Information Processing	Signal transduction
TGME49_265020	ko04520	Adherens junction	Cellular Processes	Cellular community - eukaryotes
TGME49_317705	ko00062	Fatty acid elongation	Metabolism	Lipid metabolism
TGME49_286470	ko04341	Hedgehog signaling pathway - fly	Environmental Information Processing	Signal transduction
TGME49_460340	ko04919	Thyroid hormone signaling pathway	Organismal Systems	Endocrine system
TGME49_283780	ko00010	Glycolysis / Gluconeogenesis	Metabolism	Carbohydrate metabolism
TGME49_270865	ko04371	Apelin signaling pathway	Environmental Information Processing	Signal transduction
TGME49_459240	ko04926	Relaxin signaling pathway	Organismal Systems	Endocrine system
TGME49_249000	ko04120	Ubiquitin mediated proteolysis	Genetic Information Processing	Folding, sorting and degradation
TGME49_298970	ko03040	Spliceosome	Genetic Information Processing	Transcription
TGME49_459020	ko05416	Viral myocarditis	Human Diseases	Cardiovascular diseases
TGME49_306480	ko04934	Cushing syndrome	Human Diseases	Endocrine and metabolic diseases
TGME49_280390	ko05168	Herpes simplex infection	Human Diseases	Infectious diseases: Viral
TGME49_243800	ko00061	Fatty acid biosynthesis	Metabolism	Lipid metabolism
TGME49_233810	ko05226	Gastric cancer	Human Diseases	Cancers: Specific types
BGI_novel_G000041	ko04714	Thermogenesis	Organismal Systems	Environmental adaptation
TGME49_285920	ko05200	Pathways in cancer	Human Diseases	Cancers: Overview
TGME49_459300	ko05205	Proteoglycans in cancer	Human Diseases	Cancers: Overview
TGME49_286470	ko04540	Gap junction	Cellular Processes	Cellular community - eukaryotes
TGME49_273520	ko05160	Hepatitis C	Human Diseases	Infectious diseases: Viral
TGME49_269438	ko04925	Aldosterone synthesis and secretion	Organismal Systems	Endocrine system
TGME49_298590	ko04520	Adherens junction	Cellular Processes	Cellular community - eukaryotes
TGME49_321550	ko03013	RNA transport	Genetic Information Processing	Translation
TGME49_210270	ko03015	mRNA surveillance pathway	Genetic Information Processing	Translation
TGME49_264650	ko01100	Metabolic pathways	Metabolism	Global and overview maps
TGME49_218070	ko05016	Huntington disease	Human Diseases	Neurodegenerative diseases
TGME49_460250	ko05412	Arrhythmogenic right ventricular cardiomyopathy (ARVC)	Human Diseases	Cardiovascular diseases
TGME49_245710	ko05142	Chagas disease (American trypanosomiasis)	Human Diseases	Infectious diseases: Parasitic
TGME49_251440	ko04371	Apelin signaling pathway	Environmental Information Processing	Signal transduction
TGME49_228420	ko04024	cAMP signaling pathway	Environmental Information Processing	Signal transduction
TGME49_323300	ko05210	Colorectal cancer	Human Diseases	Cancers: Specific types
TGME49_248640	ko04120	Ubiquitin mediated proteolysis	Genetic Information Processing	Folding, sorting and degradation
TGME49_458410	ko04919	Thyroid hormone signaling pathway	Organismal Systems	Endocrine system
TGME49_244590	ko04144	Endocytosis	Cellular Processes	Transport and catabolism
TGME49_243550	ko04072	Phospholipase D signaling pathway	Environmental Information Processing	Signal transduction
TGME49_244560	ko04151	PI3K-Akt signaling pathway	Environmental Information Processing	Signal transduction
TGME49_243470	ko04657	IL-17 signaling pathway	Organismal Systems	Immune system
TGME49_278640	ko04630	Jak-STAT signaling pathway	Environmental Information Processing	Signal transduction
TGME49_230640	ko00520	Amino sugar and nucleotide sugar metabolism	Metabolism	Carbohydrate metabolism
BGI_novel_G000082	ko00190	Oxidative phosphorylation	Metabolism	Energy metabolism
TGME49_316190	ko04068	FoxO signaling pathway	Environmental Information Processing	Signal transduction
TGME49_221855	ko01100	Metabolic pathways	Metabolism	Global and overview maps
TGME49_457920	ko05164	Influenza A	Human Diseases	Infectious diseases: Viral
TGME49_259670	ko05222	Small cell lung cancer	Human Diseases	Cancers: Specific types
TGME49_250360	ko04152	AMPK signaling pathway	Environmental Information Processing	Signal transduction
TGME49_222150	ko05168	Herpes simplex infection	Human Diseases	Infectious diseases: Viral
TGME49_286260	ko05014	Amyotrophic lateral sclerosis (ALS)	Human Diseases	Neurodegenerative diseases
TGME49_290170	ko04910	Insulin signaling pathway	Organismal Systems	Endocrine system
TGME49_274010	ko05168	Herpes simplex infection	Human Diseases	Infectious diseases: Viral
TGME49_247510	ko04910	Insulin signaling pathway	Organismal Systems	Endocrine system
TGME49_233790	ko04720	Long-term potentiation	Organismal Systems	Nervous system
TGME49_323300	ko05215	Prostate cancer	Human Diseases	Cancers: Specific types
TGME49_461470	ko04390	Hippo signaling pathway	Environmental Information Processing	Signal transduction
TGME49_239420	ko04151	PI3K-Akt signaling pathway	Environmental Information Processing	Signal transduction
TGME49_276130	ko03013	RNA transport	Genetic Information Processing	Translation
TGME49_284550	ko04745	Phototransduction - fly	Organismal Systems	Sensory system
TGME49_262010	ko04740	Olfactory transduction	Organismal Systems	Sensory system
TGME49_313930	ko05016	Huntington disease	Human Diseases	Neurodegenerative diseases
TGME49_265510	ko05016	Huntington disease	Human Diseases	Neurodegenerative diseases
TGME49_248120	ko04974	Protein digestion and absorption	Organismal Systems	Digestive system
TGME49_245710	ko04930	Type II diabetes mellitus	Human Diseases	Endocrine and metabolic diseases
TGME49_294850	ko05100	Bacterial invasion of epithelial cells	Human Diseases	Infectious diseases: Bacterial
TGME49_203510	ko05133	Pertussis	Human Diseases	Infectious diseases: Bacterial
TGME49_459740	ko05130	Pathogenic Escherichia coli infection	Human Diseases	Infectious diseases: Bacterial
TGME49_272590	ko03040	Spliceosome	Genetic Information Processing	Transcription
TGME49_272200	ko04392	Hippo signaling pathway - multiple species	Environmental Information Processing	Signal transduction
TGME49_328900	ko03013	RNA transport	Genetic Information Processing	Translation
TGME49_269460	ko04270	Vascular smooth muscle contraction	Organismal Systems	Circulatory system
TGME49_313150	ko04917	Prolactin signaling pathway	Organismal Systems	Endocrine system
TGME49_277070	ko05203	Viral carcinogenesis	Human Diseases	Cancers: Overview
TGME49_239475	ko03015	mRNA surveillance pathway	Genetic Information Processing	Translation
TGME49_319560	ko04330	Notch signaling pathway	Environmental Information Processing	Signal transduction
TGME49_460630	ko05132	Salmonella infection	Human Diseases	Infectious diseases: Bacterial
TGME49_230840	ko03015	mRNA surveillance pathway	Genetic Information Processing	Translation
TGME49_228420	ko04916	Melanogenesis	Organismal Systems	Endocrine system
TGME49_309752	ko00640	Propanoate metabolism	Metabolism	Carbohydrate metabolism
TGME49_458370	ko04145	Phagosome	Cellular Processes	Transport and catabolism
TGME49_240243	ko03013	RNA transport	Genetic Information Processing	Translation
TGME49_457920	ko04921	Oxytocin signaling pathway	Organismal Systems	Endocrine system
TGME49_312570	ko04722	Neurotrophin signaling pathway	Organismal Systems	Nervous system
TGME49_288440	ko04666	Fc gamma R-mediated phagocytosis	Organismal Systems	Immune system
TGME49_245490	ko04658	Th1 and Th2 cell differentiation	Organismal Systems	Immune system
TGME49_226030	ko04925	Aldosterone synthesis and secretion	Organismal Systems	Endocrine system
TGME49_458780	ko04921	Oxytocin signaling pathway	Organismal Systems	Endocrine system
TGME49_226030	ko04024	cAMP signaling pathway	Environmental Information Processing	Signal transduction
TGME49_313340	ko03040	Spliceosome	Genetic Information Processing	Transcription
TGME49_233190	ko03040	Spliceosome	Genetic Information Processing	Transcription
TGME49_289970	ko03010	Ribosome	Genetic Information Processing	Translation
TGME49_207840	ko03010	Ribosome	Genetic Information Processing	Translation
TGME49_258030	ko03420	Nucleotide excision repair	Genetic Information Processing	Replication and repair
TGME49_457920	ko04210	Apoptosis	Cellular Processes	Cell growth and death
TGME49_297670	ko04926	Relaxin signaling pathway	Organismal Systems	Endocrine system
TGME49_294020	ko05016	Huntington disease	Human Diseases	Neurodegenerative diseases
TGME49_275310	ko03013	RNA transport	Genetic Information Processing	Translation
TGME49_226060	ko05014	Amyotrophic lateral sclerosis (ALS)	Human Diseases	Neurodegenerative diseases
TGME49_458370	ko04611	Platelet activation	Organismal Systems	Immune system
TGME49_458280	ko04210	Apoptosis	Cellular Processes	Cell growth and death
TGME49_457760	ko05416	Viral myocarditis	Human Diseases	Cardiovascular diseases
TGME49_251440	ko04024	cAMP signaling pathway	Environmental Information Processing	Signal transduction
TGME49_298590	ko03040	Spliceosome	Genetic Information Processing	Transcription
TGME49_265450	ko04066	HIF-1 signaling pathway	Environmental Information Processing	Signal transduction
TGME49_254810	ko05168	Herpes simplex infection	Human Diseases	Infectious diseases: Viral
TGME49_457920	ko05132	Salmonella infection	Human Diseases	Infectious diseases: Bacterial
TGME49_457750	ko04390	Hippo signaling pathway	Environmental Information Processing	Signal transduction
TGME49_460630	ko05110	Vibrio cholerae infection	Human Diseases	Infectious diseases: Bacterial
TGME49_221980	ko03015	mRNA surveillance pathway	Genetic Information Processing	Translation
TGME49_294390	ko05133	Pertussis	Human Diseases	Infectious diseases: Bacterial
TGME49_255460	ko05165	Human papillomavirus infection	Human Diseases	Infectious diseases: Viral
TGME49_290870	ko05217	Basal cell carcinoma	Human Diseases	Cancers: Specific types
TGME49_261210	ko05169	Epstein-Barr virus infection	Human Diseases	Infectious diseases: Viral
TGME49_457760	ko04745	Phototransduction - fly	Organismal Systems	Sensory system
TGME49_225510	ko05016	Huntington disease	Human Diseases	Neurodegenerative diseases
TGME49_458370	ko04015	Rap1 signaling pathway	Environmental Information Processing	Signal transduction
TGME49_316430	ko04212	Longevity regulating pathway - worm	Organismal Systems	Aging
TGME49_239420	ko05215	Prostate cancer	Human Diseases	Cancers: Specific types
TGME49_266620	ko04621	NOD-like receptor signaling pathway	Organismal Systems	Immune system
TGME49_460470	ko05410	Hypertrophic cardiomyopathy (HCM)	Human Diseases	Cardiovascular diseases
TGME49_269960	ko04212	Longevity regulating pathway - worm	Organismal Systems	Aging
TGME49_460680	ko04390	Hippo signaling pathway	Environmental Information Processing	Signal transduction
TGME49_258580	ko04071	Sphingolipid signaling pathway	Environmental Information Processing	Signal transduction
TGME49_228420	ko04927	Cortisol synthesis and secretion	Organismal Systems	Endocrine system
TGME49_460680	ko05110	Vibrio cholerae infection	Human Diseases	Infectious diseases: Bacterial
TGME49_267800	ko04217	Necroptosis	Cellular Processes	Cell growth and death
TGME49_235700	ko01200	Carbon metabolism	Metabolism	Global and overview maps
TGME49_297220	ko03320	PPAR signaling pathway	Organismal Systems	Endocrine system
TGME49_219720	ko04145	Phagosome	Cellular Processes	Transport and catabolism
TGME49_248240	ko05016	Huntington disease	Human Diseases	Neurodegenerative diseases
TGME49_249240	ko05133	Pertussis	Human Diseases	Infectious diseases: Bacterial
TGME49_268920	ko04070	Phosphatidylinositol signaling system	Environmental Information Processing	Signal transduction
TGME49_297080	ko00750	Vitamin B6 metabolism	Metabolism	Metabolism of cofactors and vitamins
TGME49_267080	ko05203	Viral carcinogenesis	Human Diseases	Cancers: Overview
TGME49_246540	ko01100	Metabolic pathways	Metabolism	Global and overview maps
TGME49_226030	ko04530	Tight junction	Cellular Processes	Cellular community - eukaryotes
TGME49_224460	ko01100	Metabolic pathways	Metabolism	Global and overview maps
TGME49_460680	ko05130	Pathogenic Escherichia coli infection	Human Diseases	Infectious diseases: Bacterial
TGME49_235515	ko04062	Chemokine signaling pathway	Organismal Systems	Immune system
TGME49_234310	ko03013	RNA transport	Genetic Information Processing	Translation
TGME49_203010	ko04914	Progesterone-mediated oocyte maturation	Organismal Systems	Endocrine system
TGME49_263130	ko01230	Biosynthesis of amino acids	Metabolism	Global and overview maps
TGME49_230950	ko03015	mRNA surveillance pathway	Genetic Information Processing	Translation
TGME49_459300	ko05132	Salmonella infection	Human Diseases	Infectious diseases: Bacterial
TGME49_249720	ko01100	Metabolic pathways	Metabolism	Global and overview maps
TGME49_249240	ko05214	Glioma	Human Diseases	Cancers: Specific types
TGME49_232590	ko04216	Ferroptosis	Cellular Processes	Cell growth and death
TGME49_202870	ko03040	Spliceosome	Genetic Information Processing	Transcription
TGME49_459740	ko04391	Hippo signaling pathway - fly	Environmental Information Processing	Signal transduction
TGME49_322210	ko00190	Oxidative phosphorylation	Metabolism	Energy metabolism
TGME49_235515	ko04150	mTOR signaling pathway	Environmental Information Processing	Signal transduction
TGME49_246930	ko05133	Pertussis	Human Diseases	Infectious diseases: Bacterial
BGI_novel_G000037	ko00190	Oxidative phosphorylation	Metabolism	Energy metabolism
BGI_novel_G000019	ko05016	Huntington disease	Human Diseases	Neurodegenerative diseases
TGME49_459090	ko05110	Vibrio cholerae infection	Human Diseases	Infectious diseases: Bacterial
TGME49_246520	ko05160	Hepatitis C	Human Diseases	Infectious diseases: Viral
TGME49_220180	ko03015	mRNA surveillance pathway	Genetic Information Processing	Translation
TGME49_460630	ko04921	Oxytocin signaling pathway	Organismal Systems	Endocrine system
TGME49_240340	ko04933	AGE-RAGE signaling pathway in diabetic complications	Human Diseases	Endocrine and metabolic diseases
TGME49_269438	ko04218	Cellular senescence	Cellular Processes	Cell growth and death
TGME49_224220	ko03015	mRNA surveillance pathway	Genetic Information Processing	Translation
TGME49_268910	ko03060	Protein export	Genetic Information Processing	Folding, sorting and degradation
TGME49_259205	ko04152	AMPK signaling pathway	Environmental Information Processing	Signal transduction
TGME49_270170	ko04913	Ovarian steroidogenesis	Organismal Systems	Endocrine system
TGME49_249150	ko05016	Huntington disease	Human Diseases	Neurodegenerative diseases
TGME49_306920	ko05168	Herpes simplex infection	Human Diseases	Infectious diseases: Viral
TGME49_300360	ko04022	cGMP-PKG signaling pathway	Environmental Information Processing	Signal transduction
TGME49_263730	ko00564	Glycerophospholipid metabolism	Metabolism	Lipid metabolism
TGME49_219750	ko05161	Hepatitis B	Human Diseases	Infectious diseases: Viral
TGME49_266920	ko04928	Parathyroid hormone synthesis, secretion and action	Organismal Systems	Endocrine system
TGME49_244560	ko05418	Fluid shear stress and atherosclerosis	Human Diseases	Cardiovascular diseases
TGME49_311310	ko04020	Calcium signaling pathway	Environmental Information Processing	Signal transduction
TGME49_251480	ko05016	Huntington disease	Human Diseases	Neurodegenerative diseases
TGME49_230080	ko05016	Huntington disease	Human Diseases	Neurodegenerative diseases
TGME49_203200	ko05016	Huntington disease	Human Diseases	Neurodegenerative diseases
TGME49_457920	ko05100	Bacterial invasion of epithelial cells	Human Diseases	Infectious diseases: Bacterial
TGME49_257945	ko04020	Calcium signaling pathway	Environmental Information Processing	Signal transduction
TGME49_312875	ko03020	RNA polymerase	Genetic Information Processing	Transcription
TGME49_250955	ko03013	RNA transport	Genetic Information Processing	Translation
TGME49_312570	ko04071	Sphingolipid signaling pathway	Environmental Information Processing	Signal transduction
TGME49_329800	ko04928	Parathyroid hormone synthesis, secretion and action	Organismal Systems	Endocrine system
TGME49_323300	ko04926	Relaxin signaling pathway	Organismal Systems	Endocrine system
TGME49_320220	ko00190	Oxidative phosphorylation	Metabolism	Energy metabolism
TGME49_309000	ko05168	Herpes simplex infection	Human Diseases	Infectious diseases: Viral
TGME49_252640	ko00190	Oxidative phosphorylation	Metabolism	Energy metabolism
TGME49_294390	ko04625	C-type lectin receptor signaling pathway	Organismal Systems	Immune system
TGME49_459700	ko04921	Oxytocin signaling pathway	Organismal Systems	Endocrine system
TGME49_218500	ko05020	Prion diseases	Human Diseases	Neurodegenerative diseases
TGME49_457320	ko04151	PI3K-Akt signaling pathway	Environmental Information Processing	Signal transduction
TGME49_250670	ko04961	Endocrine and other factor-regulated calcium reabsorption	Organismal Systems	Excretory system
TGME49_310080	ko04714	Thermogenesis	Organismal Systems	Environmental adaptation
TGME49_270170	ko04714	Thermogenesis	Organismal Systems	Environmental adaptation
TGME49_241240	ko03020	RNA polymerase	Genetic Information Processing	Transcription
TGME49_233810	ko04014	Ras signaling pathway	Environmental Information Processing	Signal transduction
TGME49_249570	ko03040	Spliceosome	Genetic Information Processing	Transcription
TGME49_228420	ko04922	Glucagon signaling pathway	Organismal Systems	Endocrine system
TGME49_321800	ko05224	Breast cancer	Human Diseases	Cancers: Specific types
TGME49_313350	ko03015	mRNA surveillance pathway	Genetic Information Processing	Translation
TGME49_258580	ko05163	Human cytomegalovirus infection	Human Diseases	Infectious diseases: Viral
TGME49_245490	ko04330	Notch signaling pathway	Environmental Information Processing	Signal transduction
TGME49_231040	ko03018	RNA degradation	Genetic Information Processing	Folding, sorting and degradation
TGME49_460550	ko04670	Leukocyte transendothelial migration	Organismal Systems	Immune system
TGME49_291140	ko03018	RNA degradation	Genetic Information Processing	Folding, sorting and degradation
TGME49_275798	ko04919	Thyroid hormone signaling pathway	Organismal Systems	Endocrine system
BGI_novel_G000016	ko05166	Human T-cell leukemia virus 1 infection	Human Diseases	Infectious diseases: Viral
TGME49_459150	ko04933	AGE-RAGE signaling pathway in diabetic complications	Human Diseases	Endocrine and metabolic diseases
TGME49_319940	ko04140	Autophagy - animal	Cellular Processes	Transport and catabolism
TGME49_224205	ko05110	Vibrio cholerae infection	Human Diseases	Infectious diseases: Bacterial
TGME49_210408	ko03410	Base excision repair	Genetic Information Processing	Replication and repair
BGI_novel_G000006	ko00190	Oxidative phosphorylation	Metabolism	Energy metabolism
TGME49_319870	ko04624	Toll and Imd signaling pathway	Organismal Systems	Immune system
TGME49_311370	ko00640	Propanoate metabolism	Metabolism	Carbohydrate metabolism
TGME49_311890	ko05226	Gastric cancer	Human Diseases	Cancers: Specific types
TGME49_261940	ko03020	RNA polymerase	Genetic Information Processing	Transcription
TGME49_460780	ko04926	Relaxin signaling pathway	Organismal Systems	Endocrine system
TGME49_323010	ko04970	Salivary secretion	Organismal Systems	Digestive system
TGME49_284050	ko03040	Spliceosome	Genetic Information Processing	Transcription
TGME49_249250	ko03010	Ribosome	Genetic Information Processing	Translation
TGME49_457930	ko04740	Olfactory transduction	Organismal Systems	Sensory system
TGME49_312570	ko04723	Retrograde endocannabinoid signaling	Organismal Systems	Nervous system
TGME49_266150	ko05165	Human papillomavirus infection	Human Diseases	Infectious diseases: Viral
TGME49_457610	ko05412	Arrhythmogenic right ventricular cardiomyopathy (ARVC)	Human Diseases	Cardiovascular diseases
TGME49_457320	ko05146	Amoebiasis	Human Diseases	Infectious diseases: Parasitic
TGME49_281970	ko00730	Thiamine metabolism	Metabolism	Metabolism of cofactors and vitamins
TGME49_276130	ko05160	Hepatitis C	Human Diseases	Infectious diseases: Viral
TGME49_297720	ko00500	Starch and sucrose metabolism	Metabolism	Carbohydrate metabolism
TGME49_264770	ko03040	Spliceosome	Genetic Information Processing	Transcription
TGME49_232830	ko05165	Human papillomavirus infection	Human Diseases	Infectious diseases: Viral
TGME49_459030	ko04510	Focal adhesion	Cellular Processes	Cellular community - eukaryotes
TGME49_259670	ko04926	Relaxin signaling pathway	Organismal Systems	Endocrine system
TGME49_252510	ko04068	FoxO signaling pathway	Environmental Information Processing	Signal transduction
TGME49_257580	ko05016	Huntington disease	Human Diseases	Neurodegenerative diseases
TGME49_316190	ko04146	Peroxisome	Cellular Processes	Transport and catabolism
TGME49_267020	ko03015	mRNA surveillance pathway	Genetic Information Processing	Translation
TGME49_200330	ko05130	Pathogenic Escherichia coli infection	Human Diseases	Infectious diseases: Bacterial
TGME49_309740	ko05322	Systemic lupus erythematosus	Human Diseases	Immune diseases
TGME49_248530	ko03440	Homologous recombination	Genetic Information Processing	Replication and repair
TGME49_457920	ko04530	Tight junction	Cellular Processes	Cellular community - eukaryotes
TGME49_318770	ko04392	Hippo signaling pathway - multiple species	Environmental Information Processing	Signal transduction
TGME49_206490	ko05168	Herpes simplex infection	Human Diseases	Infectious diseases: Viral
TGME49_457970	ko04145	Phagosome	Cellular Processes	Transport and catabolism
TGME49_256070	ko04722	Neurotrophin signaling pathway	Organismal Systems	Nervous system
TGME49_283790	ko04136	Autophagy - other	Cellular Processes	Transport and catabolism
TGME49_270880	ko04151	PI3K-Akt signaling pathway	Environmental Information Processing	Signal transduction
TGME49_201700	ko04150	mTOR signaling pathway	Environmental Information Processing	Signal transduction
TGME49_294920	ko05203	Viral carcinogenesis	Human Diseases	Cancers: Overview
TGME49_311310	ko04218	Cellular senescence	Cellular Processes	Cell growth and death
BGI_novel_G000082	ko05012	Parkinson disease	Human Diseases	Neurodegenerative diseases
TGME49_458960	ko05414	Dilated cardiomyopathy (DCM)	Human Diseases	Cardiovascular diseases
TGME49_253500	ko04261	Adrenergic signaling in cardiomyocytes	Organismal Systems	Circulatory system
TGME49_458410	ko05132	Salmonella infection	Human Diseases	Infectious diseases: Bacterial
TGME49_268890	ko00020	Citrate cycle (TCA cycle)	Metabolism	Carbohydrate metabolism
TGME49_218220	ko04218	Cellular senescence	Cellular Processes	Cell growth and death
TGME49_294850	ko04530	Tight junction	Cellular Processes	Cellular community - eukaryotes
TGME49_226900	ko05168	Herpes simplex infection	Human Diseases	Infectious diseases: Viral
TGME49_266460	ko03013	RNA transport	Genetic Information Processing	Translation
TGME49_233810	ko04722	Neurotrophin signaling pathway	Organismal Systems	Nervous system
TGME49_219800	ko04721	Synaptic vesicle cycle	Organismal Systems	Nervous system
TGME49_330000	ko01100	Metabolic pathways	Metabolism	Global and overview maps
TGME49_460250	ko05416	Viral myocarditis	Human Diseases	Cardiovascular diseases
TGME49_259115	ko03015	mRNA surveillance pathway	Genetic Information Processing	Translation
TGME49_208740	ko05226	Gastric cancer	Human Diseases	Cancers: Specific types
TGME49_259660	ko00983	Drug metabolism - other enzymes	Metabolism	Xenobiotics biodegradation and metabolism
TGME49_459630	ko05410	Hypertrophic cardiomyopathy (HCM)	Human Diseases	Cardiovascular diseases
TGME49_459030	ko05410	Hypertrophic cardiomyopathy (HCM)	Human Diseases	Cardiovascular diseases
TGME49_213770	ko03018	RNA degradation	Genetic Information Processing	Folding, sorting and degradation
TGME49_205250	ko04934	Cushing syndrome	Human Diseases	Endocrine and metabolic diseases
TGME49_238940	ko00520	Amino sugar and nucleotide sugar metabolism	Metabolism	Carbohydrate metabolism
TGME49_253330	ko04114	Oocyte meiosis	Cellular Processes	Cell growth and death
TGME49_216510	ko03013	RNA transport	Genetic Information Processing	Translation
TGME49_230830	ko05016	Huntington disease	Human Diseases	Neurodegenerative diseases
TGME49_312570	ko04530	Tight junction	Cellular Processes	Cellular community - eukaryotes
TGME49_233810	ko04218	Cellular senescence	Cellular Processes	Cell growth and death
TGME49_244660	ko05168	Herpes simplex infection	Human Diseases	Infectious diseases: Viral
BGI_novel_G000018	ko05010	Alzheimer disease	Human Diseases	Neurodegenerative diseases
TGME49_207390	ko04142	Lysosome	Cellular Processes	Transport and catabolism
TGME49_308930	ko05168	Herpes simplex infection	Human Diseases	Infectious diseases: Viral
TGME49_247500	ko01040	Biosynthesis of unsaturated fatty acids	Metabolism	Lipid metabolism
TGME49_239420	ko04150	mTOR signaling pathway	Environmental Information Processing	Signal transduction
BGI_novel_G000019	ko00190	Oxidative phosphorylation	Metabolism	Energy metabolism
TGME49_290270	ko05164	Influenza A	Human Diseases	Infectious diseases: Viral
TGME49_288750	ko05016	Huntington disease	Human Diseases	Neurodegenerative diseases
TGME49_457920	ko04520	Adherens junction	Cellular Processes	Cellular community - eukaryotes
TGME49_319590	ko05168	Herpes simplex infection	Human Diseases	Infectious diseases: Viral
TGME49_229720	ko04144	Endocytosis	Cellular Processes	Transport and catabolism
TGME49_458380	ko04210	Apoptosis	Cellular Processes	Cell growth and death
TGME49_262540	ko04020	Calcium signaling pathway	Environmental Information Processing	Signal transduction
TGME49_219860	ko03030	DNA replication	Genetic Information Processing	Replication and repair
TGME49_205380	ko01100	Metabolic pathways	Metabolism	Global and overview maps
TGME49_221620	ko04145	Phagosome	Cellular Processes	Transport and catabolism
TGME49_267540	ko05210	Colorectal cancer	Human Diseases	Cancers: Specific types
TGME49_258530	ko05012	Parkinson disease	Human Diseases	Neurodegenerative diseases
TGME49_458410	ko04510	Focal adhesion	Cellular Processes	Cellular community - eukaryotes
TGME49_253940	ko05145	Toxoplasmosis	Human Diseases	Infectious diseases: Parasitic
TGME49_209870	ko04744	Phototransduction	Organismal Systems	Sensory system
TGME49_255310	ko05166	Human T-cell leukemia virus 1 infection	Human Diseases	Infectious diseases: Viral
TGME49_246510	ko04071	Sphingolipid signaling pathway	Environmental Information Processing	Signal transduction
TGME49_230230	ko03040	Spliceosome	Genetic Information Processing	Transcription
TGME49_458640	ko05412	Arrhythmogenic right ventricular cardiomyopathy (ARVC)	Human Diseases	Cardiovascular diseases
TGME49_259180	ko01100	Metabolic pathways	Metabolism	Global and overview maps
TGME49_252380	ko03020	RNA polymerase	Genetic Information Processing	Transcription
TGME49_459960	ko04933	AGE-RAGE signaling pathway in diabetic complications	Human Diseases	Endocrine and metabolic diseases
TGME49_238960	ko04020	Calcium signaling pathway	Environmental Information Processing	Signal transduction
TGME49_458370	ko04933	AGE-RAGE signaling pathway in diabetic complications	Human Diseases	Endocrine and metabolic diseases
TGME49_202250	ko05016	Huntington disease	Human Diseases	Neurodegenerative diseases
TGME49_218780	ko00260	Glycine, serine and threonine metabolism	Metabolism	Amino acid metabolism
TGME49_323300	ko01521	EGFR tyrosine kinase inhibitor resistance	Human Diseases	Drug resistance: Antineoplastic
TGME49_460580	ko04933	AGE-RAGE signaling pathway in diabetic complications	Human Diseases	Endocrine and metabolic diseases
TGME49_225570	ko04530	Tight junction	Cellular Processes	Cellular community - eukaryotes
TGME49_269460	ko04140	Autophagy - animal	Cellular Processes	Transport and catabolism
TGME49_284580	ko00230	Purine metabolism	Metabolism	Nucleotide metabolism
TGME49_233110	ko00230	Purine metabolism	Metabolism	Nucleotide metabolism
TGME49_264080	ko05012	Parkinson disease	Human Diseases	Neurodegenerative diseases
TGME49_458380	ko05416	Viral myocarditis	Human Diseases	Cardiovascular diseases
TGME49_202350	ko03010	Ribosome	Genetic Information Processing	Translation
TGME49_321300	ko04140	Autophagy - animal	Cellular Processes	Transport and catabolism
TGME49_305010	ko03040	Spliceosome	Genetic Information Processing	Transcription
TGME49_263740	ko02010	ABC transporters	Environmental Information Processing	Membrane transport
TGME49_289010	ko04662	B cell receptor signaling pathway	Organismal Systems	Immune system
TGME49_257420	ko05016	Huntington disease	Human Diseases	Neurodegenerative diseases
TGME49_235398	ko03020	RNA polymerase	Genetic Information Processing	Transcription
TGME49_306970	ko00240	Pyrimidine metabolism	Metabolism	Nucleotide metabolism
TGME49_265040	ko04658	Th1 and Th2 cell differentiation	Organismal Systems	Immune system
TGME49_219750	ko05200	Pathways in cancer	Human Diseases	Cancers: Overview
TGME49_213800	ko04921	Oxytocin signaling pathway	Organismal Systems	Endocrine system
TGME49_305080	ko05202	Transcriptional misregulation in cancer	Human Diseases	Cancers: Overview
BGI_novel_G000006	ko05012	Parkinson disease	Human Diseases	Neurodegenerative diseases
TGME49_310080	ko03320	PPAR signaling pathway	Organismal Systems	Endocrine system
TGME49_268250	ko03015	mRNA surveillance pathway	Genetic Information Processing	Translation
TGME49_252500	ko04010	MAPK signaling pathway	Environmental Information Processing	Signal transduction
TGME49_230420	ko05010	Alzheimer disease	Human Diseases	Neurodegenerative diseases
TGME49_252500	ko04110	Cell cycle	Cellular Processes	Cell growth and death
TGME49_224900	ko00230	Purine metabolism	Metabolism	Nucleotide metabolism
TGME49_459630	ko05146	Amoebiasis	Human Diseases	Infectious diseases: Parasitic
TGME49_267540	ko04714	Thermogenesis	Organismal Systems	Environmental adaptation
TGME49_266130	ko00480	Glutathione metabolism	Metabolism	Metabolism of other amino acids
TGME49_258520	ko05016	Huntington disease	Human Diseases	Neurodegenerative diseases
TGME49_211040	ko04145	Phagosome	Cellular Processes	Transport and catabolism
TGME49_461470	ko04810	Regulation of actin cytoskeleton	Cellular Processes	Cell motility
TGME49_459030	ko04921	Oxytocin signaling pathway	Organismal Systems	Endocrine system
TGME49_457600	ko04740	Olfactory transduction	Organismal Systems	Sensory system
TGME49_267680	ko01522	Endocrine resistance	Human Diseases	Drug resistance: Antineoplastic
TGME49_226040	ko04922	Glucagon signaling pathway	Organismal Systems	Endocrine system
TGME49_256070	ko04010	MAPK signaling pathway	Environmental Information Processing	Signal transduction
TGME49_283490	ko04973	Carbohydrate digestion and absorption	Organismal Systems	Digestive system
TGME49_256770	ko03040	Spliceosome	Genetic Information Processing	Transcription
TGME49_289620	ko04142	Lysosome	Cellular Processes	Transport and catabolism
BGI_novel_G000019	ko01100	Metabolic pathways	Metabolism	Global and overview maps
TGME49_269390	ko03020	RNA polymerase	Genetic Information Processing	Transcription
TGME49_204050	ko04666	Fc gamma R-mediated phagocytosis	Organismal Systems	Immune system
TGME49_457760	ko04810	Regulation of actin cytoskeleton	Cellular Processes	Cell motility
TGME49_233190	ko04330	Notch signaling pathway	Environmental Information Processing	Signal transduction
TGME49_212740	ko00790	Folate biosynthesis	Metabolism	Metabolism of cofactors and vitamins
TGME49_458650	ko04714	Thermogenesis	Organismal Systems	Environmental adaptation
TGME49_275310	ko03020	RNA polymerase	Genetic Information Processing	Transcription
TGME49_233810	ko04150	mTOR signaling pathway	Environmental Information Processing	Signal transduction
TGME49_207665	ko04340	Hedgehog signaling pathway	Environmental Information Processing	Signal transduction
TGME49_208020	ko05168	Herpes simplex infection	Human Diseases	Infectious diseases: Viral
TGME49_220420	ko05032	Morphine addiction	Human Diseases	Substance dependence
TGME49_278090	ko05146	Amoebiasis	Human Diseases	Infectious diseases: Parasitic
TGME49_270220	ko00563	Glycosylphosphatidylinositol (GPI)-anchor biosynthesis	Metabolism	Glycan biosynthesis and metabolism
TGME49_457990	ko04974	Protein digestion and absorption	Organismal Systems	Digestive system
TGME49_312570	ko04214	Apoptosis - fly	Cellular Processes	Cell growth and death
TGME49_238960	ko04015	Rap1 signaling pathway	Environmental Information Processing	Signal transduction
TGME49_266910	ko04510	Focal adhesion	Cellular Processes	Cellular community - eukaryotes
TGME49_288210	ko04141	Protein processing in endoplasmic reticulum	Genetic Information Processing	Folding, sorting and degradation
TGME49_229420	ko05016	Huntington disease	Human Diseases	Neurodegenerative diseases
TGME49_224050	ko04714	Thermogenesis	Organismal Systems	Environmental adaptation
BGI_novel_G000090	ko01100	Metabolic pathways	Metabolism	Global and overview maps
TGME49_461470	ko05205	Proteoglycans in cancer	Human Diseases	Cancers: Overview
TGME49_243920	ko04110	Cell cycle	Cellular Processes	Cell growth and death
TGME49_226540	ko04020	Calcium signaling pathway	Environmental Information Processing	Signal transduction
TGME49_311360	ko04923	Regulation of lipolysis in adipocytes	Organismal Systems	Endocrine system
TGME49_205265	ko04724	Glutamatergic synapse	Organismal Systems	Nervous system
TGME49_305050	ko04114	Oocyte meiosis	Cellular Processes	Cell growth and death
TGME49_233810	ko04022	cGMP-PKG signaling pathway	Environmental Information Processing	Signal transduction
TGME49_315470	ko04657	IL-17 signaling pathway	Organismal Systems	Immune system
TGME49_323300	ko04510	Focal adhesion	Cellular Processes	Cellular community - eukaryotes
TGME49_321800	ko01522	Endocrine resistance	Human Diseases	Drug resistance: Antineoplastic
TGME49_305980	ko00280	Valine, leucine and isoleucine degradation	Metabolism	Amino acid metabolism
TGME49_458970	ko04974	Protein digestion and absorption	Organismal Systems	Digestive system
TGME49_311260	ko04014	Ras signaling pathway	Environmental Information Processing	Signal transduction
TGME49_265330	ko05010	Alzheimer disease	Human Diseases	Neurodegenerative diseases
TGME49_315770	ko00100	Steroid biosynthesis	Metabolism	Lipid metabolism
TGME49_209050	ko04622	RIG-I-like receptor signaling pathway	Organismal Systems	Immune system
TGME49_294850	ko04810	Regulation of actin cytoskeleton	Cellular Processes	Cell motility
TGME49_288380	ko05200	Pathways in cancer	Human Diseases	Cancers: Overview
TGME49_269980	ko03060	Protein export	Genetic Information Processing	Folding, sorting and degradation
TGME49_225770	ko05162	Measles	Human Diseases	Infectious diseases: Viral
TGME49_248830	ko04020	Calcium signaling pathway	Environmental Information Processing	Signal transduction
TGME49_267330	ko01100	Metabolic pathways	Metabolism	Global and overview maps
TGME49_218188	ko03040	Spliceosome	Genetic Information Processing	Transcription
TGME49_226030	ko04922	Glucagon signaling pathway	Organismal Systems	Endocrine system
TGME49_458640	ko04145	Phagosome	Cellular Processes	Transport and catabolism
TGME49_318770	ko04140	Autophagy - animal	Cellular Processes	Transport and catabolism
TGME49_269710	ko04151	PI3K-Akt signaling pathway	Environmental Information Processing	Signal transduction
TGME49_263570	ko03015	mRNA surveillance pathway	Genetic Information Processing	Translation
TGME49_458160	ko04520	Adherens junction	Cellular Processes	Cellular community - eukaryotes
TGME49_254520	ko03013	RNA transport	Genetic Information Processing	Translation
TGME49_214280	ko01100	Metabolic pathways	Metabolism	Global and overview maps
TGME49_273030	ko01100	Metabolic pathways	Metabolism	Global and overview maps
TGME49_321690	ko03013	RNA transport	Genetic Information Processing	Translation
TGME49_457760	ko05410	Hypertrophic cardiomyopathy (HCM)	Human Diseases	Cardiovascular diseases
TGME49_207680	ko04350	TGF-beta signaling pathway	Environmental Information Processing	Signal transduction
TGME49_318260	ko03022	Basal transcription factors	Genetic Information Processing	Transcription
TGME49_236960	ko05225	Hepatocellular carcinoma	Human Diseases	Cancers: Specific types
TGME49_460600	ko04611	Platelet activation	Organismal Systems	Immune system
TGME49_240560	ko05200	Pathways in cancer	Human Diseases	Cancers: Overview
TGME49_216510	ko03015	mRNA surveillance pathway	Genetic Information Processing	Translation
TGME49_457610	ko04510	Focal adhesion	Cellular Processes	Cellular community - eukaryotes
TGME49_316320	ko04145	Phagosome	Cellular Processes	Transport and catabolism
TGME49_461270	ko04151	PI3K-Akt signaling pathway	Environmental Information Processing	Signal transduction
TGME49_265150	ko03020	RNA polymerase	Genetic Information Processing	Transcription
TGME49_320140	ko05016	Huntington disease	Human Diseases	Neurodegenerative diseases
TGME49_315620	ko05110	Vibrio cholerae infection	Human Diseases	Infectious diseases: Bacterial
TGME49_244040	ko05203	Viral carcinogenesis	Human Diseases	Cancers: Overview
TGME49_225870	ko05146	Amoebiasis	Human Diseases	Infectious diseases: Parasitic
TGME49_270170	ko04072	Phospholipase D signaling pathway	Environmental Information Processing	Signal transduction
TGME49_460340	ko04926	Relaxin signaling pathway	Organismal Systems	Endocrine system
TGME49_235750	ko05205	Proteoglycans in cancer	Human Diseases	Cancers: Overview
TGME49_215955	ko05146	Amoebiasis	Human Diseases	Infectious diseases: Parasitic
TGME49_206415	ko04261	Adrenergic signaling in cardiomyocytes	Organismal Systems	Circulatory system
TGME49_228420	ko01522	Endocrine resistance	Human Diseases	Drug resistance: Antineoplastic
TGME49_249160	ko03013	RNA transport	Genetic Information Processing	Translation
TGME49_205350	ko01212	Fatty acid metabolism	Metabolism	Global and overview maps
TGME49_286470	ko04725	Cholinergic synapse	Organismal Systems	Nervous system
TGME49_200270	ko04610	Complement and coagulation cascades	Organismal Systems	Immune system
TGME49_249240	ko04713	Circadian entrainment	Organismal Systems	Environmental adaptation
TGME49_259010	ko05120	Epithelial cell signaling in Helicobacter pylori infection	Human Diseases	Infectious diseases: Bacterial
TGME49_238960	ko04750	Inflammatory mediator regulation of TRP channels	Organismal Systems	Sensory system
TGME49_285980	ko00520	Amino sugar and nucleotide sugar metabolism	Metabolism	Carbohydrate metabolism
TGME49_270770	ko03040	Spliceosome	Genetic Information Processing	Transcription
TGME49_458660	ko04151	PI3K-Akt signaling pathway	Environmental Information Processing	Signal transduction
TGME49_320070	ko03420	Nucleotide excision repair	Genetic Information Processing	Replication and repair
TGME49_207910	ko05160	Hepatitis C	Human Diseases	Infectious diseases: Viral
TGME49_227800	ko04144	Endocytosis	Cellular Processes	Transport and catabolism
TGME49_461220	ko04510	Focal adhesion	Cellular Processes	Cellular community - eukaryotes
TGME49_460680	ko04921	Oxytocin signaling pathway	Organismal Systems	Endocrine system
TGME49_235140	ko03015	mRNA surveillance pathway	Genetic Information Processing	Translation
TGME49_289240	ko01212	Fatty acid metabolism	Metabolism	Global and overview maps
TGME49_458960	ko04810	Regulation of actin cytoskeleton	Cellular Processes	Cell motility
TGME49_211390	ko04120	Ubiquitin mediated proteolysis	Genetic Information Processing	Folding, sorting and degradation
TGME49_460780	ko04530	Tight junction	Cellular Processes	Cellular community - eukaryotes
TGME49_318450	ko04144	Endocytosis	Cellular Processes	Transport and catabolism
TGME49_249720	ko05012	Parkinson disease	Human Diseases	Neurodegenerative diseases
TGME49_228420	ko04720	Long-term potentiation	Organismal Systems	Nervous system
TGME49_208070	ko04070	Phosphatidylinositol signaling system	Environmental Information Processing	Signal transduction
TGME49_245990	ko05016	Huntington disease	Human Diseases	Neurodegenerative diseases
TGME49_208370	ko04145	Phagosome	Cellular Processes	Transport and catabolism
TGME49_213790	ko03040	Spliceosome	Genetic Information Processing	Transcription
TGME49_258910	ko04810	Regulation of actin cytoskeleton	Cellular Processes	Cell motility
TGME49_218560	ko01212	Fatty acid metabolism	Metabolism	Global and overview maps
TGME49_235183	ko04919	Thyroid hormone signaling pathway	Organismal Systems	Endocrine system
TGME49_233350	ko03008	Ribosome biogenesis in eukaryotes	Genetic Information Processing	Translation
TGME49_230420	ko04022	cGMP-PKG signaling pathway	Environmental Information Processing	Signal transduction
TGME49_271320	ko03020	RNA polymerase	Genetic Information Processing	Transcription
TGME49_226540	ko04722	Neurotrophin signaling pathway	Organismal Systems	Nervous system
TGME49_209050	ko04660	T cell receptor signaling pathway	Organismal Systems	Immune system
TGME49_219280	ko05164	Influenza A	Human Diseases	Infectious diseases: Viral
TGME49_314810	ko03010	Ribosome	Genetic Information Processing	Translation
TGME49_278660	ko05010	Alzheimer disease	Human Diseases	Neurodegenerative diseases
TGME49_204460	ko00650	Butanoate metabolism	Metabolism	Carbohydrate metabolism
TGME49_244520	ko01100	Metabolic pathways	Metabolism	Global and overview maps
TGME49_273490	ko01100	Metabolic pathways	Metabolism	Global and overview maps
TGME49_459740	ko05412	Arrhythmogenic right ventricular cardiomyopathy (ARVC)	Human Diseases	Cardiovascular diseases
TGME49_226480	ko03460	Fanconi anemia pathway	Genetic Information Processing	Replication and repair
TGME49_265500	ko05226	Gastric cancer	Human Diseases	Cancers: Specific types
TGME49_458280	ko04714	Thermogenesis	Organismal Systems	Environmental adaptation
TGME49_201660	ko05166	Human T-cell leukemia virus 1 infection	Human Diseases	Infectious diseases: Viral
TGME49_222020	ko01200	Carbon metabolism	Metabolism	Global and overview maps
TGME49_265410	ko03040	Spliceosome	Genetic Information Processing	Transcription
TGME49_259710	ko04740	Olfactory transduction	Organismal Systems	Sensory system
TGME49_248700	ko03015	mRNA surveillance pathway	Genetic Information Processing	Translation
TGME49_209985	ko04014	Ras signaling pathway	Environmental Information Processing	Signal transduction
TGME49_207865	ko04145	Phagosome	Cellular Processes	Transport and catabolism
TGME49_293870	ko04621	NOD-like receptor signaling pathway	Organismal Systems	Immune system
TGME49_257480	ko00650	Butanoate metabolism	Metabolism	Carbohydrate metabolism
TGME49_201140	ko04974	Protein digestion and absorption	Organismal Systems	Digestive system
TGME49_310700	ko04750	Inflammatory mediator regulation of TRP channels	Organismal Systems	Sensory system
TGME49_200470	ko05146	Amoebiasis	Human Diseases	Infectious diseases: Parasitic
TGME49_268960	ko04068	FoxO signaling pathway	Environmental Information Processing	Signal transduction
TGME49_215450	ko04976	Bile secretion	Organismal Systems	Digestive system
TGME49_459700	ko04530	Tight junction	Cellular Processes	Cellular community - eukaryotes
TGME49_457760	ko05146	Amoebiasis	Human Diseases	Infectious diseases: Parasitic
TGME49_219320	ko01100	Metabolic pathways	Metabolism	Global and overview maps
TGME49_460920	ko05110	Vibrio cholerae infection	Human Diseases	Infectious diseases: Bacterial
TGME49_248830	ko03008	Ribosome biogenesis in eukaryotes	Genetic Information Processing	Translation
TGME49_223490	ko05014	Amyotrophic lateral sclerosis (ALS)	Human Diseases	Neurodegenerative diseases
TGME49_225050	ko01100	Metabolic pathways	Metabolism	Global and overview maps
TGME49_201210	ko03013	RNA transport	Genetic Information Processing	Translation
TGME49_313230	ko04141	Protein processing in endoplasmic reticulum	Genetic Information Processing	Folding, sorting and degradation
TGME49_460630	ko04745	Phototransduction - fly	Organismal Systems	Sensory system
TGME49_265040	ko04330	Notch signaling pathway	Environmental Information Processing	Signal transduction
TGME49_264050	ko04141	Protein processing in endoplasmic reticulum	Genetic Information Processing	Folding, sorting and degradation
TGME49_459840	ko04145	Phagosome	Cellular Processes	Transport and catabolism
TGME49_201660	ko04919	Thyroid hormone signaling pathway	Organismal Systems	Endocrine system
TGME49_323300	ko05164	Influenza A	Human Diseases	Infectious diseases: Viral
TGME49_273150	ko04550	Signaling pathways regulating pluripotency of stem cells	Cellular Processes	Cellular community - eukaryotes
TGME49_461140	ko04933	AGE-RAGE signaling pathway in diabetic complications	Human Diseases	Endocrine and metabolic diseases
TGME49_262010	ko04750	Inflammatory mediator regulation of TRP channels	Organismal Systems	Sensory system
TGME49_457720	ko04745	Phototransduction - fly	Organismal Systems	Sensory system
TGME49_250700	ko04974	Protein digestion and absorption	Organismal Systems	Digestive system
TGME49_236960	ko04714	Thermogenesis	Organismal Systems	Environmental adaptation
TGME49_207480	ko01522	Endocrine resistance	Human Diseases	Drug resistance: Antineoplastic
TGME49_306480	ko04920	Adipocytokine signaling pathway	Organismal Systems	Endocrine system
TGME49_235905	ko03013	RNA transport	Genetic Information Processing	Translation
TGME49_297670	ko05165	Human papillomavirus infection	Human Diseases	Infectious diseases: Viral
TGME49_459940	ko05146	Amoebiasis	Human Diseases	Infectious diseases: Parasitic
TGME49_290170	ko04921	Oxytocin signaling pathway	Organismal Systems	Endocrine system
TGME49_314910	ko01100	Metabolic pathways	Metabolism	Global and overview maps
TGME49_218220	ko05226	Gastric cancer	Human Diseases	Cancers: Specific types
TGME49_311260	ko04916	Melanogenesis	Organismal Systems	Endocrine system
TGME49_236840	ko00640	Propanoate metabolism	Metabolism	Carbohydrate metabolism
TGME49_459240	ko05146	Amoebiasis	Human Diseases	Infectious diseases: Parasitic
TGME49_226030	ko04728	Dopaminergic synapse	Organismal Systems	Nervous system
TGME49_312570	ko04664	Fc epsilon RI signaling pathway	Organismal Systems	Immune system
TGME49_307610	ko05016	Huntington disease	Human Diseases	Neurodegenerative diseases
TGME49_249240	ko04218	Cellular senescence	Cellular Processes	Cell growth and death
TGME49_270920	ko05162	Measles	Human Diseases	Infectious diseases: Viral
TGME49_263710	ko05168	Herpes simplex infection	Human Diseases	Infectious diseases: Viral
TGME49_267680	ko05200	Pathways in cancer	Human Diseases	Cancers: Overview
TGME49_294390	ko04070	Phosphatidylinositol signaling system	Environmental Information Processing	Signal transduction
TGME49_287170	ko03020	RNA polymerase	Genetic Information Processing	Transcription
TGME49_244370	ko04140	Autophagy - animal	Cellular Processes	Transport and catabolism
TGME49_458480	ko05146	Amoebiasis	Human Diseases	Infectious diseases: Parasitic
TGME49_318750	ko00030	Pentose phosphate pathway	Metabolism	Carbohydrate metabolism
TGME49_286470	ko04916	Melanogenesis	Organismal Systems	Endocrine system
TGME49_297680	ko04915	Estrogen signaling pathway	Organismal Systems	Endocrine system
TGME49_323300	ko04152	AMPK signaling pathway	Environmental Information Processing	Signal transduction
TGME49_320588	ko00604	Glycosphingolipid biosynthesis - ganglio series	Metabolism	Glycan biosynthesis and metabolism
TGME49_269442	ko04070	Phosphatidylinositol signaling system	Environmental Information Processing	Signal transduction
TGME49_458320	ko04926	Relaxin signaling pathway	Organismal Systems	Endocrine system
TGME49_286470	ko05110	Vibrio cholerae infection	Human Diseases	Infectious diseases: Bacterial
TGME49_460040	ko04611	Platelet activation	Organismal Systems	Immune system
TGME49_457970	ko04745	Phototransduction - fly	Organismal Systems	Sensory system
TGME49_316430	ko05165	Human papillomavirus infection	Human Diseases	Infectious diseases: Viral
TGME49_215590	ko00190	Oxidative phosphorylation	Metabolism	Energy metabolism
TGME49_460250	ko04810	Regulation of actin cytoskeleton	Cellular Processes	Cell motility
TGME49_207770	ko05169	Epstein-Barr virus infection	Human Diseases	Infectious diseases: Viral
TGME49_289080	ko04142	Lysosome	Cellular Processes	Transport and catabolism
TGME49_320588	ko00511	Other glycan degradation	Metabolism	Glycan biosynthesis and metabolism
TGME49_305050	ko05200	Pathways in cancer	Human Diseases	Cancers: Overview
TGME49_458780	ko05110	Vibrio cholerae infection	Human Diseases	Infectious diseases: Bacterial
TGME49_204050	ko05224	Breast cancer	Human Diseases	Cancers: Specific types
TGME49_216880	ko05162	Measles	Human Diseases	Infectious diseases: Viral
TGME49_458350	ko04926	Relaxin signaling pathway	Organismal Systems	Endocrine system
TGME49_314900	ko05414	Dilated cardiomyopathy (DCM)	Human Diseases	Cardiovascular diseases
TGME49_459020	ko04210	Apoptosis	Cellular Processes	Cell growth and death
TGME49_458450	ko04015	Rap1 signaling pathway	Environmental Information Processing	Signal transduction
TGME49_230380	ko04145	Phagosome	Cellular Processes	Transport and catabolism
TGME49_289010	ko04210	Apoptosis	Cellular Processes	Cell growth and death
TGME49_460680	ko04520	Adherens junction	Cellular Processes	Cellular community - eukaryotes
TGME49_249470	ko05205	Proteoglycans in cancer	Human Diseases	Cancers: Overview
TGME49_216870	ko03022	Basal transcription factors	Genetic Information Processing	Transcription
TGME49_249240	ko04270	Vascular smooth muscle contraction	Organismal Systems	Circulatory system
TGME49_229405	ko05032	Morphine addiction	Human Diseases	Substance dependence
TGME49_258640	ko01100	Metabolic pathways	Metabolism	Global and overview maps
TGME49_255930	ko03020	RNA polymerase	Genetic Information Processing	Transcription
TGME49_284190	ko00020	Citrate cycle (TCA cycle)	Metabolism	Carbohydrate metabolism
TGME49_236900	ko03040	Spliceosome	Genetic Information Processing	Transcription
TGME49_296231	ko05226	Gastric cancer	Human Diseases	Cancers: Specific types
TGME49_258770	ko01100	Metabolic pathways	Metabolism	Global and overview maps
TGME49_239420	ko04750	Inflammatory mediator regulation of TRP channels	Organismal Systems	Sensory system
TGME49_323300	ko05223	Non-small cell lung cancer	Human Diseases	Cancers: Specific types
TGME49_300360	ko04217	Necroptosis	Cellular Processes	Cell growth and death
BGI_novel_G000009	ko01100	Metabolic pathways	Metabolism	Global and overview maps
TGME49_457400	ko05146	Amoebiasis	Human Diseases	Infectious diseases: Parasitic
TGME49_460620	ko05110	Vibrio cholerae infection	Human Diseases	Infectious diseases: Bacterial
TGME49_258100	ko04744	Phototransduction	Organismal Systems	Sensory system
TGME49_209690	ko03040	Spliceosome	Genetic Information Processing	Transcription
TGME49_220400	ko05170	Human immunodeficiency virus 1 infection	Human Diseases	Infectious diseases: Viral
TGME49_290170	ko04810	Regulation of actin cytoskeleton	Cellular Processes	Cell motility
TGME49_250770	ko03013	RNA transport	Genetic Information Processing	Translation
TGME49_205265	ko05010	Alzheimer disease	Human Diseases	Neurodegenerative diseases
TGME49_312570	ko05133	Pertussis	Human Diseases	Infectious diseases: Bacterial
TGME49_203970	ko04141	Protein processing in endoplasmic reticulum	Genetic Information Processing	Folding, sorting and degradation
TGME49_321640	ko04141	Protein processing in endoplasmic reticulum	Genetic Information Processing	Folding, sorting and degradation
TGME49_267540	ko04350	TGF-beta signaling pathway	Environmental Information Processing	Signal transduction
TGME49_297670	ko04726	Serotonergic synapse	Organismal Systems	Nervous system
TGME49_282200	ko04213	Longevity regulating pathway - multiple species	Organismal Systems	Aging
TGME49_256830	ko03020	RNA polymerase	Genetic Information Processing	Transcription
TGME49_229460	ko04550	Signaling pathways regulating pluripotency of stem cells	Cellular Processes	Cellular community - eukaryotes
TGME49_254630	ko04218	Cellular senescence	Cellular Processes	Cell growth and death
TGME49_225028	ko04150	mTOR signaling pathway	Environmental Information Processing	Signal transduction
TGME49_313230	ko05160	Hepatitis C	Human Diseases	Infectious diseases: Viral
TGME49_268210	ko04140	Autophagy - animal	Cellular Processes	Transport and catabolism
TGME49_281920	ko04966	Collecting duct acid secretion	Organismal Systems	Excretory system
TGME49_226040	ko04014	Ras signaling pathway	Environmental Information Processing	Signal transduction
TGME49_249240	ko04728	Dopaminergic synapse	Organismal Systems	Nervous system
TGME49_233820	ko03430	Mismatch repair	Genetic Information Processing	Replication and repair
TGME49_268210	ko05145	Toxoplasmosis	Human Diseases	Infectious diseases: Parasitic
TGME49_258910	ko05231	Choline metabolism in cancer	Human Diseases	Cancers: Overview
TGME49_203510	ko05222	Small cell lung cancer	Human Diseases	Cancers: Specific types
TGME49_248340	ko03008	Ribosome biogenesis in eukaryotes	Genetic Information Processing	Translation
TGME49_459300	ko05418	Fluid shear stress and atherosclerosis	Human Diseases	Cardiovascular diseases
TGME49_291820	ko03013	RNA transport	Genetic Information Processing	Translation
TGME49_297680	ko05010	Alzheimer disease	Human Diseases	Neurodegenerative diseases
TGME49_297460	ko04931	Insulin resistance	Human Diseases	Endocrine and metabolic diseases
TGME49_219280	ko04210	Apoptosis	Cellular Processes	Cell growth and death
TGME49_205420	ko00270	Cysteine and methionine metabolism	Metabolism	Amino acid metabolism
TGME49_238960	ko05214	Glioma	Human Diseases	Cancers: Specific types
TGME49_460780	ko04714	Thermogenesis	Organismal Systems	Environmental adaptation
TGME49_215885	ko05146	Amoebiasis	Human Diseases	Infectious diseases: Parasitic
TGME49_460000	ko04390	Hippo signaling pathway	Environmental Information Processing	Signal transduction
TGME49_458960	ko05418	Fluid shear stress and atherosclerosis	Human Diseases	Cardiovascular diseases
TGME49_457550	ko04611	Platelet activation	Organismal Systems	Immune system
TGME49_302000	ko04213	Longevity regulating pathway - multiple species	Organismal Systems	Aging
TGME49_457720	ko04391	Hippo signaling pathway - fly	Environmental Information Processing	Signal transduction
TGME49_285980	ko00500	Starch and sucrose metabolism	Metabolism	Carbohydrate metabolism
TGME49_457610	ko05131	Shigellosis	Human Diseases	Infectious diseases: Bacterial
TGME49_306450	ko00830	Retinol metabolism	Metabolism	Metabolism of cofactors and vitamins
TGME49_254630	ko04110	Cell cycle	Cellular Processes	Cell growth and death
TGME49_458740	ko05165	Human papillomavirus infection	Human Diseases	Infectious diseases: Viral
TGME49_311860	ko05165	Human papillomavirus infection	Human Diseases	Infectious diseases: Viral
TGME49_318290	ko05016	Huntington disease	Human Diseases	Neurodegenerative diseases
TGME49_270330	ko04151	PI3K-Akt signaling pathway	Environmental Information Processing	Signal transduction
TGME49_270865	ko00230	Purine metabolism	Metabolism	Nucleotide metabolism
TGME49_459020	ko04974	Protein digestion and absorption	Organismal Systems	Digestive system
TGME49_312540	ko04510	Focal adhesion	Cellular Processes	Cellular community - eukaryotes
TGME49_314660	ko05033	Nicotine addiction	Human Diseases	Substance dependence
TGME49_227400	ko05168	Herpes simplex infection	Human Diseases	Infectious diseases: Viral
TGME49_225790	ko04714	Thermogenesis	Organismal Systems	Environmental adaptation
TGME49_284540	ko05016	Huntington disease	Human Diseases	Neurodegenerative diseases
BGI_novel_G000011	ko01100	Metabolic pathways	Metabolism	Global and overview maps
TGME49_290890	ko00980	Metabolism of xenobiotics by cytochrome P450	Metabolism	Xenobiotics biodegradation and metabolism
TGME49_235515	ko04622	RIG-I-like receptor signaling pathway	Organismal Systems	Immune system
TGME49_221818	ko05168	Herpes simplex infection	Human Diseases	Infectious diseases: Viral
TGME49_280490	ko04120	Ubiquitin mediated proteolysis	Genetic Information Processing	Folding, sorting and degradation
TGME49_243500	ko05418	Fluid shear stress and atherosclerosis	Human Diseases	Cardiovascular diseases
TGME49_288750	ko04714	Thermogenesis	Organismal Systems	Environmental adaptation
TGME49_238960	ko05163	Human cytomegalovirus infection	Human Diseases	Infectious diseases: Viral
TGME49_223410	ko03013	RNA transport	Genetic Information Processing	Translation
TGME49_267540	ko05231	Choline metabolism in cancer	Human Diseases	Cancers: Overview
TGME49_264160	ko03040	Spliceosome	Genetic Information Processing	Transcription
TGME49_258050	ko05205	Proteoglycans in cancer	Human Diseases	Cancers: Overview
TGME49_460130	ko04740	Olfactory transduction	Organismal Systems	Sensory system
TGME49_271750	ko04015	Rap1 signaling pathway	Environmental Information Processing	Signal transduction
TGME49_266410	ko04512	ECM-receptor interaction	Environmental Information Processing	Signaling molecules and interaction
TGME49_209420	ko03020	RNA polymerase	Genetic Information Processing	Transcription
TGME49_228710	ko03015	mRNA surveillance pathway	Genetic Information Processing	Translation
TGME49_291300	ko04742	Taste transduction	Organismal Systems	Sensory system
TGME49_239420	ko04210	Apoptosis	Cellular Processes	Cell growth and death
TGME49_237530	ko05168	Herpes simplex infection	Human Diseases	Infectious diseases: Viral
TGME49_297680	ko04020	Calcium signaling pathway	Environmental Information Processing	Signal transduction
TGME49_239420	ko04217	Necroptosis	Cellular Processes	Cell growth and death
TGME49_207440	ko03010	Ribosome	Genetic Information Processing	Translation
TGME49_267520	ko04120	Ubiquitin mediated proteolysis	Genetic Information Processing	Folding, sorting and degradation
TGME49_227952	ko05160	Hepatitis C	Human Diseases	Infectious diseases: Viral
TGME49_249470	ko05223	Non-small cell lung cancer	Human Diseases	Cancers: Specific types
TGME49_259870	ko05168	Herpes simplex infection	Human Diseases	Infectious diseases: Viral
TGME49_200330	ko04071	Sphingolipid signaling pathway	Environmental Information Processing	Signal transduction
TGME49_460730	ko05410	Hypertrophic cardiomyopathy (HCM)	Human Diseases	Cardiovascular diseases
TGME49_205265	ko04921	Oxytocin signaling pathway	Organismal Systems	Endocrine system
TGME49_205750	ko05169	Epstein-Barr virus infection	Human Diseases	Infectious diseases: Viral
TGME49_256070	ko04261	Adrenergic signaling in cardiomyocytes	Organismal Systems	Circulatory system
TGME49_321660	ko01100	Metabolic pathways	Metabolism	Global and overview maps
TGME49_263040	ko03010	Ribosome	Genetic Information Processing	Translation
TGME49_233790	ko04931	Insulin resistance	Human Diseases	Endocrine and metabolic diseases
TGME49_227960	ko03050	Proteasome	Genetic Information Processing	Folding, sorting and degradation
TGME49_254620	ko03010	Ribosome	Genetic Information Processing	Translation
TGME49_277560	ko03013	RNA transport	Genetic Information Processing	Translation
TGME49_288500	ko00650	Butanoate metabolism	Metabolism	Carbohydrate metabolism
TGME49_320460	ko02010	ABC transporters	Environmental Information Processing	Membrane transport
TGME49_270690	ko04621	NOD-like receptor signaling pathway	Organismal Systems	Immune system
TGME49_264160	ko05205	Proteoglycans in cancer	Human Diseases	Cancers: Overview
TGME49_457970	ko04714	Thermogenesis	Organismal Systems	Environmental adaptation
TGME49_225770	ko05164	Influenza A	Human Diseases	Infectious diseases: Viral
TGME49_215885	ko04666	Fc gamma R-mediated phagocytosis	Organismal Systems	Immune system
TGME49_207875	ko04658	Th1 and Th2 cell differentiation	Organismal Systems	Immune system
BGI_novel_G000082	ko04932	Non-alcoholic fatty liver disease (NAFLD)	Human Diseases	Endocrine and metabolic diseases
TGME49_312660	ko04144	Endocytosis	Cellular Processes	Transport and catabolism
TGME49_224200	ko03013	RNA transport	Genetic Information Processing	Translation
TGME49_294200	ko01200	Carbon metabolism	Metabolism	Global and overview maps
TGME49_318290	ko03020	RNA polymerase	Genetic Information Processing	Transcription
TGME49_247460	ko03410	Base excision repair	Genetic Information Processing	Replication and repair
TGME49_461480	ko04740	Olfactory transduction	Organismal Systems	Sensory system
TGME49_305050	ko04745	Phototransduction - fly	Organismal Systems	Sensory system
TGME49_202830	ko04620	Toll-like receptor signaling pathway	Organismal Systems	Immune system
TGME49_294850	ko04520	Adherens junction	Cellular Processes	Cellular community - eukaryotes
TGME49_226510	ko04141	Protein processing in endoplasmic reticulum	Genetic Information Processing	Folding, sorting and degradation
TGME49_457760	ko04974	Protein digestion and absorption	Organismal Systems	Digestive system
TGME49_293770	ko01100	Metabolic pathways	Metabolism	Global and overview maps
TGME49_288440	ko04371	Apelin signaling pathway	Environmental Information Processing	Signal transduction
TGME49_215480	ko05340	Primary immunodeficiency	Human Diseases	Immune diseases
TGME49_457610	ko05418	Fluid shear stress and atherosclerosis	Human Diseases	Cardiovascular diseases
TGME49_297670	ko04970	Salivary secretion	Organismal Systems	Digestive system
TGME49_297670	ko04912	GnRH signaling pathway	Organismal Systems	Endocrine system
TGME49_294020	ko03020	RNA polymerase	Genetic Information Processing	Transcription
TGME49_310630	ko04261	Adrenergic signaling in cardiomyocytes	Organismal Systems	Circulatory system
TGME49_294710	ko04974	Protein digestion and absorption	Organismal Systems	Digestive system
TGME49_293050	ko03040	Spliceosome	Genetic Information Processing	Transcription
TGME49_200330	ko04062	Chemokine signaling pathway	Organismal Systems	Immune system
TGME49_271800	ko03020	RNA polymerase	Genetic Information Processing	Transcription
TGME49_270170	ko04915	Estrogen signaling pathway	Organismal Systems	Endocrine system
TGME49_258800	ko04713	Circadian entrainment	Organismal Systems	Environmental adaptation
TGME49_458420	ko04512	ECM-receptor interaction	Environmental Information Processing	Signaling molecules and interaction
TGME49_223262	ko05016	Huntington disease	Human Diseases	Neurodegenerative diseases
TGME49_258580	ko05131	Shigellosis	Human Diseases	Infectious diseases: Bacterial
TGME49_258050	ko05418	Fluid shear stress and atherosclerosis	Human Diseases	Cardiovascular diseases
TGME49_256070	ko04068	FoxO signaling pathway	Environmental Information Processing	Signal transduction
TGME49_263750	ko05168	Herpes simplex infection	Human Diseases	Infectious diseases: Viral
TGME49_241850	ko05016	Huntington disease	Human Diseases	Neurodegenerative diseases
TGME49_208590	ko00190	Oxidative phosphorylation	Metabolism	Energy metabolism
TGME49_236160	ko03040	Spliceosome	Genetic Information Processing	Transcription
TGME49_461300	ko05110	Vibrio cholerae infection	Human Diseases	Infectious diseases: Bacterial
TGME49_236650	ko05202	Transcriptional misregulation in cancer	Human Diseases	Cancers: Overview
TGME49_458420	ko05165	Human papillomavirus infection	Human Diseases	Infectious diseases: Viral
TGME49_252500	ko04624	Toll and Imd signaling pathway	Organismal Systems	Immune system
TGME49_310118	ko03013	RNA transport	Genetic Information Processing	Translation
TGME49_290720	ko05165	Human papillomavirus infection	Human Diseases	Infectious diseases: Viral
TGME49_288940	ko05016	Huntington disease	Human Diseases	Neurodegenerative diseases
TGME49_245746	ko05160	Hepatitis C	Human Diseases	Infectious diseases: Viral
TGME49_240690	ko00270	Cysteine and methionine metabolism	Metabolism	Amino acid metabolism
TGME49_461470	ko04210	Apoptosis	Cellular Processes	Cell growth and death
TGME49_266910	ko04722	Neurotrophin signaling pathway	Organismal Systems	Nervous system
BGI_novel_G000065	ko04920	Adipocytokine signaling pathway	Organismal Systems	Endocrine system
TGME49_233405	ko04714	Thermogenesis	Organismal Systems	Environmental adaptation
TGME49_304890	ko04260	Cardiac muscle contraction	Organismal Systems	Circulatory system
TGME49_258720	ko04212	Longevity regulating pathway - worm	Organismal Systems	Aging
TGME49_290030	ko03040	Spliceosome	Genetic Information Processing	Transcription
TGME49_265450	ko04910	Insulin signaling pathway	Organismal Systems	Endocrine system
TGME49_244250	ko00440	Phosphonate and phosphinate metabolism	Metabolism	Metabolism of other amino acids
TGME49_277070	ko05165	Human papillomavirus infection	Human Diseases	Infectious diseases: Viral
TGME49_294220	ko04657	IL-17 signaling pathway	Organismal Systems	Immune system
BGI_novel_G000003	ko04625	C-type lectin receptor signaling pathway	Organismal Systems	Immune system
TGME49_300690	ko03020	RNA polymerase	Genetic Information Processing	Transcription
TGME49_246930	ko04912	GnRH signaling pathway	Organismal Systems	Endocrine system
TGME49_221855	ko04070	Phosphatidylinositol signaling system	Environmental Information Processing	Signal transduction
TGME49_220240	ko04611	Platelet activation	Organismal Systems	Immune system
TGME49_267540	ko04066	HIF-1 signaling pathway	Environmental Information Processing	Signal transduction
TGME49_243410	ko04217	Necroptosis	Cellular Processes	Cell growth and death
TGME49_243350	ko01523	Antifolate resistance	Human Diseases	Drug resistance: Antineoplastic
TGME49_459030	ko04015	Rap1 signaling pathway	Environmental Information Processing	Signal transduction
TGME49_322200	ko04932	Non-alcoholic fatty liver disease (NAFLD)	Human Diseases	Endocrine and metabolic diseases
TGME49_266910	ko04360	Axon guidance	Organismal Systems	Development
TGME49_251440	ko04270	Vascular smooth muscle contraction	Organismal Systems	Circulatory system
TGME49_245670	ko01200	Carbon metabolism	Metabolism	Global and overview maps
TGME49_310080	ko04920	Adipocytokine signaling pathway	Organismal Systems	Endocrine system
TGME49_457380	ko04926	Relaxin signaling pathway	Organismal Systems	Endocrine system
TGME49_299110	ko05160	Hepatitis C	Human Diseases	Infectious diseases: Viral
TGME49_263720	ko04140	Autophagy - animal	Cellular Processes	Transport and catabolism
TGME49_235750	ko04114	Oocyte meiosis	Cellular Processes	Cell growth and death
TGME49_293180	ko00220	Arginine biosynthesis	Metabolism	Amino acid metabolism
TGME49_270830	ko03040	Spliceosome	Genetic Information Processing	Transcription
TGME49_306930	ko03050	Proteasome	Genetic Information Processing	Folding, sorting and degradation
TGME49_254120	ko04212	Longevity regulating pathway - worm	Organismal Systems	Aging
TGME49_200400	ko04728	Dopaminergic synapse	Organismal Systems	Nervous system
TGME49_313450	ko04961	Endocrine and other factor-regulated calcium reabsorption	Organismal Systems	Excretory system
TGME49_229140	ko04146	Peroxisome	Cellular Processes	Transport and catabolism
TGME49_457920	ko05205	Proteoglycans in cancer	Human Diseases	Cancers: Overview
TGME49_265450	ko05230	Central carbon metabolism in cancer	Human Diseases	Cancers: Overview
TGME49_214750	ko04933	AGE-RAGE signaling pathway in diabetic complications	Human Diseases	Endocrine and metabolic diseases
TGME49_249240	ko05152	Tuberculosis	Human Diseases	Infectious diseases: Bacterial
TGME49_272630	ko03040	Spliceosome	Genetic Information Processing	Transcription
TGME49_271750	ko04912	GnRH signaling pathway	Organismal Systems	Endocrine system
TGME49_294850	ko04391	Hippo signaling pathway - fly	Environmental Information Processing	Signal transduction
TGME49_266960	ko04540	Gap junction	Cellular Processes	Cellular community - eukaryotes
TGME49_300260	ko00970	Aminoacyl-tRNA biosynthesis	Genetic Information Processing	Translation
TGME49_269660	ko03420	Nucleotide excision repair	Genetic Information Processing	Replication and repair
TGME49_221620	ko04540	Gap junction	Cellular Processes	Cellular community - eukaryotes
TGME49_256070	ko04659	Th17 cell differentiation	Organismal Systems	Immune system
TGME49_246690	ko03015	mRNA surveillance pathway	Genetic Information Processing	Translation
TGME49_311260	ko05034	Alcoholism	Human Diseases	Substance dependence
TGME49_231590	ko04621	NOD-like receptor signaling pathway	Organismal Systems	Immune system
TGME49_221855	ko04810	Regulation of actin cytoskeleton	Cellular Processes	Cell motility
TGME49_264080	ko04714	Thermogenesis	Organismal Systems	Environmental adaptation
TGME49_306480	ko05152	Tuberculosis	Human Diseases	Infectious diseases: Bacterial
TGME49_266910	ko04150	mTOR signaling pathway	Environmental Information Processing	Signal transduction
TGME49_459260	ko04926	Relaxin signaling pathway	Organismal Systems	Endocrine system
TGME49_257080	ko05032	Morphine addiction	Human Diseases	Substance dependence
TGME49_205265	ko04934	Cushing syndrome	Human Diseases	Endocrine and metabolic diseases
TGME49_230920	ko04144	Endocytosis	Cellular Processes	Transport and catabolism
TGME49_293340	ko03013	RNA transport	Genetic Information Processing	Translation
TGME49_293180	ko04217	Necroptosis	Cellular Processes	Cell growth and death
TGME49_269442	ko04261	Adrenergic signaling in cardiomyocytes	Organismal Systems	Circulatory system
TGME49_292245	ko04740	Olfactory transduction	Organismal Systems	Sensory system
TGME49_253970	ko03020	RNA polymerase	Genetic Information Processing	Transcription
TGME49_291310	ko00190	Oxidative phosphorylation	Metabolism	Energy metabolism
TGME49_270330	ko05222	Small cell lung cancer	Human Diseases	Cancers: Specific types
TGME49_225770	ko04624	Toll and Imd signaling pathway	Organismal Systems	Immune system
TGME49_237800	ko05414	Dilated cardiomyopathy (DCM)	Human Diseases	Cardiovascular diseases
TGME49_233905	ko04921	Oxytocin signaling pathway	Organismal Systems	Endocrine system
TGME49_459280	ko04530	Tight junction	Cellular Processes	Cellular community - eukaryotes
TGME49_278910	ko01230	Biosynthesis of amino acids	Metabolism	Global and overview maps
TGME49_261760	ko00565	Ether lipid metabolism	Metabolism	Lipid metabolism
TGME49_314418	ko04142	Lysosome	Cellular Processes	Transport and catabolism
TGME49_304740	ko04915	Estrogen signaling pathway	Organismal Systems	Endocrine system
TGME49_459660	ko05164	Influenza A	Human Diseases	Infectious diseases: Viral
TGME49_459460	ko05410	Hypertrophic cardiomyopathy (HCM)	Human Diseases	Cardiovascular diseases
TGME49_458920	ko04670	Leukocyte transendothelial migration	Organismal Systems	Immune system
TGME49_313150	ko01522	Endocrine resistance	Human Diseases	Drug resistance: Antineoplastic
TGME49_300340	ko03018	RNA degradation	Genetic Information Processing	Folding, sorting and degradation
TGME49_233230	ko03013	RNA transport	Genetic Information Processing	Translation
TGME49_458480	ko04933	AGE-RAGE signaling pathway in diabetic complications	Human Diseases	Endocrine and metabolic diseases
TGME49_289950	ko03020	RNA polymerase	Genetic Information Processing	Transcription
TGME49_320110	ko03430	Mismatch repair	Genetic Information Processing	Replication and repair
TGME49_224460	ko04614	Renin-angiotensin system	Organismal Systems	Endocrine system
TGME49_265020	ko04810	Regulation of actin cytoskeleton	Cellular Processes	Cell motility
TGME49_223140	ko00970	Aminoacyl-tRNA biosynthesis	Genetic Information Processing	Translation
TGME49_284190	ko00620	Pyruvate metabolism	Metabolism	Carbohydrate metabolism
TGME49_229020	ko05165	Human papillomavirus infection	Human Diseases	Infectious diseases: Viral
TGME49_228420	ko04540	Gap junction	Cellular Processes	Cellular community - eukaryotes
TGME49_266110	ko05161	Hepatitis B	Human Diseases	Infectious diseases: Viral
BGI_novel_G000058	ko00190	Oxidative phosphorylation	Metabolism	Energy metabolism
TGME49_459840	ko04520	Adherens junction	Cellular Processes	Cellular community - eukaryotes
TGME49_300380	ko04141	Protein processing in endoplasmic reticulum	Genetic Information Processing	Folding, sorting and degradation
TGME49_258030	ko03410	Base excision repair	Genetic Information Processing	Replication and repair
TGME49_315670	ko04391	Hippo signaling pathway - fly	Environmental Information Processing	Signal transduction
TGME49_227450	ko03018	RNA degradation	Genetic Information Processing	Folding, sorting and degradation
TGME49_240560	ko00982	Drug metabolism - cytochrome P450	Metabolism	Xenobiotics biodegradation and metabolism
TGME49_235515	ko05164	Influenza A	Human Diseases	Infectious diseases: Viral
TGME49_269442	ko04625	C-type lectin receptor signaling pathway	Organismal Systems	Immune system
TGME49_233810	ko04370	VEGF signaling pathway	Environmental Information Processing	Signal transduction
TGME49_459840	ko05100	Bacterial invasion of epithelial cells	Human Diseases	Infectious diseases: Bacterial
TGME49_459280	ko04670	Leukocyte transendothelial migration	Organismal Systems	Immune system
TGME49_265450	ko01200	Carbon metabolism	Metabolism	Global and overview maps
TGME49_238210	ko04371	Apelin signaling pathway	Environmental Information Processing	Signal transduction
TGME49_457380	ko04933	AGE-RAGE signaling pathway in diabetic complications	Human Diseases	Endocrine and metabolic diseases
TGME49_244590	ko04217	Necroptosis	Cellular Processes	Cell growth and death
TGME49_203970	ko01100	Metabolic pathways	Metabolism	Global and overview maps
TGME49_273490	ko00910	Nitrogen metabolism	Metabolism	Energy metabolism
TGME49_258530	ko04214	Apoptosis - fly	Cellular Processes	Cell growth and death
BGI_novel_G000077	ko05010	Alzheimer disease	Human Diseases	Neurodegenerative diseases
TGME49_459030	ko05130	Pathogenic Escherichia coli infection	Human Diseases	Infectious diseases: Bacterial
TGME49_293610	ko01100	Metabolic pathways	Metabolism	Global and overview maps
TGME49_232160	ko04657	IL-17 signaling pathway	Organismal Systems	Immune system
TGME49_206310	ko01100	Metabolic pathways	Metabolism	Global and overview maps
TGME49_242380	ko00062	Fatty acid elongation	Metabolism	Lipid metabolism
TGME49_211050	ko04910	Insulin signaling pathway	Organismal Systems	Endocrine system
TGME49_278740	ko01100	Metabolic pathways	Metabolism	Global and overview maps
TGME49_298020	ko03040	Spliceosome	Genetic Information Processing	Transcription
TGME49_297070	ko00910	Nitrogen metabolism	Metabolism	Energy metabolism
TGME49_275670	ko05226	Gastric cancer	Human Diseases	Cancers: Specific types
TGME49_460550	ko04926	Relaxin signaling pathway	Organismal Systems	Endocrine system
TGME49_249720	ko04714	Thermogenesis	Organismal Systems	Environmental adaptation
TGME49_323300	ko05200	Pathways in cancer	Human Diseases	Cancers: Overview
TGME49_316400	ko04145	Phagosome	Cellular Processes	Transport and catabolism
TGME49_235360	ko05010	Alzheimer disease	Human Diseases	Neurodegenerative diseases
TGME49_460970	ko04926	Relaxin signaling pathway	Organismal Systems	Endocrine system
TGME49_269460	ko04114	Oocyte meiosis	Cellular Processes	Cell growth and death
TGME49_255060	ko04260	Cardiac muscle contraction	Organismal Systems	Circulatory system
TGME49_215260	ko00240	Pyrimidine metabolism	Metabolism	Nucleotide metabolism
TGME49_220950	ko00010	Glycolysis / Gluconeogenesis	Metabolism	Carbohydrate metabolism
TGME49_258010	ko05214	Glioma	Human Diseases	Cancers: Specific types
TGME49_249870	ko04530	Tight junction	Cellular Processes	Cellular community - eukaryotes
TGME49_311260	ko04910	Insulin signaling pathway	Organismal Systems	Endocrine system
TGME49_240370	ko04933	AGE-RAGE signaling pathway in diabetic complications	Human Diseases	Endocrine and metabolic diseases
TGME49_292935	ko00052	Galactose metabolism	Metabolism	Carbohydrate metabolism
TGME49_255160	ko04974	Protein digestion and absorption	Organismal Systems	Digestive system
TGME49_285425	ko04657	IL-17 signaling pathway	Organismal Systems	Immune system
TGME49_245990	ko04657	IL-17 signaling pathway	Organismal Systems	Immune system
TGME49_457400	ko04611	Platelet activation	Organismal Systems	Immune system
TGME49_313930	ko03020	RNA polymerase	Genetic Information Processing	Transcription
TGME49_255670	ko05160	Hepatitis C	Human Diseases	Infectious diseases: Viral
TGME49_249470	ko04210	Apoptosis	Cellular Processes	Cell growth and death
TGME49_208590	ko05165	Human papillomavirus infection	Human Diseases	Infectious diseases: Viral
TGME49_285990	ko04510	Focal adhesion	Cellular Processes	Cellular community - eukaryotes
TGME49_233140	ko00983	Drug metabolism - other enzymes	Metabolism	Xenobiotics biodegradation and metabolism
TGME49_297680	ko04270	Vascular smooth muscle contraction	Organismal Systems	Circulatory system
TGME49_209050	ko04064	NF-kappa B signaling pathway	Environmental Information Processing	Signal transduction
TGME49_232730	ko00561	Glycerolipid metabolism	Metabolism	Lipid metabolism
TGME49_202760	ko05169	Epstein-Barr virus infection	Human Diseases	Infectious diseases: Viral
TGME49_251440	ko04925	Aldosterone synthesis and secretion	Organismal Systems	Endocrine system
TGME49_460970	ko05146	Amoebiasis	Human Diseases	Infectious diseases: Parasitic
TGME49_460250	ko04520	Adherens junction	Cellular Processes	Cellular community - eukaryotes
TGME49_299020	ko03013	RNA transport	Genetic Information Processing	Translation
TGME49_239420	ko04012	ErbB signaling pathway	Environmental Information Processing	Signal transduction
TGME49_284550	ko04720	Long-term potentiation	Organismal Systems	Nervous system
TGME49_460920	ko05410	Hypertrophic cardiomyopathy (HCM)	Human Diseases	Cardiovascular diseases
TGME49_209050	ko05168	Herpes simplex infection	Human Diseases	Infectious diseases: Viral
TGME49_458450	ko05132	Salmonella infection	Human Diseases	Infectious diseases: Bacterial
TGME49_318420	ko03040	Spliceosome	Genetic Information Processing	Transcription
BGI_novel_G000008	ko05016	Huntington disease	Human Diseases	Neurodegenerative diseases
TGME49_458920	ko04530	Tight junction	Cellular Processes	Cellular community - eukaryotes
TGME49_312100	ko04261	Adrenergic signaling in cardiomyocytes	Organismal Systems	Circulatory system
TGME49_219280	ko05410	Hypertrophic cardiomyopathy (HCM)	Human Diseases	Cardiovascular diseases
TGME49_459300	ko04611	Platelet activation	Organismal Systems	Immune system
TGME49_299210	ko00240	Pyrimidine metabolism	Metabolism	Nucleotide metabolism
TGME49_294390	ko04722	Neurotrophin signaling pathway	Organismal Systems	Nervous system
TGME49_460920	ko04530	Tight junction	Cellular Processes	Cellular community - eukaryotes
TGME49_459180	ko04611	Platelet activation	Organismal Systems	Immune system
TGME49_288600	ko04136	Autophagy - other	Cellular Processes	Transport and catabolism
TGME49_315470	ko04970	Salivary secretion	Organismal Systems	Digestive system
TGME49_459460	ko04520	Adherens junction	Cellular Processes	Cellular community - eukaryotes
TGME49_458650	ko04670	Leukocyte transendothelial migration	Organismal Systems	Immune system
TGME49_459630	ko04714	Thermogenesis	Organismal Systems	Environmental adaptation
TGME49_226040	ko04713	Circadian entrainment	Organismal Systems	Environmental adaptation
TGME49_251440	ko04745	Phototransduction - fly	Organismal Systems	Sensory system
TGME49_207460	ko04014	Ras signaling pathway	Environmental Information Processing	Signal transduction
TGME49_458640	ko04926	Relaxin signaling pathway	Organismal Systems	Endocrine system
TGME49_458450	ko05130	Pathogenic Escherichia coli infection	Human Diseases	Infectious diseases: Bacterial
TGME49_265040	ko04919	Thyroid hormone signaling pathway	Organismal Systems	Endocrine system
TGME49_226950	ko05146	Amoebiasis	Human Diseases	Infectious diseases: Parasitic
TGME49_289010	ko04625	C-type lectin receptor signaling pathway	Organismal Systems	Immune system
TGME49_237020	ko03008	Ribosome biogenesis in eukaryotes	Genetic Information Processing	Translation
TGME49_213388	ko05016	Huntington disease	Human Diseases	Neurodegenerative diseases
TGME49_234060	ko05016	Huntington disease	Human Diseases	Neurodegenerative diseases
TGME49_260430	ko00230	Purine metabolism	Metabolism	Nucleotide metabolism
TGME49_224490	ko05166	Human T-cell leukemia virus 1 infection	Human Diseases	Infectious diseases: Viral
TGME49_315480	ko03320	PPAR signaling pathway	Organismal Systems	Endocrine system
TGME49_314830	ko03040	Spliceosome	Genetic Information Processing	Transcription
TGME49_316520	ko01100	Metabolic pathways	Metabolism	Global and overview maps
TGME49_311430	ko03008	Ribosome biogenesis in eukaryotes	Genetic Information Processing	Translation
TGME49_266785	ko04140	Autophagy - animal	Cellular Processes	Transport and catabolism
TGME49_249380	ko04022	cGMP-PKG signaling pathway	Environmental Information Processing	Signal transduction
TGME49_213800	ko05010	Alzheimer disease	Human Diseases	Neurodegenerative diseases
TGME49_233140	ko01100	Metabolic pathways	Metabolism	Global and overview maps
TGME49_460730	ko04714	Thermogenesis	Organismal Systems	Environmental adaptation
TGME49_269000	ko02010	ABC transporters	Environmental Information Processing	Membrane transport
TGME49_320210	ko03040	Spliceosome	Genetic Information Processing	Transcription
TGME49_202920	ko01100	Metabolic pathways	Metabolism	Global and overview maps
TGME49_322210	ko04714	Thermogenesis	Organismal Systems	Environmental adaptation
TGME49_224220	ko04730	Long-term depression	Organismal Systems	Nervous system
TGME49_251440	ko04915	Estrogen signaling pathway	Organismal Systems	Endocrine system
TGME49_243550	ko04062	Chemokine signaling pathway	Organismal Systems	Immune system
TGME49_240590	ko03020	RNA polymerase	Genetic Information Processing	Transcription
TGME49_310670	ko04910	Insulin signaling pathway	Organismal Systems	Endocrine system
TGME49_460680	ko04670	Leukocyte transendothelial migration	Organismal Systems	Immune system
BGI_novel_G000065	ko04146	Peroxisome	Cellular Processes	Transport and catabolism
TGME49_265450	ko00010	Glycolysis / Gluconeogenesis	Metabolism	Carbohydrate metabolism
TGME49_260520	ko05412	Arrhythmogenic right ventricular cardiomyopathy (ARVC)	Human Diseases	Cardiovascular diseases
TGME49_308000	ko03015	mRNA surveillance pathway	Genetic Information Processing	Translation
TGME49_306480	ko04932	Non-alcoholic fatty liver disease (NAFLD)	Human Diseases	Endocrine and metabolic diseases
TGME49_315210	ko04144	Endocytosis	Cellular Processes	Transport and catabolism
TGME49_220420	ko00230	Purine metabolism	Metabolism	Nucleotide metabolism
TGME49_286120	ko04614	Renin-angiotensin system	Organismal Systems	Endocrine system
TGME49_205250	ko04728	Dopaminergic synapse	Organismal Systems	Nervous system
TGME49_280070	ko04144	Endocytosis	Cellular Processes	Transport and catabolism
TGME49_271060	ko04144	Endocytosis	Cellular Processes	Transport and catabolism
TGME49_247760	ko03320	PPAR signaling pathway	Organismal Systems	Endocrine system
TGME49_214320	ko05166	Human T-cell leukemia virus 1 infection	Human Diseases	Infectious diseases: Viral
TGME49_219320	ko00740	Riboflavin metabolism	Metabolism	Metabolism of cofactors and vitamins
TGME49_243170	ko05146	Amoebiasis	Human Diseases	Infectious diseases: Parasitic
TGME49_234450	ko03010	Ribosome	Genetic Information Processing	Translation
TGME49_458700	ko05146	Amoebiasis	Human Diseases	Infectious diseases: Parasitic
TGME49_273478	ko05016	Huntington disease	Human Diseases	Neurodegenerative diseases
TGME49_218720	ko05168	Herpes simplex infection	Human Diseases	Infectious diseases: Viral
TGME49_232475	ko04530	Tight junction	Cellular Processes	Cellular community - eukaryotes
TGME49_206490	ko03020	RNA polymerase	Genetic Information Processing	Transcription
TGME49_270170	ko04924	Renin secretion	Organismal Systems	Endocrine system
TGME49_260410	ko03020	RNA polymerase	Genetic Information Processing	Transcription
TGME49_203580	ko04212	Longevity regulating pathway - worm	Organismal Systems	Aging
TGME49_270330	ko05203	Viral carcinogenesis	Human Diseases	Cancers: Overview
TGME49_253925	ko05222	Small cell lung cancer	Human Diseases	Cancers: Specific types
TGME49_232980	ko03015	mRNA surveillance pathway	Genetic Information Processing	Translation
TGME49_315100	ko05016	Huntington disease	Human Diseases	Neurodegenerative diseases
TGME49_225770	ko04010	MAPK signaling pathway	Environmental Information Processing	Signal transduction
TGME49_459630	ko04015	Rap1 signaling pathway	Environmental Information Processing	Signal transduction
TGME49_251950	ko03010	Ribosome	Genetic Information Processing	Translation
TGME49_262920	ko04214	Apoptosis - fly	Cellular Processes	Cell growth and death
TGME49_269442	ko04014	Ras signaling pathway	Environmental Information Processing	Signal transduction
TGME49_220240	ko05165	Human papillomavirus infection	Human Diseases	Infectious diseases: Viral
TGME49_243800	ko04146	Peroxisome	Cellular Processes	Transport and catabolism
TGME49_218470	ko04612	Antigen processing and presentation	Organismal Systems	Immune system
TGME49_269710	ko05222	Small cell lung cancer	Human Diseases	Cancers: Specific types
TGME49_308960	ko04146	Peroxisome	Cellular Processes	Transport and catabolism
TGME49_234280	ko00230	Purine metabolism	Metabolism	Nucleotide metabolism
TGME49_208090	ko05168	Herpes simplex infection	Human Diseases	Infectious diseases: Viral
TGME49_230570	ko03015	mRNA surveillance pathway	Genetic Information Processing	Translation
TGME49_219630	ko04970	Salivary secretion	Organismal Systems	Digestive system
TGME49_312570	ko04914	Progesterone-mediated oocyte maturation	Organismal Systems	Endocrine system
TGME49_239630	ko00240	Pyrimidine metabolism	Metabolism	Nucleotide metabolism
TGME49_321310	ko03040	Spliceosome	Genetic Information Processing	Transcription
TGME49_213060	ko00410	beta-Alanine metabolism	Metabolism	Metabolism of other amino acids
TGME49_238960	ko04925	Aldosterone synthesis and secretion	Organismal Systems	Endocrine system
TGME49_305770	ko05160	Hepatitis C	Human Diseases	Infectious diseases: Viral
TGME49_263300	ko04979	Cholesterol metabolism	Organismal Systems	Digestive system
TGME49_249720	ko05016	Huntington disease	Human Diseases	Neurodegenerative diseases
TGME49_256830	ko05168	Herpes simplex infection	Human Diseases	Infectious diseases: Viral
TGME49_461300	ko04919	Thyroid hormone signaling pathway	Organismal Systems	Endocrine system
TGME49_286080	ko03040	Spliceosome	Genetic Information Processing	Transcription
TGME49_461220	ko04926	Relaxin signaling pathway	Organismal Systems	Endocrine system
TGME49_326800	ko01100	Metabolic pathways	Metabolism	Global and overview maps
TGME49_226030	ko05166	Human T-cell leukemia virus 1 infection	Human Diseases	Infectious diseases: Viral
TGME49_459740	ko04015	Rap1 signaling pathway	Environmental Information Processing	Signal transduction
TGME49_458280	ko05416	Viral myocarditis	Human Diseases	Cardiovascular diseases
TGME49_272590	ko03015	mRNA surveillance pathway	Genetic Information Processing	Translation
TGME49_233905	ko04710	Circadian rhythm	Organismal Systems	Environmental adaptation
TGME49_311260	ko04740	Olfactory transduction	Organismal Systems	Sensory system
TGME49_298990	ko05014	Amyotrophic lateral sclerosis (ALS)	Human Diseases	Neurodegenerative diseases
TGME49_320120	ko00230	Purine metabolism	Metabolism	Nucleotide metabolism
TGME49_279450	ko01100	Metabolic pathways	Metabolism	Global and overview maps
TGME49_288380	ko04621	NOD-like receptor signaling pathway	Organismal Systems	Immune system
TGME49_290170	ko05168	Herpes simplex infection	Human Diseases	Infectious diseases: Viral
TGME49_460620	ko04145	Phagosome	Cellular Processes	Transport and catabolism
TGME49_312230	ko01524	Platinum drug resistance	Human Diseases	Drug resistance: Antineoplastic
TGME49_231350	ko04931	Insulin resistance	Human Diseases	Endocrine and metabolic diseases
TGME49_249900	ko05016	Huntington disease	Human Diseases	Neurodegenerative diseases
TGME49_203490	ko03008	Ribosome biogenesis in eukaryotes	Genetic Information Processing	Translation
TGME49_461470	ko04015	Rap1 signaling pathway	Environmental Information Processing	Signal transduction
TGME49_302450	ko03022	Basal transcription factors	Genetic Information Processing	Transcription
TGME49_216480	ko03013	RNA transport	Genetic Information Processing	Translation
TGME49_209985	ko04926	Relaxin signaling pathway	Organismal Systems	Endocrine system
TGME49_301216	ko03018	RNA degradation	Genetic Information Processing	Folding, sorting and degradation
TGME49_458640	ko05100	Bacterial invasion of epithelial cells	Human Diseases	Infectious diseases: Bacterial
TGME49_304760	ko04933	AGE-RAGE signaling pathway in diabetic complications	Human Diseases	Endocrine and metabolic diseases
TGME49_262010	ko04270	Vascular smooth muscle contraction	Organismal Systems	Circulatory system
TGME49_239420	ko04740	Olfactory transduction	Organismal Systems	Sensory system
TGME49_460680	ko04611	Platelet activation	Organismal Systems	Immune system
TGME49_313140	ko01230	Biosynthesis of amino acids	Metabolism	Global and overview maps
TGME49_459150	ko04510	Focal adhesion	Cellular Processes	Cellular community - eukaryotes
TGME49_247710	ko04711	Circadian rhythm - fly	Organismal Systems	Environmental adaptation
TGME49_232320	ko03020	RNA polymerase	Genetic Information Processing	Transcription
TGME49_310970	ko04657	IL-17 signaling pathway	Organismal Systems	Immune system
BGI_novel_G000011	ko04260	Cardiac muscle contraction	Organismal Systems	Circulatory system
TGME49_219280	ko04520	Adherens junction	Cellular Processes	Cellular community - eukaryotes
TGME49_226040	ko04745	Phototransduction - fly	Organismal Systems	Sensory system
TGME49_218260	ko05034	Alcoholism	Human Diseases	Substance dependence
TGME49_230050	ko03010	Ribosome	Genetic Information Processing	Translation
TGME49_249900	ko05166	Human T-cell leukemia virus 1 infection	Human Diseases	Infectious diseases: Viral
TGME49_310160	ko03008	Ribosome biogenesis in eukaryotes	Genetic Information Processing	Translation
TGME49_270800	ko05226	Gastric cancer	Human Diseases	Cancers: Specific types
TGME49_251550	ko03320	PPAR signaling pathway	Organismal Systems	Endocrine system
TGME49_204050	ko05131	Shigellosis	Human Diseases	Infectious diseases: Bacterial
TGME49_220180	ko05168	Herpes simplex infection	Human Diseases	Infectious diseases: Viral
TGME49_301120	ko00630	Glyoxylate and dicarboxylate metabolism	Metabolism	Carbohydrate metabolism
TGME49_321300	ko04621	NOD-like receptor signaling pathway	Organismal Systems	Immune system
TGME49_220530	ko04970	Salivary secretion	Organismal Systems	Digestive system
TGME49_315980	ko03040	Spliceosome	Genetic Information Processing	Transcription
TGME49_458640	ko04919	Thyroid hormone signaling pathway	Organismal Systems	Endocrine system
TGME49_319930	ko00280	Valine, leucine and isoleucine degradation	Metabolism	Amino acid metabolism
TGME49_458300	ko04926	Relaxin signaling pathway	Organismal Systems	Endocrine system
TGME49_292330	ko04926	Relaxin signaling pathway	Organismal Systems	Endocrine system
TGME49_315620	ko04150	mTOR signaling pathway	Environmental Information Processing	Signal transduction
TGME49_205398	ko03440	Homologous recombination	Genetic Information Processing	Replication and repair
TGME49_256070	ko04013	MAPK signaling pathway - fly	Environmental Information Processing	Signal transduction
TGME49_231770	ko04530	Tight junction	Cellular Processes	Cellular community - eukaryotes
TGME49_310700	ko05034	Alcoholism	Human Diseases	Substance dependence
TGME49_460920	ko05225	Hepatocellular carcinoma	Human Diseases	Cancers: Specific types
TGME49_326700	ko05016	Huntington disease	Human Diseases	Neurodegenerative diseases
TGME49_239250	ko00561	Glycerolipid metabolism	Metabolism	Lipid metabolism
TGME49_316620	ko04120	Ubiquitin mediated proteolysis	Genetic Information Processing	Folding, sorting and degradation
TGME49_247920	ko01100	Metabolic pathways	Metabolism	Global and overview maps
TGME49_207060	ko00230	Purine metabolism	Metabolism	Nucleotide metabolism
TGME49_273490	ko00630	Glyoxylate and dicarboxylate metabolism	Metabolism	Carbohydrate metabolism
TGME49_213400	ko05168	Herpes simplex infection	Human Diseases	Infectious diseases: Viral
TGME49_239620	ko00240	Pyrimidine metabolism	Metabolism	Nucleotide metabolism
TGME49_247520	ko03022	Basal transcription factors	Genetic Information Processing	Transcription
TGME49_209030	ko05410	Hypertrophic cardiomyopathy (HCM)	Human Diseases	Cardiovascular diseases
TGME49_297670	ko04020	Calcium signaling pathway	Environmental Information Processing	Signal transduction
TGME49_258508	ko04020	Calcium signaling pathway	Environmental Information Processing	Signal transduction
TGME49_203135	ko05016	Huntington disease	Human Diseases	Neurodegenerative diseases
TGME49_253430	ko01230	Biosynthesis of amino acids	Metabolism	Global and overview maps
TGME49_206540	ko05168	Herpes simplex infection	Human Diseases	Infectious diseases: Viral
TGME49_284540	ko01100	Metabolic pathways	Metabolism	Global and overview maps
TGME49_460680	ko04745	Phototransduction - fly	Organismal Systems	Sensory system
TGME49_459840	ko04714	Thermogenesis	Organismal Systems	Environmental adaptation
TGME49_322210	ko05010	Alzheimer disease	Human Diseases	Neurodegenerative diseases
TGME49_252320	ko03018	RNA degradation	Genetic Information Processing	Folding, sorting and degradation
TGME49_270170	ko05414	Dilated cardiomyopathy (DCM)	Human Diseases	Cardiovascular diseases
TGME49_237700	ko05166	Human T-cell leukemia virus 1 infection	Human Diseases	Infectious diseases: Viral
TGME49_234270	ko05414	Dilated cardiomyopathy (DCM)	Human Diseases	Cardiovascular diseases
TGME49_268210	ko04210	Apoptosis	Cellular Processes	Cell growth and death
TGME49_207680	ko04110	Cell cycle	Cellular Processes	Cell growth and death
TGME49_315250	ko04928	Parathyroid hormone synthesis, secretion and action	Organismal Systems	Endocrine system
TGME49_207820	ko05142	Chagas disease (American trypanosomiasis)	Human Diseases	Infectious diseases: Parasitic
TGME49_233405	ko00190	Oxidative phosphorylation	Metabolism	Energy metabolism
TGME49_228150	ko04512	ECM-receptor interaction	Environmental Information Processing	Signaling molecules and interaction
TGME49_254555	ko05166	Human T-cell leukemia virus 1 infection	Human Diseases	Infectious diseases: Viral
TGME49_304480	ko05215	Prostate cancer	Human Diseases	Cancers: Specific types
TGME49_209030	ko05130	Pathogenic Escherichia coli infection	Human Diseases	Infectious diseases: Bacterial
TGME49_256070	ko05222	Small cell lung cancer	Human Diseases	Cancers: Specific types
TGME49_459460	ko04510	Focal adhesion	Cellular Processes	Cellular community - eukaryotes
TGME49_270170	ko04962	Vasopressin-regulated water reabsorption	Organismal Systems	Excretory system
TGME49_257070	ko04933	AGE-RAGE signaling pathway in diabetic complications	Human Diseases	Endocrine and metabolic diseases
TGME49_209985	ko04340	Hedgehog signaling pathway	Environmental Information Processing	Signal transduction
TGME49_235700	ko00030	Pentose phosphate pathway	Metabolism	Carbohydrate metabolism
TGME49_262930	ko00510	N-Glycan biosynthesis	Metabolism	Glycan biosynthesis and metabolism
TGME49_323300	ko05160	Hepatitis C	Human Diseases	Infectious diseases: Viral
TGME49_209985	ko04211	Longevity regulating pathway	Organismal Systems	Aging
TGME49_229020	ko05215	Prostate cancer	Human Diseases	Cancers: Specific types
TGME49_218560	ko00620	Pyruvate metabolism	Metabolism	Carbohydrate metabolism
TGME49_281920	ko00190	Oxidative phosphorylation	Metabolism	Energy metabolism
TGME49_253470	ko05410	Hypertrophic cardiomyopathy (HCM)	Human Diseases	Cardiovascular diseases
TGME49_312380	ko04915	Estrogen signaling pathway	Organismal Systems	Endocrine system
TGME49_459020	ko04391	Hippo signaling pathway - fly	Environmental Information Processing	Signal transduction
TGME49_269460	ko04071	Sphingolipid signaling pathway	Environmental Information Processing	Signal transduction
TGME49_312570	ko05200	Pathways in cancer	Human Diseases	Cancers: Overview
TGME49_281920	ko04721	Synaptic vesicle cycle	Organismal Systems	Nervous system
TGME49_254220	ko05016	Huntington disease	Human Diseases	Neurodegenerative diseases
TGME49_270880	ko04933	AGE-RAGE signaling pathway in diabetic complications	Human Diseases	Endocrine and metabolic diseases
TGME49_301300	ko03040	Spliceosome	Genetic Information Processing	Transcription
TGME49_460920	ko05100	Bacterial invasion of epithelial cells	Human Diseases	Infectious diseases: Bacterial
TGME49_316430	ko05231	Choline metabolism in cancer	Human Diseases	Cancers: Overview
TGME49_308010	ko03013	RNA transport	Genetic Information Processing	Translation
TGME49_238140	ko04744	Phototransduction	Organismal Systems	Sensory system
TGME49_319530	ko03040	Spliceosome	Genetic Information Processing	Transcription
TGME49_210960	ko03420	Nucleotide excision repair	Genetic Information Processing	Replication and repair
TGME49_459660	ko05205	Proteoglycans in cancer	Human Diseases	Cancers: Overview
TGME49_237700	ko05012	Parkinson disease	Human Diseases	Neurodegenerative diseases
TGME49_290890	ko01100	Metabolic pathways	Metabolism	Global and overview maps
TGME49_270320	ko04013	MAPK signaling pathway - fly	Environmental Information Processing	Signal transduction
TGME49_245710	ko05169	Epstein-Barr virus infection	Human Diseases	Infectious diseases: Viral
TGME49_459260	ko04611	Platelet activation	Organismal Systems	Immune system
TGME49_266910	ko04110	Cell cycle	Cellular Processes	Cell growth and death
TGME49_239530	ko01100	Metabolic pathways	Metabolism	Global and overview maps
TGME49_271750	ko04261	Adrenergic signaling in cardiomyocytes	Organismal Systems	Circulatory system
TGME49_278660	ko04972	Pancreatic secretion	Organismal Systems	Digestive system
TGME49_201850	ko04146	Peroxisome	Cellular Processes	Transport and catabolism
TGME49_459280	ko04391	Hippo signaling pathway - fly	Environmental Information Processing	Signal transduction
TGME49_217580	ko04623	Cytosolic DNA-sensing pathway	Organismal Systems	Immune system
TGME49_323300	ko05231	Choline metabolism in cancer	Human Diseases	Cancers: Overview
TGME49_229020	ko04114	Oocyte meiosis	Cellular Processes	Cell growth and death
TGME49_215440	ko04330	Notch signaling pathway	Environmental Information Processing	Signal transduction
BGI_novel_G000077	ko04932	Non-alcoholic fatty liver disease (NAFLD)	Human Diseases	Endocrine and metabolic diseases
TGME49_226030	ko04923	Regulation of lipolysis in adipocytes	Organismal Systems	Endocrine system
TGME49_458640	ko05131	Shigellosis	Human Diseases	Infectious diseases: Bacterial
TGME49_219828	ko04140	Autophagy - animal	Cellular Processes	Transport and catabolism
TGME49_216060	ko03020	RNA polymerase	Genetic Information Processing	Transcription
TGME49_265020	ko05231	Choline metabolism in cancer	Human Diseases	Cancers: Overview
TGME49_221360	ko04371	Apelin signaling pathway	Environmental Information Processing	Signal transduction
TGME49_216430	ko03020	RNA polymerase	Genetic Information Processing	Transcription
TGME49_269430	ko00900	Terpenoid backbone biosynthesis	Metabolism	Metabolism of terpenoids and polyketides
TGME49_268860	ko01200	Carbon metabolism	Metabolism	Global and overview maps
TGME49_459150	ko04512	ECM-receptor interaction	Environmental Information Processing	Signaling molecules and interaction
TGME49_254630	ko05165	Human papillomavirus infection	Human Diseases	Infectious diseases: Viral
TGME49_458080	ko04926	Relaxin signaling pathway	Organismal Systems	Endocrine system
TGME49_460560	ko04974	Protein digestion and absorption	Organismal Systems	Digestive system
TGME49_458450	ko05225	Hepatocellular carcinoma	Human Diseases	Cancers: Specific types
TGME49_311260	ko04024	cAMP signaling pathway	Environmental Information Processing	Signal transduction
TGME49_269582	ko04391	Hippo signaling pathway - fly	Environmental Information Processing	Signal transduction
TGME49_257080	ko04024	cAMP signaling pathway	Environmental Information Processing	Signal transduction
TGME49_235515	ko05206	MicroRNAs in cancer	Human Diseases	Cancers: Overview
TGME49_289310	ko03420	Nucleotide excision repair	Genetic Information Processing	Replication and repair
TGME49_237130	ko00190	Oxidative phosphorylation	Metabolism	Energy metabolism
TGME49_257070	ko05146	Amoebiasis	Human Diseases	Infectious diseases: Parasitic
TGME49_222130	ko03040	Spliceosome	Genetic Information Processing	Transcription
TGME49_285650	ko05168	Herpes simplex infection	Human Diseases	Infectious diseases: Viral
TGME49_269730	ko04115	p53 signaling pathway	Cellular Processes	Cell growth and death
TGME49_458640	ko04933	AGE-RAGE signaling pathway in diabetic complications	Human Diseases	Endocrine and metabolic diseases
TGME49_266610	ko05146	Amoebiasis	Human Diseases	Infectious diseases: Parasitic
TGME49_311260	ko05410	Hypertrophic cardiomyopathy (HCM)	Human Diseases	Cardiovascular diseases
TGME49_265330	ko04657	IL-17 signaling pathway	Organismal Systems	Immune system
TGME49_200330	ko04530	Tight junction	Cellular Processes	Cellular community - eukaryotes
TGME49_215170	ko04071	Sphingolipid signaling pathway	Environmental Information Processing	Signal transduction
TGME49_215885	ko04810	Regulation of actin cytoskeleton	Cellular Processes	Cell motility
TGME49_221560	ko03410	Base excision repair	Genetic Information Processing	Replication and repair
TGME49_461470	ko04520	Adherens junction	Cellular Processes	Cellular community - eukaryotes
TGME49_282090	ko03013	RNA transport	Genetic Information Processing	Translation
TGME49_224900	ko00730	Thiamine metabolism	Metabolism	Metabolism of cofactors and vitamins
TGME49_257420	ko03020	RNA polymerase	Genetic Information Processing	Transcription
TGME49_225770	ko04064	NF-kappa B signaling pathway	Environmental Information Processing	Signal transduction
TGME49_284170	ko05014	Amyotrophic lateral sclerosis (ALS)	Human Diseases	Neurodegenerative diseases
TGME49_263190	ko05200	Pathways in cancer	Human Diseases	Cancers: Overview
TGME49_311310	ko04921	Oxytocin signaling pathway	Organismal Systems	Endocrine system
BGI_novel_G000064	ko00190	Oxidative phosphorylation	Metabolism	Energy metabolism
TGME49_461300	ko04921	Oxytocin signaling pathway	Organismal Systems	Endocrine system
TGME49_234510	ko04624	Toll and Imd signaling pathway	Organismal Systems	Immune system
TGME49_301300	ko05168	Herpes simplex infection	Human Diseases	Infectious diseases: Viral
TGME49_281920	ko05120	Epithelial cell signaling in Helicobacter pylori infection	Human Diseases	Infectious diseases: Bacterial
TGME49_243550	ko05224	Breast cancer	Human Diseases	Cancers: Specific types
TGME49_297850	ko01230	Biosynthesis of amino acids	Metabolism	Global and overview maps
TGME49_310960	ko05110	Vibrio cholerae infection	Human Diseases	Infectious diseases: Bacterial
TGME49_249240	ko04971	Gastric acid secretion	Organismal Systems	Digestive system
TGME49_200330	ko05205	Proteoglycans in cancer	Human Diseases	Cancers: Overview
TGME49_217600	ko05145	Toxoplasmosis	Human Diseases	Infectious diseases: Parasitic
TGME49_221970	ko03040	Spliceosome	Genetic Information Processing	Transcription
TGME49_239820	ko01200	Carbon metabolism	Metabolism	Global and overview maps
TGME49_273760	ko03040	Spliceosome	Genetic Information Processing	Transcription
TGME49_231400	ko05130	Pathogenic Escherichia coli infection	Human Diseases	Infectious diseases: Bacterial
TGME49_233500	ko01100	Metabolic pathways	Metabolism	Global and overview maps
TGME49_294990	ko04933	AGE-RAGE signaling pathway in diabetic complications	Human Diseases	Endocrine and metabolic diseases
TGME49_255160	ko05165	Human papillomavirus infection	Human Diseases	Infectious diseases: Viral
TGME49_315780	ko04020	Calcium signaling pathway	Environmental Information Processing	Signal transduction
TGME49_255310	ko00982	Drug metabolism - cytochrome P450	Metabolism	Xenobiotics biodegradation and metabolism
TGME49_245490	ko05165	Human papillomavirus infection	Human Diseases	Infectious diseases: Viral
TGME49_225870	ko04151	PI3K-Akt signaling pathway	Environmental Information Processing	Signal transduction
TGME49_218520	ko05206	MicroRNAs in cancer	Human Diseases	Cancers: Overview
BGI_novel_G000081	ko05120	Epithelial cell signaling in Helicobacter pylori infection	Human Diseases	Infectious diseases: Bacterial
TGME49_286470	ko05012	Parkinson disease	Human Diseases	Neurodegenerative diseases
TGME49_312540	ko04151	PI3K-Akt signaling pathway	Environmental Information Processing	Signal transduction
TGME49_270170	ko05031	Amphetamine addiction	Human Diseases	Substance dependence
TGME49_288920	ko03020	RNA polymerase	Genetic Information Processing	Transcription
TGME49_310480	ko04144	Endocytosis	Cellular Processes	Transport and catabolism
TGME49_323300	ko04211	Longevity regulating pathway	Organismal Systems	Aging
TGME49_211310	ko04657	IL-17 signaling pathway	Organismal Systems	Immune system
TGME49_209050	ko04520	Adherens junction	Cellular Processes	Cellular community - eukaryotes
[truncated: 10,186 more rows]
