# Supplementary material for: Myrislignan Induces Redox Imbalance and Activates Autophagy in Toxoplasma gondii
Source: Front Cell Infect Microbiol. 2021 Sep 3;11:730222. doi: 10.3389/fcimb.2021.730222 (PMC8447958; doi:10.3389/fcimb.2021.730222)
Supplement: Supplementary Data Sheet 1 — The qRT-PCR primers used for RNA-seq validation. [file DataSheet_1.zip › Fig.1-raw data/KEGG-pathway-enrich/KEGG_pathway_enrich_result.csv]

Term_ID	Description	GeneRatio	BgRatio	pvalue	p.adjust	qvalue	geneID	Count	Level1	Level2
ko04260	Cardiac muscle contraction	26/373	49/2910	9.96E-12	2.34E-09	2.24E-09	BGI_novel_G000082/BGI_novel_G000004/BGI_novel_G000018/BGI_novel_G000005/BGI_novel_G000090/TGME49_330000/BGI_novel_G000012/BGI_novel_G000007/BGI_novel_G000058/BGI_novel_G000064/BGI_novel_G000041/BGI_novel_G000019/BGI_novel_G000077/BGI_novel_G000011/BGI_novel_G000006/BGI_novel_G000009/TGME49_237130/BGI_novel_G000014/BGI_novel_G000038/BGI_novel_G000008/TGME49_310630/TGME49_323400/BGI_novel_G000010/B…	26	Organismal Systems	Circulatory system
ko00190	Oxidative phosphorylation	29/373	74/2910	6.18E-09	4.84E-07	4.64E-07	BGI_novel_G000082/BGI_novel_G000004/BGI_novel_G000018/BGI_novel_G000005/BGI_novel_G000090/TGME49_330000/BGI_novel_G000012/BGI_novel_G000007/BGI_novel_G000058/BGI_novel_G000064/BGI_novel_G000041/BGI_novel_G000019/BGI_novel_G000077/BGI_novel_G000011/BGI_novel_G000006/BGI_novel_G000009/TGME49_237130/TGME49_228180/BGI_novel_G000014/BGI_novel_G000038/BGI_novel_G000008/TGME49_323400/BGI_novel_G000010/T…	29	Metabolism	Energy metabolism
ko04932	Non-alcoholic fatty liver disease (NAFLD)	27/373	65/2910	4.68E-09	4.84E-07	4.64E-07	BGI_novel_G000082/BGI_novel_G000004/BGI_novel_G000018/BGI_novel_G000005/BGI_novel_G000090/TGME49_330000/BGI_novel_G000012/BGI_novel_G000007/BGI_novel_G000058/BGI_novel_G000064/BGI_novel_G000041/BGI_novel_G000019/BGI_novel_G000077/BGI_novel_G000011/BGI_novel_G000006/BGI_novel_G000009/TGME49_237130/BGI_novel_G000014/TGME49_323300/BGI_novel_G000038/BGI_novel_G000008/TGME49_323400/BGI_novel_G000010/T…	27	Human Diseases	Endocrine and metabolic diseases
ko05012	Parkinson disease	28/373	73/2910	2.01E-08	1.18E-06	1.13E-06	BGI_novel_G000082/BGI_novel_G000004/BGI_novel_G000018/BGI_novel_G000005/BGI_novel_G000090/TGME49_330000/BGI_novel_G000012/BGI_novel_G000007/BGI_novel_G000058/BGI_novel_G000064/BGI_novel_G000041/BGI_novel_G000019/BGI_novel_G000077/BGI_novel_G000011/BGI_novel_G000006/BGI_novel_G000009/TGME49_237130/BGI_novel_G000014/BGI_novel_G000038/BGI_novel_G000008/TGME49_278670/TGME49_323400/BGI_novel_G000010/T…	28	Human Diseases	Neurodegenerative diseases
ko04714	Thermogenesis	42/373	144/2910	7.21E-08	3.39E-06	3.25E-06	BGI_novel_G000082/BGI_novel_G000004/BGI_novel_G000018/BGI_novel_G000005/BGI_novel_G000090/TGME49_330000/BGI_novel_G000012/BGI_novel_G000007/BGI_novel_G000058/BGI_novel_G000064/BGI_novel_G000041/BGI_novel_G000019/TGME49_458450/TGME49_457760/BGI_novel_G000077/BGI_novel_G000011/BGI_novel_G000006/BGI_novel_G000009/TGME49_237130/TGME49_228180/BGI_novel_G000014/BGI_novel_G000038/BGI_novel_G000008/TGME4…	42	Organismal Systems	Environmental adaptation
ko05010	Alzheimer disease	30/373	89/2910	1.89E-07	7.41E-06	7.10E-06	BGI_novel_G000082/BGI_novel_G000004/BGI_novel_G000018/BGI_novel_G000005/BGI_novel_G000090/TGME49_330000/BGI_novel_G000012/BGI_novel_G000007/BGI_novel_G000058/BGI_novel_G000064/BGI_novel_G000041/BGI_novel_G000019/BGI_novel_G000077/BGI_novel_G000011/BGI_novel_G000006/BGI_novel_G000009/TGME49_237130/BGI_novel_G000014/TGME49_284550/BGI_novel_G000038/BGI_novel_G000008/TGME49_323400/TGME49_294390/BGI_n…	30	Human Diseases	Neurodegenerative diseases
ko01100	Metabolic pathways	93/373	451/2910	2.36E-07	7.93E-06	7.60E-06	BGI_novel_G000082/BGI_novel_G000004/BGI_novel_G000018/BGI_novel_G000005/BGI_novel_G000090/TGME49_330000/BGI_novel_G000012/BGI_novel_G000007/BGI_novel_G000058/BGI_novel_G000064/BGI_novel_G000041/BGI_novel_G000019/TGME49_312480/TGME49_212710/BGI_novel_G000077/TGME49_239310/BGI_novel_G000011/TGME49_203110/BGI_novel_G000006/BGI_novel_G000009/TGME49_279450/TGME49_237130/TGME49_228180/TGME49_307850/BGI…	93	Metabolism	Global and overview maps	Q5T9C9/P48735
ko01230	Biosynthesis of amino acids	16/373	55/2910	0.000986567	0.028980413	0.027779656	TGME49_212710/TGME49_239310/TGME49_203110/TGME49_259180/TGME49_278910/TGME49_247670/TGME49_273030/TGME49_299070/TGME49_236050/TGME49_227090/TGME49_221260/TGME49_202920/TGME49_218780/TGME49_313140/TGME49_287510/TGME49_266760	16	Metabolism	Global and overview maps	P48735
ko05016	Huntington disease	59/373	349/2910	0.011109904	0.290091927	0.27807244	BGI_novel_G000082/BGI_novel_G000004/BGI_novel_G000018/BGI_novel_G000005/BGI_novel_G000090/TGME49_330000/BGI_novel_G000012/BGI_novel_G000007/BGI_novel_G000058/TGME49_223870/BGI_novel_G000064/BGI_novel_G000041/BGI_novel_G000019/BGI_novel_G000129/BGI_novel_G000077/BGI_novel_G000011/BGI_novel_G000006/BGI_novel_G000009/TGME49_310270/TGME49_237130/BGI_novel_G000014/TGME49_209640/TGME49_271320/BGI_novel…	59	Human Diseases	Neurodegenerative diseases
ko00030	Pentose phosphate pathway	8/373	27/2910	0.01643387	0.351087215	0.336540488	TGME49_318750/TGME49_239310/TGME49_307850/TGME49_270650/TGME49_247670/TGME49_236050/TGME49_318580/TGME49_213340	8	Metabolism	Carbohydrate metabolism
ko00260	Glycine, serine and threonine metabolism	7/373	22/2910	0.016375395	0.351087215	0.336540488	TGME49_259180/TGME49_273030/TGME49_255310/TGME49_227090/TGME49_202950/TGME49_202960/TGME49_218780	7	Metabolism	Amino acid metabolism
ko01210	2-Oxocarboxylic acid metabolism	5/373	13/2910	0.018009994	0.35269571	0.338082338	TGME49_203110/TGME49_234440/TGME49_227090/TGME49_313140/TGME49_266760	5	Metabolism	Global and overview maps	P48735
ko01200	Carbon metabolism	16/373	74/2910	0.02228916	0.374139477	0.358637618	TGME49_239310/TGME49_203110/TGME49_307850/TGME49_311370/TGME49_278910/TGME49_247670/TGME49_273030/TGME49_299070/TGME49_236050/TGME49_202950/TGME49_289930/TGME49_311780/TGME49_202960/TGME49_218780/TGME49_313140/TGME49_266760	16	Metabolism	Global and overview maps	P48735
ko03008	Ribosome biogenesis in eukaryotes	13/373	56/2910	0.021658601	0.374139477	0.358637618	TGME49_269770/TGME49_272010/TGME49_311430/TGME49_295680/TGME49_264710/TGME49_232390/TGME49_252250/TGME49_203490/TGME49_207720/TGME49_202010/TGME49_216480/TGME49_242625/TGME49_310380	13	Genetic Information Processing	Translation
ko05131	Shigellosis	15/373	70/2910	0.028531419	0.446992228	0.428471834	TGME49_458450/TGME49_457760/TGME49_298590/TGME49_459280/TGME49_459300/TGME49_458410/TGME49_459700/TGME49_215885/TGME49_460610/TGME49_258050/TGME49_245710/TGME49_289010/TGME49_458160/TGME49_458360/TGME49_219370	15	Human Diseases	Infectious diseases: Bacterial
ko04062	Chemokine signaling pathway	7/373	25/2910	0.03289928	0.467917832	0.448530419	TGME49_298590/TGME49_323300/TGME49_215885/TGME49_245710/TGME49_289010/TGME49_209985/TGME49_219370	7	Organismal Systems	Immune system
ko05142	Chagas disease (American trypanosomiasis)	5/373	15/2910	0.033849375	0.467917832	0.448530419	TGME49_323300/TGME49_224220/TGME49_225770/TGME49_245710/TGME49_289010	5	Human Diseases	Infectious diseases: Parasitic
ko04530	Tight junction	19/373	100/2910	0.047110618	0.52719025	0.505346981	TGME49_458450/TGME49_457760/TGME49_282030/TGME49_298590/TGME49_459280/TGME49_459300/TGME49_310630/TGME49_458410/TGME49_224220/TGME49_215900/TGME49_459700/TGME49_215885/TGME49_460610/TGME49_258050/TGME49_458160/TGME49_209985/TGME49_458360/TGME49_219370/TGME49_209830	19	Cellular Processes	Cellular community - eukaryotes
ko04662	B cell receptor signaling pathway	4/373	11/2910	0.041954515	0.52719025	0.505346981	TGME49_323300/TGME49_245710/TGME49_289010/TGME49_260370	4	Organismal Systems	Immune system
ko05130	Pathogenic Escherichia coli infection	14/373	68/2910	0.045841579	0.52719025	0.505346981	TGME49_458450/TGME49_457760/TGME49_298590/TGME49_459280/TGME49_459300/TGME49_458410/TGME49_291930/TGME49_459700/TGME49_215885/TGME49_460610/TGME49_258050/TGME49_458160/TGME49_458360/TGME49_219370	14	Human Diseases	Infectious diseases: Bacterial
ko05418	Fluid shear stress and atherosclerosis	17/373	87/2910	0.046426242	0.52719025	0.505346981	TGME49_458450/TGME49_457760/TGME49_323300/TGME49_284550/TGME49_459280/TGME49_459300/TGME49_458410/TGME49_266620/TGME49_294390/TGME49_459700/TGME49_240560/TGME49_460610/TGME49_258050/TGME49_245710/TGME49_289010/TGME49_458160/TGME49_458360	17	Human Diseases	Cardiovascular diseases
