# Supplementary material for: Myrislignan Induces Redox Imbalance and Activates Autophagy in Toxoplasma gondii
Source: Front Cell Infect Microbiol. 2021 Sep 3;11:730222. doi: 10.3389/fcimb.2021.730222 (PMC8447958; doi:10.3389/fcimb.2021.730222)
Supplement: Supplementary Data Sheet 1 — The qRT-PCR primers used for RNA-seq validation. [file DataSheet_1.zip › Fig.1-raw data/RT-PCR/RT-PCR-1.xls]

## Sheet: Sample Setup
Block Type	96-Well Block (0.2mL)
Calibration Background is expired	No
Calibration Background performed on	10-30-2020
Calibration Normalization FAM-ROX is expired	No
Calibration Normalization FAM-ROX performed on	10-30-2020
Calibration Normalization VIC-ROX is expired	No
Calibration Normalization VIC-ROX performed on	10-30-2020
Calibration Pure Dye CY3 is expired	Yes
Calibration Pure Dye CY3 performed on	10-24-2016
Calibration Pure Dye CY5 is expired	Yes
Calibration Pure Dye CY5 performed on	10-24-2016
Calibration Pure Dye FAM is expired	No
Calibration Pure Dye FAM performed on	10-30-2020
Calibration Pure Dye NED is expired	No
Calibration Pure Dye NED performed on	10-30-2020
Calibration Pure Dye ROX is expired	No
Calibration Pure Dye ROX performed on	10-30-2020
Calibration Pure Dye SYBR is expired	No
Calibration Pure Dye SYBR performed on	10-30-2020
Calibration Pure Dye TAMRA is expired	No
Calibration Pure Dye TAMRA performed on	10-30-2020
Calibration Pure Dye TEXAS RED is expired	Yes
Calibration Pure Dye TEXAS RED performed on	10-24-2016
Calibration Pure Dye VIC is expired	No
Calibration Pure Dye VIC performed on	10-30-2020
Calibration ROI is expired	No
Calibration ROI performed on	10-30-2020
Calibration Uniformity is expired	No
Calibration Uniformity performed on	10-30-2020
Chemistry	SYBR_GREEN
Date Created	2020-12-03 10:58:55 AM CST
Experiment Barcode
Experiment Comment
Experiment File Name	E:\科研相关\myrislignan未写完文章\图1\RT-PCR0622.eds
Experiment Name	2020-12-02 185853
Experiment Run End Time	2020-12-02 21:19:59 PM CST
Experiment Type	Comparative Cт (ΔΔCт)
Instrument Name	278861427
Instrument Serial Number	278861427
Instrument Type	QuantStudio(TM) 6 Flex System
Passive Reference	ROX
Quantification Cycle Method	Ct
Signal Smoothing On	true
Stage/ Cycle where Analysis is performed	Stage 2, Step 2
User Name
Well	Well Position	Sample Name	Sample Color	Biogroup Name	Biogroup Color	Target Name	Target Color	Task	Reporter	Quencher	Quantity	Comments
1	A1	Positive	RGB(176,23,31)			A-1	RGB(176,23,31)	UNKNOWN	SYBR	None
2	A2	Positive	RGB(176,23,31)			A-1	RGB(176,23,31)	UNKNOWN	SYBR	None
3	A3	Positive	RGB(176,23,31)			A-1	RGB(176,23,31)	UNKNOWN	SYBR	None
4	A4	myr 16	RGB(0,0,255)			A-1	RGB(176,23,31)	UNKNOWN	SYBR	None
5	A5	myr 16	RGB(0,0,255)			A-1	RGB(176,23,31)	UNKNOWN	SYBR	None
6	A6	myr 16	RGB(0,0,255)			A-1	RGB(176,23,31)	UNKNOWN	SYBR	None
7	A7	myr 50	RGB(0,139,69)			A-1	RGB(176,23,31)	UNKNOWN	SYBR	None
8	A8	myr 50	RGB(0,139,69)			A-1	RGB(176,23,31)	UNKNOWN	SYBR	None
9	A9	myr 50	RGB(0,139,69)			A-1	RGB(176,23,31)	UNKNOWN	SYBR	None
10	A10	myr 32	RGB(255,127,0)			A-1	RGB(176,23,31)	UNKNOWN	SYBR	None
11	A11	myr 32	RGB(255,127,0)			A-1	RGB(176,23,31)	UNKNOWN	SYBR	None
12	A12	myr 32	RGB(255,127,0)			A-1	RGB(176,23,31)	UNKNOWN	SYBR	None
13	B1	myr 70	RGB(139,137,112)			A-1	RGB(176,23,31)	UNKNOWN	SYBR	None
14	B2	myr 70	RGB(139,137,112)			A-1	RGB(176,23,31)	UNKNOWN	SYBR	None
15	B3	myr 70	RGB(139,137,112)			A-1	RGB(176,23,31)	UNKNOWN	SYBR	None
16	B4	Positive	RGB(176,23,31)			304750	RGB(0,0,255)	UNKNOWN	SYBR	None
17	B5	Positive	RGB(176,23,31)			304750	RGB(0,0,255)	UNKNOWN	SYBR	None
18	B6	Positive	RGB(176,23,31)			304750	RGB(0,0,255)	UNKNOWN	SYBR	None
19	B7	myr 16	RGB(0,0,255)			304750	RGB(0,0,255)	UNKNOWN	SYBR	None
20	B8	myr 16	RGB(0,0,255)			304750	RGB(0,0,255)	UNKNOWN	SYBR	None
21	B9	myr 16	RGB(0,0,255)			304750	RGB(0,0,255)	UNKNOWN	SYBR	None
22	B10	myr 50	RGB(0,139,69)			304750	RGB(0,0,255)	UNKNOWN	SYBR	None
23	B11	myr 50	RGB(0,139,69)			304750	RGB(0,0,255)	UNKNOWN	SYBR	None
24	B12	myr 50	RGB(0,139,69)			304750	RGB(0,0,255)	UNKNOWN	SYBR	None
25	C1	myr 32	RGB(255,127,0)			304750	RGB(0,0,255)	UNKNOWN	SYBR	None
26	C2	myr 32	RGB(255,127,0)			304750	RGB(0,0,255)	UNKNOWN	SYBR	None
27	C3	myr 32	RGB(255,127,0)			304750	RGB(0,0,255)	UNKNOWN	SYBR	None
28	C4	myr 70	RGB(139,137,112)			304750	RGB(0,0,255)	UNKNOWN	SYBR	None
29	C5	myr 70	RGB(139,137,112)			304750	RGB(0,0,255)	UNKNOWN	SYBR	None
30	C6	myr 70	RGB(139,137,112)			304750	RGB(0,0,255)	UNKNOWN	SYBR	None
31	C7	Positive	RGB(176,23,31)			203580	RGB(0,139,69)	UNKNOWN	SYBR	None
32	C8	Positive	RGB(176,23,31)			203580	RGB(0,139,69)	UNKNOWN	SYBR	None
33	C9	Positive	RGB(176,23,31)			203580	RGB(0,139,69)	UNKNOWN	SYBR	None
34	C10	myr 16	RGB(0,0,255)			203580	RGB(0,139,69)	UNKNOWN	SYBR	None
35	C11	myr 16	RGB(0,0,255)			203580	RGB(0,139,69)	UNKNOWN	SYBR	None
36	C12	myr 16	RGB(0,0,255)			203580	RGB(0,139,69)	UNKNOWN	SYBR	None
37	D1	myr 50	RGB(0,139,69)			203580	RGB(0,139,69)	UNKNOWN	SYBR	None
38	D2	myr 50	RGB(0,139,69)			203580	RGB(0,139,69)	UNKNOWN	SYBR	None
39	D3	myr 50	RGB(0,139,69)			203580	RGB(0,139,69)	UNKNOWN	SYBR	None
40	D4	myr 32	RGB(255,127,0)			203580	RGB(0,139,69)	UNKNOWN	SYBR	None
41	D5	myr 32	RGB(255,127,0)			203580	RGB(0,139,69)	UNKNOWN	SYBR	None
42	D6	myr 32	RGB(255,127,0)			203580	RGB(0,139,69)	UNKNOWN	SYBR	None
43	D7	myr 70	RGB(139,137,112)			203580	RGB(0,139,69)	UNKNOWN	SYBR	None
44	D8	myr 70	RGB(139,137,112)			203580	RGB(0,139,69)	UNKNOWN	SYBR	None
45	D9	myr 70	RGB(139,137,112)			203580	RGB(0,139,69)	UNKNOWN	SYBR	None
46	D10	Positive	RGB(176,23,31)			278100	RGB(238,238,0)	UNKNOWN	SYBR	None
47	D11	Positive	RGB(176,23,31)			278100	RGB(238,238,0)	UNKNOWN	SYBR	None
48	D12	Positive	RGB(176,23,31)			278100	RGB(238,238,0)	UNKNOWN	SYBR	None
49	E1	myr 16	RGB(0,0,255)			278100	RGB(238,238,0)	UNKNOWN	SYBR	None
50	E2	myr 16	RGB(0,0,255)			278100	RGB(238,238,0)	UNKNOWN	SYBR	None
51	E3	myr 16	RGB(0,0,255)			278100	RGB(238,238,0)	UNKNOWN	SYBR	None
52	E4	myr 50	RGB(0,139,69)			278100	RGB(238,238,0)	UNKNOWN	SYBR	None
53	E5	myr 50	RGB(0,139,69)			278100	RGB(238,238,0)	UNKNOWN	SYBR	None
54	E6	myr 50	RGB(0,139,69)			278100	RGB(238,238,0)	UNKNOWN	SYBR	None
55	E7	myr 32	RGB(255,127,0)			278100	RGB(238,238,0)	UNKNOWN	SYBR	None
56	E8	myr 32	RGB(255,127,0)			278100	RGB(238,238,0)	UNKNOWN	SYBR	None
57	E9	myr 32	RGB(255,127,0)			278100	RGB(238,238,0)	UNKNOWN	SYBR	None
58	E10	myr 70	RGB(139,137,112)			278100	RGB(238,238,0)	UNKNOWN	SYBR	None
59	E11	myr 70	RGB(139,137,112)			278100	RGB(238,238,0)	UNKNOWN	SYBR	None
60	E12	myr 70	RGB(139,137,112)			278100	RGB(238,238,0)	UNKNOWN	SYBR	None
61	F1	Positive	RGB(176,23,31)			211300	RGB(139,137,112)	UNKNOWN	SYBR	None
62	F2	Positive	RGB(176,23,31)			211300	RGB(139,137,112)	UNKNOWN	SYBR	None
63	F3	Positive	RGB(176,23,31)			211300	RGB(139,137,112)	UNKNOWN	SYBR	None
64	F4	myr 16	RGB(0,0,255)			211300	RGB(139,137,112)	UNKNOWN	SYBR	None
65	F5	myr 16	RGB(0,0,255)			211300	RGB(139,137,112)	UNKNOWN	SYBR	None
66	F6	myr 16	RGB(0,0,255)			211300	RGB(139,137,112)	UNKNOWN	SYBR	None
67	F7	myr 50	RGB(0,139,69)			211300	RGB(139,137,112)	UNKNOWN	SYBR	None
68	F8	myr 50	RGB(0,139,69)			211300	RGB(139,137,112)	UNKNOWN	SYBR	None
69	F9	myr 50	RGB(0,139,69)			211300	RGB(139,137,112)	UNKNOWN	SYBR	None
70	F10	myr 32	RGB(255,127,0)			211300	RGB(139,137,112)	UNKNOWN	SYBR	None
71	F11	myr 32	RGB(255,127,0)			211300	RGB(139,137,112)	UNKNOWN	SYBR	None
72	F12	myr 32	RGB(255,127,0)			211300	RGB(139,137,112)	UNKNOWN	SYBR	None
73	G1	myr 70	RGB(139,137,112)			211300	RGB(139,137,112)	UNKNOWN	SYBR	None
74	G2	myr 70	RGB(139,137,112)			211300	RGB(139,137,112)	UNKNOWN	SYBR	None
75	G3	myr 70	RGB(139,137,112)			211300	RGB(139,137,112)	UNKNOWN	SYBR	None
76	G4	Positive	RGB(176,23,31)			tubulin	RGB(238,121,66)	UNKNOWN	SYBR	None
77	G5	Positive	RGB(176,23,31)			tubulin	RGB(238,121,66)	UNKNOWN	SYBR	None
78	G6	Positive	RGB(176,23,31)			tubulin	RGB(238,121,66)	UNKNOWN	SYBR	None
79	G7	myr 16	RGB(0,0,255)			tubulin	RGB(238,121,66)	UNKNOWN	SYBR	None
80	G8	myr 16	RGB(0,0,255)			tubulin	RGB(238,121,66)	UNKNOWN	SYBR	None
81	G9	myr 16	RGB(0,0,255)			tubulin	RGB(238,121,66)	UNKNOWN	SYBR	None
82	G10	myr 50	RGB(0,139,69)			tubulin	RGB(238,121,66)	UNKNOWN	SYBR	None
83	G11	myr 50	RGB(0,139,69)			tubulin	RGB(238,121,66)	UNKNOWN	SYBR	None
84	G12	myr 50	RGB(0,139,69)			tubulin	RGB(238,121,66)	UNKNOWN	SYBR	None
85	H1	myr 32	RGB(255,127,0)			tubulin	RGB(238,121,66)	UNKNOWN	SYBR	None
86	H2	myr 32	RGB(255,127,0)			tubulin	RGB(238,121,66)	UNKNOWN	SYBR	None
87	H3	myr 32	RGB(255,127,0)			tubulin	RGB(238,121,66)	UNKNOWN	SYBR	None
88	H4	myr 70	RGB(139,137,112)			tubulin	RGB(238,121,66)	UNKNOWN	SYBR	None
89	H5	myr 70	RGB(139,137,112)			tubulin	RGB(238,121,66)	UNKNOWN	SYBR	None
90	H6	myr 70	RGB(139,137,112)			tubulin	RGB(238,121,66)	UNKNOWN	SYBR	None
91	H7
92	H8
93	H9
94	H10
95	H11
96	H12

## Sheet: Amplification Data
Block Type	96-Well Block (0.2mL)
Calibration Background is expired	No
Calibration Background performed on	10-30-2020
Calibration Normalization FAM-ROX is expired	No
Calibration Normalization FAM-ROX performed on	10-30-2020
Calibration Normalization VIC-ROX is expired	No
Calibration Normalization VIC-ROX performed on	10-30-2020
Calibration Pure Dye CY3 is expired	Yes
Calibration Pure Dye CY3 performed on	10-24-2016
Calibration Pure Dye CY5 is expired	Yes
Calibration Pure Dye CY5 performed on	10-24-2016
Calibration Pure Dye FAM is expired	No
Calibration Pure Dye FAM performed on	10-30-2020
Calibration Pure Dye NED is expired	No
Calibration Pure Dye NED performed on	10-30-2020
Calibration Pure Dye ROX is expired	No
Calibration Pure Dye ROX performed on	10-30-2020
Calibration Pure Dye SYBR is expired	No
Calibration Pure Dye SYBR performed on	10-30-2020
Calibration Pure Dye TAMRA is expired	No
Calibration Pure Dye TAMRA performed on	10-30-2020
Calibration Pure Dye TEXAS RED is expired	Yes
Calibration Pure Dye TEXAS RED performed on	10-24-2016
Calibration Pure Dye VIC is expired	No
Calibration Pure Dye VIC performed on	10-30-2020
Calibration ROI is expired	No
Calibration ROI performed on	10-30-2020
Calibration Uniformity is expired	No
Calibration Uniformity performed on	10-30-2020
Chemistry	SYBR_GREEN
Date Created	2020-12-03 10:58:55 AM CST
Experiment Barcode
Experiment Comment
Experiment File Name	E:\科研相关\myrislignan未写完文章\图1\RT-PCR0622.eds
Experiment Name	2020-12-02 185853
Experiment Run End Time	2020-12-02 21:19:59 PM CST
Experiment Type	Comparative Cт (ΔΔCт)
Instrument Name	278861427
Instrument Serial Number	278861427
Instrument Type	QuantStudio(TM) 6 Flex System
Passive Reference	ROX
Quantification Cycle Method	Ct
Signal Smoothing On	true
Stage/ Cycle where Analysis is performed	Stage 2, Step 2
User Name
Well	Cycle	Target Name	Rn	Delta Rn
1	1	A-1	0.170693	0.00136465
1	2	A-1	0.170567	-0.000123902
1	3	A-1	0.172753	0.000700218
1	4	A-1	0.173844	0.000428283
1	5	A-1	0.173903	-0.000875334
1	6	A-1	0.174449	-0.00169139
1	7	A-1	0.178038	0.000534636
1	8	A-1	0.179465	0.000598841
1	9	A-1	0.179957	-0.000271003
1	10	A-1	0.183082	0.00149077
1	11	A-1	0.184056	0.00110203
1	12	A-1	0.18492	0.000604146
1	13	A-1	0.185378	-0.000300805
1	14	A-1	0.187234	0.000192643
1	15	A-1	0.18748	-0.000923815
1	16	A-1	0.188425	-0.00134136
1	17	A-1	0.190435	-0.000693838
1	18	A-1	0.19204	-0.000451862
1	19	A-1	0.1923	-0.00155375
1	20	A-1	0.19405	-0.00116683
1	21	A-1	0.196528	-5.11954e-05
1	22	A-1	0.201611	0.00366961
1	23	A-1	0.207413	0.00810866
1	24	A-1	0.217317	0.0166504
1	25	A-1	0.234518	0.032489
1	26	A-1	0.267164	0.0637716
1	27	A-1	0.331633	0.126878
1	28	A-1	0.444564	0.238447
1	29	A-1	0.631967	0.424487
1	30	A-1	0.919759	0.710916
1	31	A-1	1.30462	1.09441
1	32	A-1	1.74692	1.53535
1	33	A-1	2.16488	1.95195
1	34	A-1	2.49391	2.27961
1	35	A-1	2.71252	2.49687
1	36	A-1	2.85357	2.63655
1	37	A-1	2.95166	2.73328
1	38	A-1	3.01966	2.79991
1	39	A-1	3.06979	2.84869
1	40	A-1	3.10236	2.87989
2	1	A-1	0.17219	-0.00215834
2	2	A-1	0.172424	-0.00310641
2	3	A-1	0.174152	-0.00256179
2	4	A-1	0.177027	-0.000868937
2	5	A-1	0.177858	-0.00122071
2	6	A-1	0.178781	-0.00148071
2	7	A-1	0.180942	-0.000501485
2	8	A-1	0.182616	-1.08529e-05
2	9	A-1	0.184088	0.000279254
2	10	A-1	0.187168	0.00217612
2	11	A-1	0.1889	0.00272539
2	12	A-1	0.190363	0.00300587
2	13	A-1	0.190823	0.00228298
2	14	A-1	0.19122	0.00149764
2	15	A-1	0.192137	0.00123221
2	16	A-1	0.192431	0.000342947
2	17	A-1	0.192965	-0.000305287
2	18	A-1	0.192933	-0.00151972
2	19	A-1	0.193874	-0.00176164
2	20	A-1	0.195723	-0.00109567
2	21	A-1	0.196644	-0.00135701
2	22	A-1	0.198203	-0.000980298
2	23	A-1	0.200488	0.000121699
2	24	A-1	0.206078	0.0045291
2	25	A-1	0.213738	0.0110066
2	26	A-1	0.227034	0.0231202
2	27	A-1	0.253603	0.0485068
2	28	A-1	0.300429	0.0941498
2	29	A-1	0.383448	0.175986
2	30	A-1	0.521593	0.312948
2	31	A-1	0.739509	0.529682
2	32	A-1	1.04879	0.837782
2	33	A-1	1.41773	1.20554
2	34	A-1	1.79374	1.58036
2	35	A-1	2.12526	1.9107
2	36	A-1	2.40828	2.19254
2	37	A-1	2.64363	2.42671
2	38	A-1	2.82566	2.60756
2	39	A-1	2.9596	2.74031
2	40	A-1	3.0448	2.82433
3	1	A-1	0.174451	-0.000223341
3	2	A-1	0.174634	-0.00119099
3	3	A-1	0.176178	-0.000796977
3	4	A-1	0.17732	-0.000804398
3	5	A-1	0.177734	-0.00154041
3	6	A-1	0.179744	-0.000680883
3	7	A-1	0.18193	0.00035503
3	8	A-1	0.182913	0.000188315
3	9	A-1	0.183851	-2.36242e-05
3	10	A-1	0.185232	0.000206807
3	11	A-1	0.187074	0.000899144
3	12	A-1	0.188886	0.0015608
3	13	A-1	0.190834	0.0023587
3	14	A-1	0.191551	0.00192539
3	15	A-1	0.192043	0.00126744
3	16	A-1	0.191882	-4.32524e-05
3	17	A-1	0.192017	-0.00105825
3	18	A-1	0.193858	-0.000367041
3	19	A-1	0.194313	-0.00106266
3	20	A-1	0.195356	-0.00117001
3	21	A-1	0.196427	-0.00124834
3	22	A-1	0.19822	-0.000606162
3	23	A-1	0.200616	0.00064038
3	24	A-1	0.206432	0.00530623
3	25	A-1	0.214401	0.0121253
3	26	A-1	0.228036	0.0246097
3	27	A-1	0.254066	0.0494899
3	28	A-1	0.301873	0.0961471
3	29	A-1	0.384878	0.178002
3	30	A-1	0.524746	0.31672
3	31	A-1	0.746467	0.53729
3	32	A-1	1.05968	0.84935
3	33	A-1	1.43438	1.22291
3	34	A-1	1.8127	1.60007
3	35	A-1	2.14112	1.92735
3	36	A-1	2.40591	2.19098
3	37	A-1	2.61219	2.39611
3	38	A-1	2.77092	2.55369
3	39	A-1	2.89312	2.67474
3	40	A-1	2.98291	2.76338
4	1	A-1	0.176404	-0.00320609
4	2	A-1	0.176895	-0.00384247
4	3	A-1	0.179099	-0.0027672
4	4	A-1	0.180484	-0.00250973
4	5	A-1	0.183043	-0.00107962
4	6	A-1	0.184684	-0.000566558
4	7	A-1	0.186219	-0.000159996
4	8	A-1	0.188958	0.00145179
4	9	A-1	0.189821	0.00118582
4	10	A-1	0.191447	0.00168384
4	11	A-1	0.192626	0.00173446
4	12	A-1	0.19377	0.00175076
4	13	A-1	0.193959	0.000811778
4	14	A-1	0.195224	0.000948183
4	15	A-1	0.197003	0.00159924
4	16	A-1	0.19835	0.0018186
4	17	A-1	0.198814	0.00115428
4	18	A-1	0.198989	0.000200767
4	19	A-1	0.199334	-0.000582334
4	20	A-1	0.199303	-0.00174159
4	21	A-1	0.199939	-0.00223292
4	22	A-1	0.201036	-0.00226477
4	23	A-1	0.202487	-0.00194177
4	24	A-1	0.207064	0.00150697
4	25	A-1	0.210847	0.00416221
4	26	A-1	0.220591	0.0127776
4	27	A-1	0.235653	0.0267118
4	28	A-1	0.264921	0.0548519
4	29	A-1	0.318526	0.107328
4	30	A-1	0.413544	0.201219
4	31	A-1	0.57091	0.357457
4	32	A-1	0.812684	0.598102
4	33	A-1	1.14445	0.928744
4	34	A-1	1.54564	1.3288
4	35	A-1	1.95599	1.73803
4	36	A-1	2.3051	2.086
4	37	A-1	2.55463	2.3344
4	38	A-1	2.71435	2.493
4	39	A-1	2.82196	2.59949
4	40	A-1	2.89053	2.66692
5	1	A-1	0.182186	-0.00342095
5	2	A-1	0.183478	-0.00331484
5	3	A-1	0.185774	-0.0022053
5	4	A-1	0.18712	-0.00204562
5	5	A-1	0.189067	-0.00128458
5	6	A-1	0.191101	-0.000436509
5	7	A-1	0.1921	-0.000623937
5	8	A-1	0.194911	0.00100133
5	9	A-1	0.196759	0.00166244
5	10	A-1	0.198485	0.00220281
5	11	A-1	0.199149	0.00168006
5	12	A-1	0.200278	0.00162332
5	13	A-1	0.201594	0.00175364
5	14	A-1	0.202043	0.00101636
5	15	A-1	0.203044	0.000830811
5	16	A-1	0.203691	0.000292208
5	17	A-1	0.204181	-0.000404795
5	18	A-1	0.206452	0.000680218
5	19	A-1	0.20668	-0.000277854
5	20	A-1	0.206704	-0.00143968
5	21	A-1	0.207007	-0.00232344
5	22	A-1	0.208017	-0.00249919
5	23	A-1	0.209761	-0.0019413
5	24	A-1	0.213146	0.000257779
5	25	A-1	0.216556	0.00248124
5	26	A-1	0.224087	0.0088258
5	27	A-1	0.237593	0.021146
5	28	A-1	0.262985	0.045352
5	29	A-1	0.310159	0.0913402
5	30	A-1	0.391417	0.171411
5	31	A-1	0.530276	0.309085
5	32	A-1	0.75001	0.527632
5	33	A-1	1.05765	0.83409
5	34	A-1	1.42719	1.20244
5	35	A-1	1.79371	1.56777
5	36	A-1	2.11685	1.88972
5	37	A-1	2.38601	2.1577
5	38	A-1	2.60256	2.37306
5	39	A-1	2.77262	2.54194
5	40	A-1	2.88727	2.65541
6	1
6	2
6	3
6	4
6	5
6	6
6	7
6	8
6	9
6	10
6	11
6	12
6	13
6	14
6	15
6	16
6	17
6	18
6	19
6	20
6	21
6	22
6	23
6	24
6	25
6	26
6	27
6	28
6	29
6	30
6	31
6	32
6	33
6	34
6	35
6	36
6	37
6	38
6	39
6	40
7	1
7	2
7	3
7	4
7	5
7	6
7	7
7	8
7	9
7	10
7	11
7	12
7	13
7	14
7	15
7	16
7	17
7	18
7	19
7	20
7	21
7	22
7	23
7	24
7	25
7	26
7	27
7	28
7	29
7	30
7	31
7	32
7	33
7	34
7	35
7	36
7	37
7	38
7	39
7	40
8	1	A-1	0.16465	-0.00479893
8	2	A-1	0.16526	-0.00523301
8	3	A-1	0.167942	-0.00359392
8	4	A-1	0.169823	-0.00275654
8	5	A-1	0.171493	-0.00213071
8	6	A-1	0.17392	-0.000747134
8	7	A-1	0.17592	0.000208722
8	8	A-1	0.177794	0.00103905
8	9	A-1	0.179242	0.00144436
8	10	A-1	0.181154	0.0023121
8	11	A-1	0.181888	0.00200266
8	12	A-1	0.182665	0.00173636
8	13	A-1	0.183571	0.00159871
8	14	A-1	0.183826	0.000810345
8	15	A-1	0.185298	0.00123849
8	16	A-1	0.186246	0.0011423
8	17	A-1	0.187806	0.00165905
8	18	A-1	0.188611	0.00142013
8	19	A-1	0.18875	0.000515486
8	20	A-1	0.189316	3.77463e-05
8	21	A-1	0.189539	-0.000781989
8	22	A-1	0.18952	-0.00184511
8	23	A-1	0.190845	-0.00156329
8	24	A-1	0.191864	-0.00158794
8	25	A-1	0.193699	-0.000796357
8	26	A-1	0.194179	-0.00136043
8	27	A-1	0.195277	-0.00130641
8	28	A-1	0.198931	0.00130433
8	29	A-1	0.205989	0.00731905
8	30	A-1	0.215703	0.0159892
8	31	A-1	0.234523	0.0337659
8	32	A-1	0.269673	0.0678715
8	33	A-1	0.329576	0.126731
8	34	A-1	0.432832	0.228944
8	35	A-1	0.600662	0.39573
8	36	A-1	0.851174	0.645198
8	37	A-1	1.1779	0.970877
8	38	A-1	1.53701	1.32895
8	39	A-1	1.87369	1.66458
8	40	A-1	2.12727	1.91712
9	1	A-1	0.173317	-0.00483932
9	2	A-1	0.174272	-0.00491585
9	3	A-1	0.176377	-0.00384098
9	4	A-1	0.178134	-0.00311518
9	5	A-1	0.180263	-0.0020161
9	6	A-1	0.182732	-0.000578016
9	7	A-1	0.184596	0.000254724
9	8	A-1	0.186563	0.0011917
9	9	A-1	0.187901	0.00149853
9	10	A-1	0.189209	0.00177589
9	11	A-1	0.190133	0.00166968
9	12	A-1	0.191731	0.00223676
9	13	A-1	0.192667	0.00214205
9	14	A-1	0.192974	0.00141784
9	15	A-1	0.194192	0.00160539
9	16	A-1	0.19436	0.00074284
9	17	A-1	0.195576	0.000927573
9	18	A-1	0.196739	0.00106058
9	19	A-1	0.197626	0.000916135
9	20	A-1	0.197705	-3.48984e-05
9	21	A-1	0.198071	-0.000700366
9	22	A-1	0.199025	-0.000777059
9	23	A-1	0.199455	-0.00137707
9	24	A-1	0.199942	-0.00192109
9	25	A-1	0.201142	-0.00175135
9	26	A-1	0.201949	-0.00197547
9	27	A-1	0.203837	-0.00111855
9	28	A-1	0.207752	0.00176644
9	29	A-1	0.214777	0.00776063
9	30	A-1	0.225056	0.0170088
9	31	A-1	0.247543	0.0384651
9	32	A-1	0.286271	0.0761627
9	33	A-1	0.353796	0.142657
9	34	A-1	0.467603	0.255433
9	35	A-1	0.648647	0.435446
9	36	A-1	0.913048	0.698816
9	37	A-1	1.23937	1.02411
9	38	A-1	1.58452	1.36823
9	39	A-1	1.91145	1.69413
9	40	A-1	2.1729	1.95454
10	1	A-1	0.171909	-0.00206229
10	2	A-1	0.172115	-0.00299668
10	3	A-1	0.174366	-0.00188692
10	4	A-1	0.175695	-0.00169861
10	5	A-1	0.17721	-0.00132353
10	6	A-1	0.179918	0.000243754
10	7	A-1	0.181265	0.000449784
10	8	A-1	0.183121	0.00116511
10	9	A-1	0.184477	0.00138034
10	10	A-1	0.185869	0.00163219
10	11	A-1	0.186603	0.00122555
10	12	A-1	0.187613	0.00109474
10	13	A-1	0.188275	0.000616774
10	14	A-1	0.188873	7.33195e-05
10	15	A-1	0.191034	0.00109455
10	16	A-1	0.191402	0.000322003
10	17	A-1	0.191532	-0.00068899
10	18	A-1	0.192286	-0.00107552
10	19	A-1	0.194286	-0.000216686
10	20	A-1	0.194513	-0.00112967
10	21	A-1	0.195004	-0.00177986
10	22	A-1	0.197047	-0.000877191
10	23	A-1	0.198536	-0.000528348
10	24	A-1	0.202112	0.00190722
10	25	A-1	0.209962	0.00861642
10	26	A-1	0.224157	0.0216704
10	27	A-1	0.250063	0.046436
10	28	A-1	0.300144	0.0953763
10	29	A-1	0.393912	0.188003
10	30	A-1	0.554274	0.347225
10	31	A-1	0.815884	0.607694
10	32	A-1	1.18649	0.977162
10	33	A-1	1.6164	1.40593
10	34	A-1	2.01709	1.80548
10	35	A-1	2.32089	2.10814
10	36	A-1	2.52025	2.30636
10	37	A-1	2.65597	2.44093
10	38	A-1	2.74666	2.53048
10	39	A-1	2.81569	2.59838
10	40	A-1	2.86076	2.6423
11	1	A-1	0.174125	-0.0024184
11	2	A-1	0.174457	-0.00293096
11	3	A-1	0.176107	-0.00212586
11	4	A-1	0.1784	-0.000677782
11	5	A-1	0.179434	-0.000487955
11	6	A-1	0.180166	-0.000600696
11	7	A-1	0.181671	5.93967e-05
11	8	A-1	0.182538	8.16154e-05
11	9	A-1	0.184047	0.000744942
11	10	A-1	0.18549	0.00134395
11	11	A-1	0.185763	0.00077193
11	12	A-1	0.186862	0.00102637
11	13	A-1	0.187918	0.00123695
11	14	A-1	0.188125	0.000598931
11	15	A-1	0.189168	0.000797594
11	16	A-1	0.189453	0.000237923
11	17	A-1	0.190006	-5.39155e-05
11	18	A-1	0.191478	0.000573603
11	19	A-1	0.191911	0.000160887
11	20	A-1	0.192119	-0.000475913
11	21	A-1	0.192687	-0.000752343
11	22	A-1	0.193127	-0.0011571
11	23	A-1	0.194284	-0.000844579
11	24	A-1	0.19544	-0.000533964
11	25	A-1	0.196317	-0.000501135
11	26	A-1	0.197293	-0.000370525
11	27	A-1	0.199456	0.000947677
11	28	A-1	0.203535	0.00418232
11	29	A-1	0.213105	0.0129069
11	30	A-1	0.229438	0.0283959
11	31	A-1	0.258094	0.0562063
11	32	A-1	0.309287	0.106555
11	33	A-1	0.400023	0.196446
11	34	A-1	0.548212	0.343791
11	35	A-1	0.771225	0.565958
11	36	A-1	1.07036	0.864245
11	37	A-1	1.40958	1.20263
11	38	A-1	1.74261	1.53481
11	39	A-1	2.0477	1.83905
11	40	A-1	2.28321	2.07372
12	1	A-1	0.189126	-0.00167597
12	2	A-1	0.189145	-0.00262853
12	3	A-1	0.19054	-0.00220548
12	4	A-1	0.192171	-0.00154528
12	5	A-1	0.193719	-0.000968696
12	6	A-1	0.195833	0.00017342
12	7	A-1	0.197047	0.000415909
12	8	A-1	0.197751	0.000148987
12	9	A-1	0.199451	0.000876582
12	10	A-1	0.200887	0.00134162
12	11	A-1	0.201356	0.000838797
12	12	A-1	0.202036	0.00054775
12	13	A-1	0.203504	0.00104429
12	14	A-1	0.204533	0.00110141
12	15	A-1	0.205861	0.00145789
12	16	A-1	0.205958	0.000583685
12	17	A-1	0.206599	0.000253209
12	18	A-1	0.207678	0.000360529
12	19	A-1	0.208101	-0.000188025
12	20	A-1	0.208852	-0.000408337
12	21	A-1	0.209989	-0.000242574
12	22	A-1	0.210464	-0.000739154
12	23	A-1	0.210751	-0.00142395
12	24	A-1	0.211013	-0.00213339
12	25	A-1	0.212862	-0.00125576
12	26	A-1	0.215351	0.000261512
12	27	A-1	0.217766	0.00170506
12	28	A-1	0.223319	0.00628658
12	29	A-1	0.232908	0.0149038
12	30	A-1	0.252399	0.0334234
12	31	A-1	0.287643	0.067696
12	32	A-1	0.351036	0.130117
12	33	A-1	0.461355	0.239465
12	34	A-1	0.640021	0.417159
12	35	A-1	0.902171	0.678338
12	36	A-1	1.24212	1.01732
12	37	A-1	1.62602	1.40024
12	38	A-1	2.00071	1.77396
12	39	A-1	2.30104	2.07332
12	40	A-1	2.4904	2.26171
13	1	A-1	0.118895	-0.00387404
13	2	A-1	0.119115	-0.00417489
13	3	A-1	0.121205	-0.0026059
13	4	A-1	0.122534	-0.00179822
13	5	A-1	0.123137	-0.00171664
13	6	A-1	0.12472	-0.000654984
13	7	A-1	0.127125	0.00122915
13	8	A-1	0.128275	0.00185869
13	9	A-1	0.128414	0.00147623
13	10	A-1	0.129	0.00154053
13	11	A-1	0.129819	0.00183868
13	12	A-1	0.130663	0.00216153
13	13	A-1	0.130435	0.00141292
13	14	A-1	0.129889	0.000345612
13	15	A-1	0.129814	-0.000250474
13	16	A-1	0.130285	-0.000301162
13	17	A-1	0.130323	-0.000783597
13	18	A-1	0.131091	-0.000537097
13	19	A-1	0.132017	-0.000132123
13	20	A-1	0.13205	-0.000619966
13	21	A-1	0.132302	-0.000889449
13	22	A-1	0.132417	-0.00129568
13	23	A-1	0.133027	-0.0012065
13	24	A-1	0.133585	-0.00116995
13	25	A-1	0.13436	-0.000915907
13	26	A-1	0.138811	0.00301431
13	27	A-1	0.144428	0.0081102
13	28	A-1	0.156043	0.0192035
13	29	A-1	0.173739	0.0363785
13	30	A-1	0.21215	0.0742681
13	31	A-1	0.283772	0.14537
13	32	A-1	0.413338	0.274415
13	33	A-1	0.631166	0.491722
13	34	A-1	0.962907	0.822941
13	35	A-1	1.38914	1.24866
13	36	A-1	1.8249	1.68389
13	37	A-1	2.18488	2.04335
13	38	A-1	2.43436	2.29231
13	39	A-1	2.59673	2.45416
13	40	A-1	2.695	2.55191
14	1	A-1	0.139265	-0.00272558
14	2	A-1	0.140212	-0.00226278
14	3	A-1	0.141002	-0.00195853
14	4	A-1	0.141194	-0.00225102
14	5	A-1	0.142686	-0.00124394
14	6	A-1	0.144556	0.000141419
14	7	A-1	0.146583	0.00168331
14	8	A-1	0.146891	0.00150689
14	9	A-1	0.14689	0.00102073
14	10	A-1	0.147725	0.00137066
14	11	A-1	0.147818	0.000979071
14	12	A-1	0.148065	0.000740843
14	13	A-1	0.148475	0.000665693
14	14	A-1	0.149178	0.000884305
14	15	A-1	0.14992	0.00114091
14	16	A-1	0.150721	0.00145713
14	17	A-1	0.14959	-0.000158175
14	18	A-1	0.149279	-0.000954809
14	19	A-1	0.149828	-0.000890246
14	20	A-1	0.149551	-0.00165189
14	21	A-1	0.149508	-0.00218039
14	22	A-1	0.150651	-0.00152199
14	23	A-1	0.151906	-0.000751454
14	24	A-1	0.15258	-0.000562585
14	25	A-1	0.153167	-0.000460963
14	26	A-1	0.153737	-0.000375925
14	27	A-1	0.155403	0.000805496
14	28	A-1	0.157648	0.00256545
14	29	A-1	0.163276	0.00770926
14	30	A-1	0.174054	0.0180022
14	31	A-1	0.195156	0.0386194
14	32	A-1	0.233879	0.0768572
14	33	A-1	0.303549	0.146043
14	34	A-1	0.426255	0.268263
14	35	A-1	0.629109	0.470633
14	36	A-1	0.927065	0.768103
14	37	A-1	1.31046	1.15101
14	38	A-1	1.73476	1.57483
14	39	A-1	2.1299	1.96948
14	40	A-1	2.40864	2.24774
15	1	A-1	0.130825	-0.00242644
15	2	A-1	0.131143	-0.00235897
15	3	A-1	0.132618	-0.00113517
15	4	A-1	0.133005	-0.000998671
15	5	A-1	0.133247	-0.00100724
15	6	A-1	0.133484	-0.0010214
15	7	A-1	0.134183	-0.000572736
15	8	A-1	0.134652	-0.000355075
15	9	A-1	0.136584	0.00132686
15	10	A-1	0.137113	0.00160478
15	11	A-1	0.137144	0.00138487
15	12	A-1	0.137376	0.0013662
15	13	A-1	0.136828	0.000567708
15	14	A-1	0.136839	0.000327725
15	15	A-1	0.138115	0.00135322
15	16	A-1	0.138148	0.00113552
15	17	A-1	0.137549	0.000286061
15	18	A-1	0.137449	-6.47723e-05
15	19	A-1	0.138535	0.000770348
15	20	A-1	0.138639	0.000623721
15	21	A-1	0.138158	-0.000107479
15	22	A-1	0.136772	-0.00174422
15	23	A-1	0.135812	-0.00295515
15	24	A-1	0.135933	-0.00308472
15	25	A-1	0.137921	-0.00134708
15	26	A-1	0.139556	3.68078e-05
15	27	A-1	0.140941	0.00117101
15	28	A-1	0.142459	0.00243886
15	29	A-1	0.147349	0.00707802
15	30	A-1	0.156361	0.015839
15	31	A-1	0.172324	0.0315514
15	32	A-1	0.202309	0.0612852
15	33	A-1	0.25657	0.115296
15	34	A-1	0.35339	0.211866
15	35	A-1	0.51715	0.375374
15	36	A-1	0.764707	0.62268
15	37	A-1	1.09427	0.951991
15	38	A-1	1.47747	1.33494
15	39	A-1	1.86789	1.72511
15	40	A-1	2.18016	2.03713
16	1	304750	0.138054	-0.000811306
16	2	304750	0.138309	-0.00147648
16	3	304750	0.139558	-0.00114653
16	4	304750	0.140323	-0.00130144
16	5	304750	0.141581	-0.000962822
16	6	304750	0.143276	-0.000186915
16	7	304750	0.144925	0.000542843
16	8	304750	0.14624	0.000938428
16	9	304750	0.147372	0.00115116
16	10	304750	0.148381	0.00124081
16	11	304750	0.148603	0.000543289
16	12	304750	0.149858	0.000878539
16	13	304750	0.150961	0.00106214
16	14	304750	0.150855	3.67051e-05
16	15	304750	0.150923	-0.000814759
16	16	304750	0.15292	0.000262509
16	17	304750	0.154202	0.000625371
16	18	304750	0.153894	-0.000602392
16	19	304750	0.153859	-0.00155618
16	20	304750	0.155699	-0.000635659
16	21	304750	0.156465	-0.000789152
16	22	304750	0.157847	-0.000327272
16	23	304750	0.160135	0.00104133
16	24	304750	0.16453	0.0045168
16	25	304750	0.17249	0.0115576
16	26	304750	0.186269	0.024417
16	27	304750	0.211188	0.0484169
16	28	304750	0.25819	0.0944996
16	29	304750	0.33927	0.17466
16	30	304750	0.47744	0.311911
16	31	304750	0.691211	0.524762
16	32	304750	0.986511	0.819143
16	33	304750	1.33633	1.16805
16	34	304750	1.69139	1.52218
16	35	304750	2.01835	1.84822
16	36	304750	2.3069	2.13586
16	37	304750	2.53862	2.36666
16	38	304750	2.71621	2.54332
16	39	304750	2.8408	2.66699
16	40	304750	2.91679	2.74206
17	1	304750	0.149946	-0.00125891
17	2	304750	0.150257	-0.00200979
17	3	304750	0.151987	-0.00134225
17	4	304750	0.153043	-0.00134754
17	5	304750	0.154268	-0.00118543
17	6	304750	0.155583	-0.000932165
17	7	304750	0.157498	-7.86637e-05
17	8	304750	0.158912	0.000272415
17	9	304750	0.160804	0.00110288
17	10	304750	0.161919	0.00115583
17	11	304750	0.163299	0.00147361
17	12	304750	0.16451	0.00162242
17	13	304750	0.165731	0.00178206
17	14	304750	0.16619	0.00117864
17	15	304750	0.166811	0.000737161
17	16	304750	0.167105	-3.05695e-05
17	17	304750	0.168256	5.80552e-05
17	18	304750	0.169287	2.78432e-05
17	19	304750	0.169037	-0.00128429
17	20	304750	0.169334	-0.00205012
17	21	304750	0.171436	-0.00100954
17	22	304750	0.173024	-0.0004834
17	23	304750	0.174903	0.000333057
17	24	304750	0.179161	0.00352921
17	25	304750	0.188187	0.0114932
17	26	304750	0.20486	0.0271038
17	27	304750	0.235263	0.0564451
17	28	304750	0.290356	0.110476
17	29	304750	0.384373	0.203431
17	30	304750	0.541908	0.359904
17	31	304750	0.7876	0.604533
17	32	304750	1.1218	0.937672
17	33	304750	1.50084	1.31565
17	34	304750	1.86435	1.67809
17	35	304750	2.16614	1.97882
17	36	304750	2.41451	2.22614
17	37	304750	2.61499	2.42555
17	38	304750	2.76942	2.57892
17	39	304750	2.88639	2.69483
17	40	304750	2.96613	2.77351
18	1	304750	0.138264	-0.00215681
18	2	304750	0.138734	-0.00248137
18	3	304750	0.140276	-0.0017331
18	4	304750	0.141335	-0.00146759
18	5	304750	0.141947	-0.00164996
18	6	304750	0.144262	-0.000128709
18	7	304750	0.145781	0.000595775
18	8	304750	0.147495	0.00151613
18	9	304750	0.14832	0.00154743
18	10	304750	0.14896	0.00139304
18	11	304750	0.149348	0.000987395
18	12	304750	0.149762	0.000607226
18	13	304750	0.151892	0.00194299
18	14	304750	0.152449	0.00170624
18	15	304750	0.151506	-3.14537e-05
18	16	304750	0.151358	-0.000973262
18	17	304750	0.152856	-0.000269506
18	18	304750	0.153055	-0.000864028
18	19	304750	0.15301	-0.00170345
18	20	304750	0.152838	-0.00266888
18	21	304750	0.154529	-0.00177187
18	22	304750	0.157532	0.000437026
18	23	304750	0.160418	0.00252854
18	24	304750	0.166299	0.00761627
18	25	304750	0.175117	0.0156403
18	26	304750	0.191972	0.0317008
18	27	304750	0.22553	0.0644651
18	28	304750	0.283877	0.122018
18	29	304750	0.386247	0.223594
18	30	304750	0.557224	0.393777
18	31	304750	0.815426	0.651185
18	32	304750	1.15757	0.992532
18	33	304750	1.53576	1.36993
18	34	304750	1.88461	1.71799
18	35	304750	2.17358	2.00617
18	36	304750	2.40603	2.23782
18	37	304750	2.59298	2.42398
18	38	304750	2.73572	2.56592
18	39	304750	2.84465	2.67406
18	40	304750	2.91688	2.74549
19	1	304750	0.0347299	-0.00302548
19	2	304750	0.0357385	-0.00301363
19	3	304750	0.0370126	-0.00273629
19	4	304750	0.0382456	-0.00250004
19	5	304750	0.0395752	-0.00216719
19	6	304750	0.0415579	-0.00118122
19	7	304750	0.0439265	0.00019063
19	8	304750	0.0468299	0.00209727
19	9	304750	0.0480184	0.00228911
19	10	304750	0.048508	0.0017819
19	11	304750	0.0498384	0.00211564
19	12	304750	0.0507295	0.00200994
19	13	304750	0.0519954	0.00227912
19	14	304750	0.052771	0.00205798
19	15	304750	0.0524912	0.000781396
19	16	304750	0.0526014	-0.000105109
19	17	304750	0.0539287	0.000225462
19	18	304750	0.0546534	-4.66192e-05
19	19	304750	0.0541321	-0.00156459
19	20	304750	0.0541967	-0.0024968
19	21	304750	0.0564721	-0.00121811
19	22	304750	0.0573209	-0.00136603
19	23	304750	0.0581454	-0.00153827
19	24	304750	0.0594226	-0.00125786
19	25	304750	0.0611697	-0.000507491
19	26	304750	0.0655311	0.00285718
19	27	304750	0.073209	0.00953832
19	28	304750	0.0867566	0.0220892
19	29	304750	0.113821	0.0481571
19	30	304750	0.164627	0.0979661
19	31	304750	0.260032	0.192374
19	32	304750	0.427535	0.358881
19	33	304750	0.700331	0.63068
19	34	304750	1.09267	1.02202
19	35	304750	1.56251	1.49087
19	36	304750	2.01096	1.93832
19	37	304750	2.36312	2.28948
19	38	304750	2.61112	2.53649
19	39	304750	2.77701	2.70138
19	40	304750	2.87365	2.79702
20	1	304750	0.0364681	-0.00399359
20	2	304750	0.0370676	-0.00430258
20	3	304750	0.0387316	-0.00354709
20	4	304750	0.0406519	-0.0025353
20	5	304750	0.0430306	-0.00106512
20	6	304750	0.0447492	-0.000254987
20	7	304750	0.0469159	0.00100326
20	8	304750	0.0475291	0.000707895
20	9	304750	0.0485105	0.000780783
20	10	304750	0.050911	0.00227279
20	11	304750	0.0515931	0.00204639
20	12	304750	0.0526285	0.00217335
20	13	304750	0.0531032	0.00173957
20	14	304750	0.0530381	0.000765975
20	15	304750	0.0530922	-8.84094e-05
20	16	304750	0.0549067	0.000817573
20	17	304750	0.0562695	0.0012718
20	18	304750	0.0554081	-0.000498044
20	19	304750	0.0551885	-0.00162616
20	20	304750	0.0571194	-0.000603751
20	21	304750	0.058555	-7.66305e-05
20	22	304750	0.0587036	-0.000836538
20	23	304750	0.0597402	-0.000708467
20	24	304750	0.060361	-0.00099618
20	25	304750	0.0609091	-0.00135651
20	26	304750	0.0637879	0.000613782
20	27	304750	0.0688816	0.00479895
20	28	304750	0.077399	0.0124079
20	29	304750	0.0915395	0.0256399
20	30	304750	0.120929	0.054121
20	31	304750	0.175908	0.108191
20	32	304750	0.27649	0.207864
20	33	304750	0.451247	0.381713
20	34	304750	0.731233	0.660791
20	35	304750	1.12134	1.04999
20	36	304750	1.57479	1.50253
20	37	304750	2.00764	1.93447
20	38	304750	2.35967	2.2856
20	39	304750	2.61302	2.53803
20	40	304750	2.77355	2.69766
21	1	304750	0.0524095	-0.00467149
21	2	304750	0.0532888	-0.00499566
21	3	304750	0.0557855	-0.00370243
21	4	304750	0.0579575	-0.00273383
21	5	304750	0.0601855	-0.00170938
21	6	304750	0.0627338	-0.000364556
21	7	304750	0.0643977	9.59316e-05
21	8	304750	0.065602	9.67485e-05
21	9	304750	0.0686381	0.00192933
21	10	304750	0.0696773	0.00176508
21	11	304750	0.0712421	0.00212639
21	12	304750	0.0729352	0.002616
21	13	304750	0.0735619	0.00203923
21	14	304750	0.0741389	0.00141276
21	15	304750	0.0750903	0.00116077
21	16	304750	0.0766389	0.00150581
21	17	304750	0.0779484	0.00161189
21	18	304750	0.0778808	0.000340758
21	19	304750	0.0783633	-0.000380126
21	20	304750	0.0795674	-0.00037951
21	21	304750	0.0795857	-0.00156469
21	22	304750	0.0802685	-0.00208541
21	23	304750	0.0810416	-0.00251574
21	24	304750	0.0827309	-0.00202994
21	25	304750	0.0855162	-0.000448084
21	26	304750	0.0883808	0.00121301
21	27	304750	0.094402	0.00603076
21	28	304750	0.105882	0.0163072
21	29	304750	0.127525	0.0367468
21	30	304750	0.168111	0.0761296
21	31	304750	0.245081	0.151896
21	32	304750	0.383125	0.288736
21	33	304750	0.615047	0.519455
21	34	304750	0.967111	0.870315
21	35	304750	1.41837	1.32037
21	36	304750	1.88741	1.78821
21	37	304750	2.27951	2.1791
21	38	304750	2.56465	2.46304
21	39	304750	2.75955	2.65674
21	40	304750	2.87979	2.77578
22	1	304750	0.0567302	-0.00328987
22	2	304750	0.0571253	-0.00424406
22	3	304750	0.058873	-0.00384561
22	4	304750	0.060871	-0.00319695
22	5	304750	0.0639631	-0.00145407
22	6	304750	0.0664641	-0.000302303
22	7	304750	0.0682589	0.000143159
22	8	304750	0.0706095	0.00114457
22	9	304750	0.0728294	0.00201517
22	10	304750	0.0746065	0.00244301
22	11	304750	0.0759207	0.002408
22	12	304750	0.0763005	0.00143847
22	13	304750	0.0783062	0.00209496
22	14	304750	0.0796817	0.00212114
22	15	304750	0.0806281	0.00171831
22	16	304750	0.0805909	0.000331851
22	17	304750	0.0811562	-0.000452101
22	18	304750	0.0813393	-0.00161827
22	19	304750	0.0835515	-0.000755371
22	20	304750	0.0860334	0.000377228
22	21	304750	0.0866384	-0.000366952
22	22	304750	0.0875701	-0.000784565
22	23	304750	0.0884739	-0.00123001
22	24	304750	0.0895137	-0.00153949
22	25	304750	0.0917123	-0.00069017
22	26	304750	0.0980023	0.00425063
22	27	304750	0.109915	0.0148137
22	28	304750	0.130762	0.0343121
22	29	304750	0.168978	0.0711784
22	30	304750	0.239977	0.140828
22	31	304750	0.368497	0.267999
22	32	304750	0.583899	0.482051
22	33	304750	0.899233	0.796036
22	34	304750	1.29577	1.19122
22	35	304750	1.71072	1.60483
22	36	304750	2.06742	1.96017
22	37	304750	2.33285	2.22425
22	38	304750	2.51919	2.40924
22	39	304750	2.65224	2.54095
22	40	304750	2.73882	2.62617
23	1	304750	0.0525582	-0.00538095
23	2	304750	0.0538209	-0.00529129
23	3	304750	0.0560101	-0.00427519
23	4	304750	0.0581216	-0.00333674
23	5	304750	0.0601112	-0.00252028
23	6	304750	0.0632	-0.000604502
23	7	304750	0.0659784	0.00100086
23	8	304750	0.0670655	0.000914886
23	9	304750	0.068704	0.00138029
23	10	304750	0.0706522	0.00215542
23	11	304750	0.0719845	0.00231461
23	12	304750	0.0731955	0.00235259
23	13	304750	0.0733584	0.00134236
23	14	304750	0.0744996	0.00131048
23	15	304750	0.0765954	0.00223325
23	16	304750	0.0772095	0.00167423
23	17	304750	0.0778817	0.00117344
23	18	304750	0.0787653	0.000883891
23	19	304750	0.0799344	0.000879971
23	20	304750	0.0802116	-1.59475e-05
23	21	304750	0.0807462	-0.000654433
23	22	304750	0.0812652	-0.00130852
23	23	304750	0.0818688	-0.00187791
23	24	304750	0.0830002	-0.00191963
23	25	304750	0.0836547	-0.00243814
23	26	304750	0.0859997	-0.00126626
23	27	304750	0.0875406	-0.0008984
23	28	304750	0.0911118	0.00149969
23	29	304750	0.0983877	0.00760251
23	30	304750	0.111969	0.0200112
23	31	304750	0.139137	0.0460054
23	32	304750	0.188897	0.0945929
23	33	304750	0.278133	0.182655
23	34	304750	0.437946	0.341295
23	35	304750	0.697253	0.59943
23	36	304750	1.07136	0.972361
23	37	304750	1.51756	1.41739
23	38	304750	1.9427	1.84136
23	39	304750	2.2839	2.18138
23	40	304750	2.50642	2.40273
24	1	304750	0.0449966	-0.00543521
24	2	304750	0.0459564	-0.00578421
24	3	304750	0.0489787	-0.0040708
24	4	304750	0.0506471	-0.00371135
24	5	304750	0.0530836	-0.00258376
24	6	304750	0.0565985	-0.000377756
24	7	304750	0.0593254	0.00104033
24	8	304750	0.0606044	0.00101045
24	9	304750	0.0625366	0.00163369
24	10	304750	0.06416	0.00194826
24	11	304750	0.0653183	0.00179759
24	12	304750	0.0664368	0.00160729
24	13	304750	0.0676624	0.00152398
24	14	304750	0.0693288	0.00188147
24	15	304750	0.0712212	0.00246502
24	16	304750	0.0718345	0.00176939
24	17	304750	0.0728386	0.00146463
24	18	304750	0.073305	0.000622142
24	19	304750	0.0743877	0.000395896
24	20	304750	0.0756161	0.000315421
24	21	304750	0.0762862	-0.000323357
24	22	304750	0.0768983	-0.00102017
24	23	304750	0.0773442	-0.00188318
24	24	304750	0.0785134	-0.00202286
24	25	304750	0.0798774	-0.00196768
24	26	304750	0.0809296	-0.00222443
24	27	304750	0.0839487	-0.00051422
24	28	304750	0.0869958	0.00122401
24	29	304750	0.0928858	0.00580508
24	30	304750	0.10442	0.0160307
24	31	304750	0.126089	0.0363906
24	32	304750	0.168068	0.0770611
24	33	304750	0.245259	0.152943
24	34	304750	0.384719	0.291094
24	35	304750	0.617184	0.52225
24	36	304750	0.962313	0.86607
24	37	304750	1.39748	1.29992
24	38	304750	1.83804	1.73918
24	39	304750	2.20257	2.1024
24	40	304750	2.44653	2.34506
25	1	304750	0.0428409	-0.00341067
25	2	304750	0.0441291	-0.00294301
25	3	304750	0.0452822	-0.0026105
25	4	304750	0.04706	-0.00165315
25	5	304750	0.0493499	-0.000183849
25	6	304750	0.0506082	0.00025392
25	7	304750	0.0514281	0.000253386
25	8	304750	0.0516446	-0.000350709
25	9	304750	0.0532431	0.000427291
25	10	304750	0.0550339	0.00139756
25	11	304750	0.0559412	0.00148436
25	12	304750	0.0570034	0.001726
25	13	304750	0.0573988	0.00130093
25	14	304750	0.0577043	0.000785896
25	15	304750	0.0586292	0.00089031
25	16	304750	0.0589899	0.000430448
25	17	304750	0.059086	-0.000294014
25	18	304750	0.0606258	0.000425327
25	19	304750	0.0608285	-0.000192518
25	20	304750	0.0612548	-0.000586711
25	21	304750	0.0616451	-0.00101699
25	22	304750	0.0624394	-0.00104318
25	23	304750	0.0639266	-0.000376478
25	24	304750	0.0639782	-0.0011454
25	25	304750	0.0646741	-0.00127007
25	26	304750	0.066369	-0.000395708
25	27	304750	0.0693291	0.00174386
25	28	304750	0.0732769	0.00487119
25	29	304750	0.0834803	0.0142541
25	30	304750	0.101546	0.0314989
25	31	304750	0.135921	0.0650536
25	32	304750	0.199844	0.128156
25	33	304750	0.317439	0.244931
25	34	304750	0.517576	0.444248
25	35	304750	0.830874	0.756724
25	36	304750	1.24758	1.17261
25	37	304750	1.70575	1.62996
25	38	304750	2.11348	2.03687
25	39	304750	2.42138	2.34394
25	40	304750	2.61539	2.53713
26	1	304750	0.0485395	-0.00340693
26	2	304750	0.0495376	-0.00318168
26	3	304750	0.0511516	-0.00234037
26	4	304750	0.0519632	-0.00230156
26	5	304750	0.0535626	-0.00147495
26	6	304750	0.0554721	-0.000338227
26	7	304750	0.0569694	0.000386362
26	8	304750	0.057733	0.000377183
26	9	304750	0.0592221	0.00109355
26	10	304750	0.0600362	0.00113488
26	11	304750	0.0607023	0.00102818
26	12	304750	0.0616236	0.00117671
26	13	304750	0.0630581	0.00183846
26	14	304750	0.0636427	0.00165026
26	15	304750	0.0640294	0.00126416
26	16	304750	0.0653698	0.00183185
26	17	304750	0.0658908	0.00158006
26	18	304750	0.065452	0.000368542
26	19	304750	0.0651041	-0.000752196
26	20	304750	0.0657901	-0.000838935
26	21	304750	0.0669904	-0.000411368
26	22	304750	0.0668877	-0.00128689
26	23	304750	0.0668822	-0.00206513
26	24	304750	0.067823	-0.00189709
26	25	304750	0.0693198	-0.00117308
26	26	304750	0.0698112	-0.00145438
26	27	304750	0.0722423	0.000203956
26	28	304750	0.0752112	0.00240004
26	29	304750	0.0811807	0.0075968
26	30	304750	0.0924487	0.018092
26	31	304750	0.115252	0.0401221
26	32	304750	0.156272	0.0803693
26	33	304750	0.234988	0.158313
26	34	304750	0.376864	0.299416
26	35	304750	0.614537	0.536317
26	36	304750	0.972197	0.893204
26	37	304750	1.43013	1.35036
26	38	304750	1.90034	1.81981
26	39	304750	2.28446	2.20315
26	40	304750	2.53065	2.44857
27	1	304750	0.0479596	-0.00366867
27	2	304750	0.0487489	-0.00361385
27	3	304750	0.0502849	-0.00281228
27	4	304750	0.0511992	-0.00263247
27	5	304750	0.052991	-0.00157515
27	6	304750	0.0542354	-0.00106528
27	7	304750	0.0566174	0.00058226
27	8	304750	0.0575033	0.000733631
27	9	304750	0.0576488	0.000144648
27	10	304750	0.059182	0.000943325
27	11	304750	0.0607568	0.00178372
27	12	304750	0.0612372	0.00152958
27	13	304750	0.0623395	0.00189737
27	14	304750	0.0631745	0.00199794
27	15	304750	0.0639217	0.00201061
27	16	304750	0.0646348	0.00198923
27	17	304750	0.0647231	0.001343
27	18	304750	0.0650144	0.000899886
27	19	304750	0.0648851	3.61151e-05
27	20	304750	0.0652776	-0.000305922
27	21	304750	0.0651873	-0.00113071
27	22	304750	0.0655885	-0.00146398
27	23	304750	0.0659819	-0.00180513
27	24	304750	0.0673524	-0.00116903
27	25	304750	0.0676405	-0.00161548
27	26	304750	0.0691898	-0.000800636
27	27	304750	0.0712097	0.000484772
27	28	304750	0.0762266	0.00476715
27	29	304750	0.0858764	0.0136825
27	30	304750	0.0997786	0.0268502
27	31	304750	0.128608	0.0549451
27	32	304750	0.183205	0.108807
27	33	304750	0.282399	0.207267
27	34	304750	0.457199	0.381332
27	35	304750	0.741504	0.664903
27	36	304750	1.13704	1.05971
27	37	304750	1.60059	1.52252
27	38	304750	2.03611	1.95731
27	39	304750	2.38189	2.30236
27	40	304750	2.60214	2.52187
28	1	304750	0.0158263	-0.000829347
28	2	304750	0.0161535	-0.00109343
28	3	304750	0.0169248	-0.000913308
28	4	304750	0.0179991	-0.000430246
28	5	304750	0.0187525	-0.000268126
28	6	304750	0.0186823	-0.000929568
28	7	304750	0.0189071	-0.00129601
28	8	304750	0.020771	-2.32765e-05
28	9	304750	0.0222708	0.000885191
28	10	304750	0.0237631	0.00178627
28	11	304750	0.0236509	0.00108285
28	12	304750	0.0236764	0.000517154
28	13	304750	0.0250183	0.00126782
28	14	304750	0.0252288	0.000887075
28	15	304750	0.025605	0.000671976
28	16	304750	0.0254463	-7.79328e-05
28	17	304750	0.0253718	-0.000743695
28	18	304750	0.0256876	-0.00101909
28	19	304750	0.0272707	-2.71766e-05
28	20	304750	0.0285957	0.000706566
28	21	304750	0.0282557	-0.000224688
28	22	304750	0.0278945	-0.00117713
28	23	304750	0.0284008	-0.00126202
28	24	304750	0.0298771	-0.000376951
28	25	304750	0.0309003	5.4979e-05
28	26	304750	0.0323459	0.000909341
28	27	304750	0.0360314	0.00400359
28	28	304750	0.0444006	0.0117816
28	29	304750	0.055168	0.0219577
28	30	304750	0.080388	0.0465865
28	31	304750	0.125817	0.091424
28	32	304750	0.210441	0.175457
28	33	304750	0.358273	0.322697
28	34	304750	0.602315	0.566148
28	35	304750	0.953332	0.916574
28	36	304750	1.37656	1.33921
28	37	304750	1.79585	1.75791
28	38	304750	2.14315	2.10462
28	39	304750	2.39963	2.36051
28	40	304750	2.56489	2.52518
29	1	304750	0.0355474	-0.00228869
29	2	304750	0.0364514	-0.00198932
29	3	304750	0.0378427	-0.00120257
29	4	304750	0.038339	-0.00131088
29	5	304750	0.039043	-0.00121152
29	6	304750	0.0414083	0.000549136
29	7	304750	0.041733	0.000269259
29	8	304750	0.0417566	-0.000311715
29	9	304750	0.0429448	0.000271885
29	10	304750	0.0438796	0.000602009
29	11	304750	0.0442235	0.000341395
29	12	304750	0.0456534	0.00116662
29	13	304750	0.046072	0.000980669
29	14	304750	0.0466494	0.000953445
29	15	304750	0.0469042	0.000603658
29	16	304750	0.0476088	0.000703653
29	17	304750	0.048924	0.00141417
29	18	304750	0.0491736	0.00105921
29	19	304750	0.0485336	-0.000185441
29	20	304750	0.0482573	-0.0010663
29	21	304750	0.0488336	-0.00109463
29	22	304750	0.0490938	-0.00143905
29	23	304750	0.0504737	-0.000663716
29	24	304750	0.0507366	-0.00100541
29	25	304750	0.0519508	-0.000395879
29	26	304750	0.0539233	0.00097201
29	27	304750	0.0587103	0.00515442
29	28	304750	0.0660437	0.0118833
29	29	304750	0.0799747	0.0252096
29	30	304750	0.105757	0.0503876
29	31	304750	0.153744	0.0977694
29	32	304750	0.24493	0.188351
29	33	304750	0.403923	0.346739
29	34	304750	0.660661	0.602873
29	35	304750	1.02236	0.963972
29	36	304750	1.44882	1.38982
29	37	304750	1.86678	1.80718
29	38	304750	2.21046	2.15025
29	39	304750	2.46794	2.40713
29	40	304750	2.63402	2.5726
30	1	304750	0.0432476	-0.00209242
30	2	304750	0.0437876	-0.00213345
30	3	304750	0.0438332	-0.00266893
30	4	304750	0.0442852	-0.00279801
30	5	304750	0.0467899	-0.000874372
30	6	304750	0.047902	-0.000343323
30	7	304750	0.0491121	0.000285758
30	8	304750	0.0496498	0.000242375
30	9	304750	0.0517091	0.00172059
30	10	304750	0.0533388	0.00276931
30	11	304750	0.053388	0.00223747
30	12	304750	0.0535432	0.00181154
30	13	304750	0.0536701	0.00135738
30	14	304750	0.0542949	0.00140118
30	15	304750	0.0542257	0.00075091
30	16	304750	0.0541817	0.000125831
30	17	304750	0.0544645	-0.000172429
30	18	304750	0.0551229	-9.50895e-05
30	19	304750	0.0552494	-0.000549644
30	20	304750	0.0553111	-0.00106892
30	21	304750	0.0548849	-0.0020762
30	22	304750	0.0550929	-0.00244926
30	23	304750	0.0573877	-0.000735505
30	24	304750	0.0582806	-0.000423678
30	25	304750	0.0589375	-0.000347825
30	26	304750	0.059837	-2.94187e-05
30	27	304750	0.0623777	0.00193024
30	28	304750	0.0659386	0.0049101
30	29	304750	0.0742423	0.0126327
30	30	304750	0.0911328	0.0289422
30	31	304750	0.120772	0.0580005
30	32	304750	0.180535	0.117182
30	33	304750	0.288186	0.224252
30	34	304750	0.471671	0.407156
30	35	304750	0.756774	0.691678
30	36	304750	1.14295	1.07727
30	37	304750	1.57907	1.51281
30	38	304750	1.98536	1.91852
30	39	304750	2.30846	2.24104
30	40	304750	2.52394	2.45594
31	1	203580	0.085649	-0.00200629
31	2	203580	0.0863244	-0.00205723
31	3	203580	0.086832	-0.00227583
31	4	203580	0.0883396	-0.00149447
31	5	203580	0.0897074	-0.000852875
31	6	203580	0.0914489	0.00016228
31	7	203580	0.0926382	0.000625421
31	8	203580	0.0932862	0.000547151
31	9	203580	0.0947609	0.00129561
31	10	203580	0.0956862	0.00149463
31	11	203580	0.0962308	0.00131301
31	12	203580	0.0963401	0.00069605
31	13	203580	0.0969695	0.000599206
31	14	203580	0.097397	0.00030045
31	15	203580	0.0982788	0.000455987
31	16	203580	0.0987504	0.000201354
31	17	203580	0.10055	0.00127467
31	18	203580	0.100231	0.000229916
31	19	203580	0.0999491	-0.000778671
31	20	203580	0.100486	-0.00096841
31	21	203580	0.100478	-0.00170256
31	22	203580	0.100998	-0.00190851
31	23	203580	0.102378	-0.00125432
31	24	203580	0.10453	0.000171335
31	25	203580	0.106954	0.00186858
31	26	203580	0.112165	0.00635388
31	27	203580	0.120983	0.014445
31	28	203580	0.135413	0.0281492
31	29	203580	0.162521	0.0545305
31	30	203580	0.213122	0.104406
31	31	203580	0.295265	0.185822
31	32	203580	0.419205	0.309036
31	33	203580	0.579879	0.468983
31	34	203580	0.763686	0.652065
31	35	203580	0.962954	0.850606
31	36	203580	1.16341	1.05033
31	37	203580	1.34352	1.22972
31	38	203580	1.49207	1.37755
31	39	203580	1.61274	1.49749
31	40	203580	1.69775	1.58177
32	1	203580	0.0806812	-0.00182612
32	2	203580	0.081794	-0.00151204
32	3	203580	0.0826276	-0.00147708
32	4	203580	0.0832422	-0.00166108
32	5	203580	0.0856567	-4.5237e-05
32	6	203580	0.0865384	3.77853e-05
32	7	203580	0.088291	0.000991743
32	8	203580	0.0890254	0.000927557
32	9	203580	0.0897399	0.000843433
32	10	203580	0.0904386	0.000743461
32	11	203580	0.0911986	0.000704793
32	12	203580	0.0919645	0.000672086
32	13	203580	0.0923413	0.000250234
32	14	203580	0.0939345	0.00104477
32	15	203580	0.0940573	0.000368975
32	16	203580	0.0941264	-0.000360615
32	17	203580	0.0947266	-0.000559061
32	18	203580	0.095187	-0.000897324
32	19	203580	0.0968089	-7.4027e-05
32	20	203580	0.0969653	-0.000716244
32	21	203580	0.0975978	-0.000882384
32	22	203580	0.098115	-0.00116386
32	23	203580	0.0989074	-0.00117011
32	24	203580	0.100772	-0.000104602
32	25	203580	0.104202	0.00252679
32	26	203580	0.109087	0.00661364
32	27	203580	0.119044	0.0157715
32	28	203580	0.137231	0.03316
32	29	203580	0.169934	0.0650649
32	30	203580	0.226997	0.121329
32	31	203580	0.320913	0.214447
32	32	203580	0.458837	0.351572
32	33	203580	0.633157	0.525093
32	34	203580	0.823071	0.714208
32	35	203580	1.02163	0.911965
32	36	203580	1.22188	1.11142
32	37	203580	1.3995	1.28824
32	38	203580	1.54599	1.43393
32	39	203580	1.66316	1.5503
32	40	203580	1.74455	1.63089
33	1	203580	0.0690927	-0.000503439
33	2	203580	0.0693818	-0.000814412
33	3	203580	0.0699026	-0.000893612
33	4	203580	0.070695	-0.000701231
33	5	203580	0.0718439	-0.000152362
33	6	203580	0.0726241	2.78596e-05
33	7	203580	0.073106	-9.0307e-05
33	8	203580	0.0742889	0.000492552
33	9	203580	0.0752538	0.00085751
33	10	203580	0.0761971	0.00120078
33	11	203580	0.0771091	0.00151273
33	12	203580	0.0771264	0.000930041
33	13	203580	0.0772032	0.000406771
33	14	203580	0.0772728	-0.000123606
33	15	203580	0.078096	9.95381e-05
33	16	203580	0.0784748	-0.000121678
33	17	203580	0.078551	-0.000645454
33	18	203580	0.0788219	-0.000974569
33	19	203580	0.0789025	-0.00149399
33	20	203580	0.07901	-0.00198656
33	21	203580	0.0803973	-0.00119924
33	22	203580	0.0815813	-0.000615251
33	23	203580	0.081988	-0.000808579
33	24	203580	0.0842718	0.000875162
33	25	203580	0.0874001	0.0034035
33	26	203580	0.0936267	0.00903011
33	27	203580	0.105099	0.0199021
33	28	203580	0.126931	0.0411347
33	29	203580	0.16591	0.0795135
33	30	203580	0.233658	0.146662
33	31	203580	0.341906	0.25431
33	32	203580	0.495367	0.407171
33	33	203580	0.679521	0.590724
33	34	203580	0.876575	0.787178
33	35	203580	1.08107	0.991077
33	36	203580	1.27826	1.18766
33	37	203580	1.44875	1.35755
33	38	203580	1.58477	1.49297
33	39	203580	1.69496	1.60257
33	40	203580	1.77066	1.67766
34	1	203580	0.0819863	-0.000994529
34	2	203580	0.0825101	-0.00108279
34	3	203580	0.0826152	-0.00158975
34	4	203580	0.0827243	-0.00209272
34	5	203580	0.0836653	-0.0017637
34	6	203580	0.0856552	-0.000385904
34	7	203580	0.0871166	0.000463503
34	8	203580	0.0876372	0.000372028
34	9	203580	0.088988	0.00111086
34	10	203580	0.0898907	0.00140151
34	11	203580	0.0902623	0.00116103
34	12	203580	0.0913049	0.00159157
34	13	203580	0.0924824	0.00215708
34	14	203580	0.0930279	0.0020905
34	15	203580	0.0922811	0.000731668
34	16	203580	0.0919675	-0.000193937
34	17	203580	0.0926869	-8.66079e-05
34	18	203580	0.0937971	0.000411571
34	19	203580	0.0936841	-0.000313516
34	20	203580	0.093052	-0.00155758
34	21	203580	0.0931365	-0.00208512
34	22	203580	0.0948951	-0.00093861
34	23	203580	0.0953916	-0.00105411
34	24	203580	0.0963125	-0.000745238
34	25	203580	0.0971432	-0.000526598
34	26	203580	0.100124	0.00184207
34	27	203580	0.105222	0.00632808
34	28	203580	0.115114	0.0156077
34	29	203580	0.131931	0.0318126
34	30	203580	0.163115	0.0623851
34	31	203580	0.218442	0.1171
34	32	203580	0.30909	0.207136
34	33	203580	0.442265	0.339699
34	34	203580	0.61484	0.511662
34	35	203580	0.815062	0.711272
34	36	203580	1.02461	0.920208
34	37	203580	1.2225	1.11749
34	38	203580	1.39204	1.28641
34	39	203580	1.5275	1.42126
34	40	203580	1.62309	1.51624
35	1	203580	0.0772198	-0.00215155
35	2	203580	0.0774692	-0.00248072
35	3	203580	0.0785239	-0.00200465
35	4	203580	0.0797549	-0.00135229
35	5	203580	0.0810036	-0.000682149
35	6	203580	0.0823472	8.28208e-05
35	7	203580	0.0837145	0.000871566
35	8	203580	0.0842597	0.000838146
35	9	203580	0.0849057	0.000905563
35	10	203580	0.0852953	0.000716538
35	11	203580	0.0855879	0.000430477
35	12	203580	0.0870327	0.00129668
35	13	203580	0.0875487	0.00123415
35	14	203580	0.0875622	0.000669034
35	15	203580	0.0877025	0.000230721
35	16	203580	0.0878804	-0.000170005
35	17	203580	0.0891213	0.000492333
35	18	203580	0.0892871	7.94709e-05
35	19	203580	0.0895249	-0.00026127
35	20	203580	0.0898187	-0.000546064
35	21	203580	0.0897215	-0.0012219
35	22	203580	0.08967	-0.00185199
35	23	203580	0.0907116	-0.00138898
35	24	203580	0.0918359	-0.000843245
35	25	203580	0.0931667	-9.10451e-05
35	26	203580	0.0964025	0.00256609
35	27	203580	0.101091	0.00667582
35	28	203580	0.11007	0.0150766
35	29	203580	0.126927	0.0313551
35	30	203580	0.157854	0.0617028
35	31	203580	0.212167	0.115438
35	32	203580	0.30349	0.206182
35	33	203580	0.439642	0.341756
35	34	203580	0.617037	0.518572
35	35	203580	0.823594	0.724551
35	36	203580	1.03932	0.939698
35	37	203580	1.23727	1.13707
35	38	203580	1.40507	1.30429
35	39	203580	1.53781	1.43645
35	40	203580	1.62839	1.52646
36	1	203580	0.0781994	-0.00148285
36	2	203580	0.0785604	-0.00168258
36	3	203580	0.0797159	-0.0010879
36	4	203580	0.0801082	-0.00125634
36	5	203580	0.0812186	-0.000706758
36	6	203580	0.082814	0.000327932
36	7	203580	0.0832219	0.000175052
36	8	203580	0.0837131	0.000105425
36	9	203580	0.0848487	0.000680333
36	10	203580	0.0854897	0.000760485
36	11	203580	0.0861954	0.00090542
36	12	203580	0.0867751	0.000924343
36	13	203580	0.0869334	0.000521861
36	14	203580	0.0879786	0.00100634
36	15	203580	0.0883549	0.000821826
36	16	203580	0.0884729	0.000379089
36	17	203580	0.0884656	-0.000188982
36	18	203580	0.0890479	-0.000167399
36	19	203580	0.0889574	-0.000818678
36	20	203580	0.0889683	-0.00136855
36	21	203580	0.0900895	-0.000808138
36	22	203580	0.0912373	-0.000221153
36	23	203580	0.0914521	-0.000567115
36	24	203580	0.0914326	-0.00114731
36	25	203580	0.0928181	-0.000322664
36	26	203580	0.0957544	0.00205288
36	27	203580	0.100668	0.00640545
36	28	203580	0.110036	0.0152125
36	29	203580	0.126791	0.0314075
36	30	203580	0.157409	0.0614647
36	31	203580	0.211504	0.114998
36	32	203580	0.302072	0.205006
36	33	203580	0.435247	0.33762
36	34	203580	0.608533	0.510345
36	35	203580	0.81106	0.712312
36	36	203580	1.02365	0.924339
36	37	203580	1.21999	1.12012
36	38	203580	1.38482	1.28439
36	39	203580	1.51439	1.4134
36	40	203580	1.60504	1.50348
37	1	203580	0.0906504	-0.00291417
37	2	203580	0.0913507	-0.00294686
37	3	203580	0.0923413	-0.00268916
37	4	203580	0.0929345	-0.00282887
37	5	203580	0.0950975	-0.00139881
37	6	203580	0.0971364	-9.28307e-05
37	7	203580	0.0984533	0.000491099
37	8	203580	0.0998878	0.00119266
37	9	203580	0.100472	0.00104397
37	10	203580	0.101839	0.00167757
37	11	203580	0.102745	0.00185083
37	12	203580	0.10306	0.00143269
37	13	203580	0.104132	0.00177217
37	14	203580	0.10448	0.00138695
37	15	203580	0.104441	0.000615689
37	16	203580	0.105253	0.000694045
37	17	203580	0.105616	0.000324397
37	18	203580	0.105542	-0.000482586
37	19	203580	0.106353	-0.000404283
37	20	203580	0.107522	3.13353e-05
37	21	203580	0.107826	-0.00039683
37	22	203580	0.108166	-0.000790156
37	23	203580	0.108922	-0.000767389
37	24	203580	0.109025	-0.00139658
37	25	203580	0.108932	-0.00222253
37	26	203580	0.110205	-0.00168278
37	27	203580	0.11266	3.95506e-05
37	28	203580	0.115954	0.00259983
37	29	203580	0.121319	0.00723211
37	30	203580	0.132258	0.0174385
37	31	203580	0.153032	0.0374792
37	32	203580	0.191099	0.0748135
37	33	203580	0.258878	0.14186
37	34	203580	0.374881	0.257129
37	35	203580	0.549314	0.43083
37	36	203580	0.764842	0.645625
37	37	203580	0.986957	0.867007
37	38	203580	1.18753	1.06684
37	39	203580	1.35881	1.23739
37	40	203580	1.48116	1.35901
38	1	203580	0.0959219	-0.00282339
38	2	203580	0.0970344	-0.00242501
38	3	203580	0.0977576	-0.00241577
38	4	203580	0.0988043	-0.00208314
38	5	203580	0.10058	-0.00102136
38	6	203580	0.101959	-0.000356971
38	7	203580	0.103303	0.000273727
38	8	203580	0.104488	0.000744371
38	9	203580	0.105505	0.00104792
38	10	203580	0.106182	0.00101023
38	11	203580	0.107469	0.00158296
38	12	203580	0.107907	0.0013074
38	13	203580	0.108404	0.00109028
38	14	203580	0.109373	0.00134503
38	15	203580	0.10948	0.000738719
38	16	203580	0.109661	0.000205434
38	17	203580	0.111104	0.000933764
38	18	203580	0.11158	0.000695687
38	19	203580	0.112339	0.000740992
38	20	203580	0.112159	-0.000153221
38	21	203580	0.112069	-0.000957193
38	22	203580	0.112291	-0.00144894
38	23	203580	0.113313	-0.00114144
38	24	203580	0.11399	-0.00117773
38	25	203580	0.114364	-0.00151831
38	26	203580	0.114608	-0.00198756
38	27	203580	0.116903	-0.000407238
38	28	203580	0.120976	0.00295236
38	29	203580	0.125748	0.00700978
38	30	203580	0.136581	0.017129
38	31	203580	0.155576	0.0354093
38	32	203580	0.191193	0.0703125
38	33	203580	0.254795	0.133201
38	34	203580	0.363359	0.241051
38	35	203580	0.527039	0.404017
38	36	203580	0.739954	0.616218
38	37	203580	0.968131	0.843681
38	38	203580	1.17913	1.05397
38	39	203580	1.35979	1.23392
38	40	203580	1.49403	1.36744
39	1	203580	0.101652	-0.00439254
39	2	203580	0.102176	-0.00463648
39	3	203580	0.104629	-0.00295146
39	4	203580	0.106513	-0.00183595
39	5	203580	0.10792	-0.00119635
39	6	203580	0.109527	-0.000357928
39	7	203580	0.111001	0.000347952
39	8	203580	0.112478	0.00105736
39	9	203580	0.113555	0.00136656
39	10	203580	0.114534	0.00157694
39	11	203580	0.114953	0.00122801
39	12	203580	0.115162	0.000669183
39	13	203580	0.116904	0.00164296
39	14	203580	0.117793	0.00176367
39	15	203580	0.117904	0.00110736
39	16	203580	0.118389	0.000823598
39	17	203580	0.119317	0.000983492
39	18	203580	0.119635	0.000533839
39	19	203580	0.119652	-0.000217011
39	20	203580	0.119564	-0.00107329
39	21	203580	0.119712	-0.00169273
39	22	203580	0.121438	-0.000734963
39	23	203580	0.121578	-0.00136335
39	24	203580	0.121722	-0.00198778
39	25	203580	0.12246	-0.00201763
39	26	203580	0.123345	-0.00190008
39	27	203580	0.126514	0.000500752
39	28	203580	0.130508	0.00372686
39	29	203580	0.138161	0.0106116
39	30	203580	0.151887	0.0235699
39	31	203580	0.176294	0.0472082
39	32	203580	0.223172	0.0933185
39	33	203580	0.307208	0.176586
39	34	203580	0.442585	0.311195
39	35	203580	0.634243	0.502086
39	36	203580	0.859324	0.726399
39	37	203580	1.07749	0.943801
39	38	203580	1.26989	1.13543
39	39	203580	1.43314	1.29791
39	40	203580	1.55373	1.41773
40	1	203580	0.0889449	-0.0023705
40	2	203580	0.0893092	-0.00255874
40	3	203580	0.0907918	-0.00162869
40	4	203580	0.0916508	-0.00132222
40	5	203580	0.093273	-0.000252541
40	6	203580	0.0939545	-0.000123621
40	7	203580	0.0945584	-7.2285e-05
40	8	203580	0.0956484	0.000465157
40	9	203580	0.0959997	0.000263897
40	10	203580	0.0972322	0.000943861
40	11	203580	0.097978	0.00113714
40	12	203580	0.0981907	0.000797245
40	13	203580	0.0995188	0.00157282
40	14	203580	0.0998315	0.00133301
40	15	203580	0.0999742	0.000923181
40	16	203580	0.0997749	0.000171263
40	17	203580	0.100422	0.000265701
40	18	203580	0.1005	-0.000208221
40	19	203580	0.100717	-0.000544285
40	20	203580	0.100832	-0.000982191
40	21	203580	0.101307	-0.00105961
40	22	203580	0.101749	-0.00117015
40	23	203580	0.102292	-0.00117944
40	24	203580	0.103487	-0.000537093
40	25	203580	0.103651	-0.000925445
40	26	203580	0.104634	-0.00049471
40	27	203580	0.106638	0.000956717
40	28	203580	0.107905	0.00167051
40	29	203580	0.111699	0.00491187
40	30	203580	0.120692	0.013353
40	31	203580	0.136074	0.0281821
40	32	203580	0.165196	0.056752
40	33	203580	0.21885	0.109853
40	34	203580	0.312391	0.202841
40	35	203580	0.458923	0.348821
40	36	203580	0.654711	0.544056
40	37	203580	0.867274	0.756067
40	38	203580	1.07094	0.959178
40	39	203580	1.25516	1.14284
40	40	203580	1.3971	1.28424
41	1	203580	0.0981021	-0.00267174
41	2	203580	0.0982056	-0.00307891
41	3	203580	0.099143	-0.00265217
41	4	203580	0.10068	-0.00162553
41	5	203580	0.101417	-0.00139944
41	6	203580	0.103394	6.70993e-05
41	7	203580	0.104408	0.000570752
41	8	203580	0.105353	0.00100425
41	9	203580	0.106349	0.00149011
41	10	203580	0.106449	0.00107965
41	11	203580	0.106816	0.000935948
41	12	203580	0.107444	0.0010528
41	13	203580	0.10763	0.000728459
41	14	203580	0.108698	0.00128564
41	15	203580	0.109292	0.00136861
41	16	203580	0.109282	0.000848343
41	17	203580	0.109649	0.000705271
41	18	203580	0.109519	6.371e-05
41	19	203580	0.109712	-0.000253356
41	20	203580	0.109841	-0.000634906
41	21	203580	0.110411	-0.000576149
41	22	203580	0.109653	-0.00184442
41	23	203580	0.109728	-0.00227987
41	24	203580	0.111865	-0.000653587
41	25	203580	0.112274	-0.00075583
41	26	203580	0.112221	-0.00131891
41	27	203580	0.113591	-0.000459838
41	28	203580	0.117815	0.00325335
41	29	203580	0.123002	0.00792978
41	30	203580	0.133284	0.017701
41	31	203580	0.152916	0.0368225
41	32	203580	0.190547	0.0739432
41	33	203580	0.258482	0.141368
41	34	203580	0.371754	0.254129
41	35	203580	0.54297	0.424834
41	36	203580	0.760044	0.641398
41	37	203580	0.982739	0.863582
41	38	203580	1.18688	1.06721
41	39	203580	1.36925	1.24907
41	40	203580	1.50049	1.3798
42	1	203580	0.10182	-0.00339904
42	2	203580	0.102814	-0.00289458
42	3	203580	0.104656	-0.00154223
42	4	203580	0.10527	-0.00141843
42	5	203580	0.106348	-0.000829831
42	6	203580	0.106878	-0.000789478
42	7	203580	0.108495	0.000337467
42	8	203580	0.10887	0.000222922
42	9	203580	0.109567	0.000429713
42	10	203580	0.110689	0.00106166
42	11	203580	0.111311	0.00119381
42	12	203580	0.111465	0.000857816
42	13	203580	0.112623	0.00152607
42	14	203580	0.112472	0.0008851
42	15	203580	0.11235	0.000273974
42	16	203580	0.113219	0.000653127
42	17	203580	0.113433	0.000377359
42	18	203580	0.11448	0.000934141
42	19	203580	0.11427	0.000234673
42	20	203580	0.114059	-0.000466389
42	21	203580	0.114792	-0.000223605
42	22	203580	0.115111	-0.000394119
42	23	203580	0.114915	-0.00108013
42	24	203580	0.114666	-0.00181864
42	25	203580	0.115407	-0.00156776
42	26	203580	0.116891	-0.000573774
42	27	203580	0.118068	0.000114123
42	28	203580	0.120047	0.00160242
42	29	203580	0.124362	0.00542819
42	30	203580	0.131775	0.012351
42	31	203580	0.145804	0.0258902
42	32	203580	0.170528	0.0501244
42	33	203580	0.217597	0.0967032
42	34	203580	0.3029	0.181517
42	35	203580	0.442285	0.320412
42	36	203580	0.637869	0.515506
42	37	203580	0.865054	0.742201
42	38	203580	1.08889	0.965551
42	39	203580	1.28933	1.16549
42	40	203580	1.4375	1.31317
43	1	203580	0.0929913	-0.00310486
43	2	203580	0.0934768	-0.00300875
43	3	203580	0.0956806	-0.00119428
43	4	203580	0.0967924	-0.000471892
43	5	203580	0.0978572	0.000203599
43	6	203580	0.0983294	0.000286404
43	7	203580	0.0990476	0.000615227
43	8	203580	0.0993865	0.000564778
43	9	203580	0.0994741	0.000262983
43	10	203580	0.100281	0.000680453
43	11	203580	0.100625	0.000635063
43	12	203580	0.100461	8.17746e-05
43	13	203580	0.100937	0.000168223
43	14	203580	0.102246	0.00108835
43	15	203580	0.102784	0.00123712
43	16	203580	0.102709	0.000772268
43	17	203580	0.102706	0.000379442
43	18	203580	0.101608	-0.00110743
43	19	203580	0.101444	-0.00166116
43	20	203580	0.103235	-0.000259352
43	21	203580	0.10325	-0.000633744
43	22	203580	0.102237	-0.0020358
43	23	203580	0.101934	-0.00272846
43	24	203580	0.102367	-0.00268427
43	25	203580	0.103954	-0.00148662
43	26	203580	0.106531	0.000701051
43	27	203580	0.107758	0.00153803
43	28	203580	0.111657	0.00504825
43	29	203580	0.117284	0.0102857
43	30	203580	0.129044	0.0216563
43	31	203580	0.151894	0.0441164
43	32	203580	0.191439	0.0832723
43	33	203580	0.264912	0.156356
43	34	203580	0.387059	0.278114
43	35	203580	0.564232	0.454898
43	36	203580	0.777156	0.667432
43	37	203580	0.988807	0.878694
43	38	203580	1.1818	1.07129
43	39	203580	1.35094	1.24005
43	40	203580	1.47758	1.3663
44	1	203580	0.0895056	-0.00288934
44	2	203580	0.0900999	-0.00272949
44	3	203580	0.0915473	-0.00171648
44	4	203580	0.0933635	-0.000334672
44	5	203580	0.0943719	0.000239333
44	6	203580	0.0952538	0.000686863
44	7	203580	0.0956454	0.000644123
44	8	203580	0.0966061	0.0011704
44	9	203580	0.0967043	0.000834211
44	10	203580	0.0967525	0.000448059
44	11	203580	0.0967219	-1.69504e-05
44	12	203580	0.0972497	7.65063e-05
44	13	203580	0.0976324	2.47512e-05
44	14	203580	0.0978239	-0.000218067
44	15	203580	0.0989681	0.00049168
44	16	203580	0.0992657	0.000354928
44	17	203580	0.0990805	-0.000264643
44	18	203580	0.0991615	-0.000618064
44	19	203580	0.0997041	-0.000509841
44	20	203580	0.100823	0.000174447
44	21	203580	0.100757	-0.000325721
44	22	203580	0.100145	-0.00137234
44	23	203580	0.100031	-0.00192065
44	24	203580	0.10121	-0.00117554
44	25	203580	0.102028	-0.000792707
44	26	203580	0.102669	-0.00058592
44	27	203580	0.104917	0.0012278
44	28	203580	0.107602	0.00347849
44	29	203580	0.114848	0.0102901
44	30	203580	0.129664	0.0246716
44	31	203580	0.155253	0.0498265
44	32	203580	0.204064	0.0982029
44	33	203580	0.290172	0.183876
44	34	203580	0.431932	0.325202
44	35	203580	0.634254	0.52709
44	36	203580	0.867763	0.760164
44	37	203580	1.09052	0.982487
44	38	203580	1.28325	1.17478
44	39	203580	1.44497	1.33607
44	40	203580	1.56103	1.45169
45	1	203580	0.0689929	-0.00282677
45	2	203580	0.0696277	-0.00237451
45	3	203580	0.0708678	-0.00131707
45	4	203580	0.0722535	-0.000113953
45	5	203580	0.0725499	-2.08601e-07
45	6	203580	0.0729521	0.000219342
45	7	203580	0.0731383	0.000222945
45	8	203580	0.0738662	0.000768242
45	9	203580	0.0739646	0.000684062
45	10	203580	0.0739559	0.00049272
45	11	203580	0.0739861	0.000340263
45	12	203580	0.074603	0.000774584
45	13	203580	0.0742298	0.000218752
45	14	203580	0.0741016	-9.20071e-05
45	15	203580	0.0751518	0.000775543
45	16	203580	0.0755444	0.000985512
45	17	203580	0.0750379	0.000296374
45	18	203580	0.0746805	-0.000243573
45	19	203580	0.0743458	-0.000760974
45	20	203580	0.0740909	-0.00119849
45	21	203580	0.0740714	-0.00140055
45	22	203580	0.074159	-0.00149557
45	23	203580	0.0741492	-0.00168801
45	24	203580	0.0743254	-0.00169441
45	25	203580	0.0746824	-0.00152001
45	26	203580	0.0762434	-0.000141675
45	27	203580	0.0778672	0.00129949
45	28	203580	0.081339	0.00458867
45	29	203580	0.0861429	0.00921003
45	30	203580	0.0961708	0.0190553
45	31	203580	0.11598	0.0386821
45	32	203580	0.151949	0.0744686
45	33	203580	0.219157	0.141493
45	34	203580	0.334875	0.257029
45	35	203580	0.512883	0.434855
45	36	203580	0.741057	0.662845
45	37	203580	0.973261	0.894867
45	38	203580	1.18201	1.10343
45	39	203580	1.36064	1.28188
45	40	203580	1.49115	1.41221
46	1	278100	0.0825444	-0.00106274
46	2	278100	0.0825499	-0.00230145
46	3	278100	0.083401	-0.00269451
46	4	278100	0.0872056	-0.000134165
46	5	278100	0.0907279	0.00214388
46	6	278100	0.0918356	0.00200735
46	7	278100	0.0919743	0.000901836
46	8	278100	0.0924644	0.000147718
46	9	278100	0.0943646	0.000803733
46	10	278100	0.0951883	0.000383229
46	11	278100	0.0953463	-0.000703037
46	12	278100	0.0962772	-0.00101633
46	13	278100	0.0967437	-0.00179402
46	14	278100	0.0985312	-0.00125078
46	15	278100	0.0995092	-0.00151701
46	16	278100	0.101129	-0.0011416
46	17	278100	0.103982	0.000467147
46	18	278100	0.108155	0.00339655
46	19	278100	0.116193	0.0101902
46	20	278100	0.13094	0.0236923
46	21	278100	0.159589	0.0510971
46	22	278100	0.211409	0.101673
46	23	278100	0.299275	0.188295
46	24	278100	0.435879	0.323655
46	25	278100	0.61833	0.504862
46	26	278100	0.82461	0.709897
46	27	278100	1.0334	0.917446
46	28	278100	1.24104	1.12384
46	29	278100	1.43399	1.31555
46	30	278100	1.59924	1.47955
46	31	278100	1.73175	1.61082
46	32	278100	1.84202	1.71985
46	33	278100	1.93507	1.81165
46	34	278100	2.00724	1.88258
46	35	278100	2.06709	1.94118
46	36	278100	2.11963	1.99248
46	37	278100	2.1601	2.0317
46	38	278100	2.19326	2.06362
46	39	278100	2.21984	2.08895
46	40	278100	2.23836	2.10623
47	1	278100	0.0814119	0.000417099
47	2	278100	0.0812933	7.89631e-05
47	3	278100	0.081326	-0.000107836
47	4	278100	0.0816909	3.7496e-05
47	5	278100	0.0825149	0.000642015
47	6	278100	0.0829863	0.000893876
47	7	278100	0.0827208	0.000408807
47	8	278100	0.0826444	0.000112872
47	9	278100	0.0831555	0.000404526
47	10	278100	0.0829011	-6.9374e-05
47	11	278100	0.0825168	-0.000673279
47	12	278100	0.082343	-0.00106653
47	13	278100	0.0821736	-0.00145548
47	14	278100	0.0825232	-0.00132536
47	15	278100	0.0831611	-0.00090708
47	16	278100	0.0838916	-0.000396051
47	17	278100	0.0850201	0.000512929
47	18	278100	0.0877152	0.00298848
47	19	278100	0.0925894	0.00764315
47	20	278100	0.102417	0.0172515
47	21	278100	0.120751	0.0353652
47	22	278100	0.153831	0.0682266
47	23	278100	0.209279	0.123455
47	24	278100	0.294304	0.20826
47	25	278100	0.41392	0.327656
47	26	278100	0.559967	0.473484
47	27	278100	0.725994	0.639292
47	28	278100	0.904359	0.817437
47	29	278100	1.08175	0.994604
47	30	278100	1.24501	1.15765
47	31	278100	1.38789	1.30031
47	32	278100	1.51081	1.42301
47	33	278100	1.61296	1.52494
47	34	278100	1.70036	1.61212
47	35	278100	1.77324	1.68478
47	36	278100	1.83719	1.74851
47	37	278100	1.89087	1.80197
47	38	278100	1.93838	1.84926
47	39	278100	1.97794	1.8886
47	40	278100	2.00908	1.91952
48	1	278100	0.0808078	0.000407105
48	2	278100	0.0808581	-0.000271718
48	3	278100	0.0823383	0.00047921
48	4	278100	0.0829213	0.000332977
48	5	278100	0.0833491	3.15633e-05
48	6	278100	0.0841098	6.30936e-05
48	7	278100	0.0852028	0.000426853
48	8	278100	0.0854689	-3.62386e-05
48	9	278100	0.0858038	-0.000430546
48	10	278100	0.0864	-0.000563599
48	11	278100	0.0875531	-0.000139691
48	12	278100	0.0879747	-0.000447312
48	13	278100	0.0884853	-0.000665905
48	14	278100	0.0891294	-0.000751021
48	15	278100	0.0902541	-0.000355477
48	16	278100	0.0913779	3.909e-05
48	17	278100	0.094085	0.002017
48	18	278100	0.098027	0.00522972
48	19	278100	0.106162	0.0126352
48	20	278100	0.121523	0.027267
48	21	278100	0.150043	0.0550585
48	22	278100	0.200003	0.104289
48	23	278100	0.284934	0.188491
48	24	278100	0.419349	0.322177
48	25	278100	0.599807	0.501905
48	26	278100	0.801215	0.702584
48	27	278100	1.00604	0.906684
48	28	278100	1.20947	1.10939
48	29	278100	1.39946	1.29864
48	30	278100	1.56105	1.4595
48	31	278100	1.69212	1.58984
48	32	278100	1.79743	1.69443
48	33	278100	1.88144	1.7777
48	34	278100	1.9513	1.84683
48	35	278100	2.01135	1.90615
48	36	278100	2.05976	1.95384
48	37	278100	2.10088	1.99423
48	38	278100	2.13732	2.02994
48	39	278100	2.16721	2.0591
48	40	278100	2.19054	2.0817
49	1	278100	0.102611	-0.000155322
49	2	278100	0.102856	-0.000773792
49	3	278100	0.10413	-0.000363887
49	4	278100	0.104889	-0.000469361
49	5	278100	0.106347	0.000124856
49	6	278100	0.107472	0.000386196
49	7	278100	0.107813	-0.000137055
49	8	278100	0.10929	0.000476377
49	9	278100	0.111068	0.00138978
49	10	278100	0.111262	0.000720428
49	11	278100	0.111449	4.31064e-05
49	12	278100	0.112004	-0.000265635
49	13	278100	0.112147	-0.000986415
49	14	278100	0.113195	-0.000802956
49	15	278100	0.114297	-0.000564452
49	16	278100	0.114729	-0.000996866
49	17	278100	0.115914	-0.000675899
49	18	278100	0.117619	0.00016497
49	19	278100	0.120274	0.00195681
49	20	278100	0.125711	0.00652897
49	21	278100	0.13602	0.0159748
49	22	278100	0.154566	0.0336562
49	23	278100	0.187767	0.0659936
49	24	278100	0.248844	0.126207
49	25	278100	0.349202	0.2257
49	26	278100	0.501521	0.377155
49	27	278100	0.691688	0.566459
49	28	278100	0.893846	0.767752
49	29	278100	1.09749	0.970531
49	30	278100	1.29886	1.17104
49	31	278100	1.4785	1.34982
49	32	278100	1.62707	1.49752
49	33	278100	1.74811	1.61769
49	34	278100	1.84915	1.71787
[truncated: 1,886 more rows]

## Sheet: Results
Block Type	96-Well Block (0.2mL)
Calibration Background is expired	No
Calibration Background performed on	10-30-2020
Calibration Normalization FAM-ROX is expired	No
Calibration Normalization FAM-ROX performed on	10-30-2020
Calibration Normalization VIC-ROX is expired	No
Calibration Normalization VIC-ROX performed on	10-30-2020
Calibration Pure Dye CY3 is expired	Yes
Calibration Pure Dye CY3 performed on	10-24-2016
Calibration Pure Dye CY5 is expired	Yes
Calibration Pure Dye CY5 performed on	10-24-2016
Calibration Pure Dye FAM is expired	No
Calibration Pure Dye FAM performed on	10-30-2020
Calibration Pure Dye NED is expired	No
Calibration Pure Dye NED performed on	10-30-2020
Calibration Pure Dye ROX is expired	No
Calibration Pure Dye ROX performed on	10-30-2020
Calibration Pure Dye SYBR is expired	No
Calibration Pure Dye SYBR performed on	10-30-2020
Calibration Pure Dye TAMRA is expired	No
Calibration Pure Dye TAMRA performed on	10-30-2020
Calibration Pure Dye TEXAS RED is expired	Yes
Calibration Pure Dye TEXAS RED performed on	10-24-2020
Calibration Pure Dye VIC is expired	No
Calibration Pure Dye VIC performed on	10-30-2020
Calibration ROI is expired	No
Calibration ROI performed on	10-30-2020
Calibration Uniformity is expired	No
Calibration Uniformity performed on	10-30-2020
Chemistry	SYBR_GREEN
Date Created	2020-12-03 10:58:55 AM CST
Experiment Barcode
Experiment Comment
Experiment File Name	E:\科研相关\myrislignan未写完文章\图1\RT-PCR0622.eds
Experiment Name	2020-12-02 185853
Experiment Run End Time	2020-12-02 21:19:59 PM CST
Experiment Type	Comparative Cт (ΔΔCт)
Instrument Name	278861427
Instrument Serial Number	278861427
Instrument Type	QuantStudio(TM) 6 Flex System
Passive Reference	ROX
Quantification Cycle Method	Ct
Signal Smoothing On	true
Stage/ Cycle where Analysis is performed	Stage 2, Step 2
User Name
Well	Well Position	Omit	Sample Name	Target Name	Task	Reporter	Quencher	Quantity	Quantity Mean	Quantity SD	RQ	RQ Min	RQ Max	CT	Ct Mean	Ct SD	Delta Ct	Delta Ct Mean	Delta Ct SE	Delta Delta Ct	Automatic Ct Threshold	Ct Threshold	Automatic Baseline	Baseline Start	Baseline End	Comments	HIGHSD	OUTLIERRG	THOLDFAIL
1	A1	FALSE	Positive	A-1	UNKNOWN	SYBR	None				1	0.373707	2.6759	28.1509	29.167	0.880011		6.41079	0.511453	0	TRUE	0.263506	TRUE	3	22		Y	Y	N
2	A2	FALSE	Positive	A-1	UNKNOWN	SYBR	None				1	0.373707	2.6759	29.6863	29.167	0.880011		6.41079	0.511453	0	TRUE	0.263506	TRUE	3	23		Y	N	N
3	A3	FALSE	Positive	A-1	UNKNOWN	SYBR	None				1	0.373707	2.6759	29.6637	29.167	0.880011		6.41079	0.511453	0	TRUE	0.263506	TRUE	3	23		Y	N	N
4	A4	FALSE	myr 16	A-1	UNKNOWN	SYBR	None				1.50807	1.12205	2.0269	30.4461	30.5776	0.186004		5.81808	0.134037	-0.592708	TRUE	0.263506	TRUE	3	24		N	N	N
5	A5	FALSE	myr 16	A-1	UNKNOWN	SYBR	None				1.50807	1.12205	2.0269	30.7091	30.5776	0.186004		5.81808	0.134037	-0.592708	TRUE	0.263506	TRUE	3	25		N	N	N
8	A8	FALSE	myr 50	A-1	UNKNOWN	SYBR	None				0.983648	0.641593	1.50806	34.2258	34.1253	0.142026		6.43458	0.193714	0.0237865	TRUE	0.263506	TRUE	3	28		N	N	N
9	A9	FALSE	myr 50	A-1	UNKNOWN	SYBR	None				0.983648	0.641593	1.50806	34.0249	34.1253	0.142026		6.43458	0.193714	0.0237865	TRUE	0.263506	TRUE	3	28		N	N	N
10	A10	FALSE	myr 32	A-1	UNKNOWN	SYBR	None				5.13865	0.445159	59.3174	29.5308	32.0567	2.19476		4.0494	1.27105	-2.36139	TRUE	0.263506	TRUE	3	24		Y	N	N
11	A11	FALSE	myr 32	A-1	UNKNOWN	SYBR	None				5.13865	0.445159	59.3174	33.4978	32.0567	2.19476		4.0494	1.27105	-2.36139	TRUE	0.263506	TRUE	3	27		Y	N	N
12	A12	FALSE	myr 32	A-1	UNKNOWN	SYBR	None				5.13865	0.445159	59.3174	33.1416	32.0567	2.19476		4.0494	1.27105	-2.36139	TRUE	0.263506	TRUE	3	27		Y	N	N
13	B1	FALSE	myr 70	A-1	UNKNOWN	SYBR	None				9.20321	2.14773	39.4365	31.9306	33.4132	1.29844		3.20865	0.756119	-3.20214	TRUE	0.263506	TRUE	3	26		Y	N	N
14	B2	FALSE	myr 70	A-1	UNKNOWN	SYBR	None				9.20321	2.14773	39.4365	33.9611	33.4132	1.29844		3.20865	0.756119	-3.20214	TRUE	0.263506	TRUE	3	28		Y	N	N
15	B3	FALSE	myr 70	A-1	UNKNOWN	SYBR	None				9.20321	2.14773	39.4365	34.3479	33.4132	1.29844		3.20865	0.756119	-3.20214	TRUE	0.263506	TRUE	3	28		Y	N	N
16	B4	FALSE	Positive	304750	UNKNOWN	SYBR	None				1	0.775034	1.29027	29.3598	29.1394	0.205606		6.38322	0.132424	0	TRUE	0.218164	TRUE	3	23		N	N	N
17	B5	FALSE	Positive	304750	UNKNOWN	SYBR	None				1	0.775034	1.29027	29.1057	29.1394	0.205606		6.38322	0.132424	0	TRUE	0.218164	TRUE	3	23		N	N	N
18	B6	FALSE	Positive	304750	UNKNOWN	SYBR	None				1	0.775034	1.29027	28.9528	29.1394	0.205606		6.38322	0.132424	0	TRUE	0.218164	TRUE	3	23		N	N	N
19	B7	FALSE	myr 16	304750	UNKNOWN	SYBR	None				0.72531	0.444116	1.18454	31.1926	31.6061	0.439194		6.84655	0.254881	0.46333	TRUE	0.218164	TRUE	3	26		N	N	N
20	B8	FALSE	myr 16	304750	UNKNOWN	SYBR	None				0.72531	0.444116	1.18454	32.0671	31.6061	0.439194		6.84655	0.254881	0.46333	TRUE	0.218164	TRUE	3	26		N	N	N
21	B9	FALSE	myr 16	304750	UNKNOWN	SYBR	None				0.72531	0.444116	1.18454	31.5584	31.6061	0.439194		6.84655	0.254881	0.46333	TRUE	0.218164	TRUE	3	26		N	N	N
22	B10	FALSE	myr 50	304750	UNKNOWN	SYBR	None				2.99731	0.498728	18.0136	30.6629	32.4903	1.58838		4.79955	0.931892	-1.58367	TRUE	0.218164	TRUE	3	25		Y	N	N
23	B11	FALSE	myr 50	304750	UNKNOWN	SYBR	None				2.99731	0.498728	18.0136	33.2687	32.4903	1.58838		4.79955	0.931892	-1.58367	TRUE	0.218164	TRUE	3	28		Y	N	N
24	B12	FALSE	myr 50	304750	UNKNOWN	SYBR	None				2.99731	0.498728	18.0136	33.5393	32.4903	1.58838		4.79955	0.931892	-1.58367	TRUE	0.218164	TRUE	3	28		Y	N	N
25	C1	FALSE	myr 32	304750	UNKNOWN	SYBR	None				2.39763	1.56629	3.67022	32.8197	33.1289	0.342216		5.12161	0.22124	-1.26161	TRUE	0.218164	TRUE	3	27		N	N	N
26	C2	FALSE	myr 32	304750	UNKNOWN	SYBR	None				2.39763	1.56629	3.67022	33.4966	33.1289	0.342216		5.12161	0.22124	-1.26161	TRUE	0.218164	TRUE	3	28		N	N	N
27	C3	FALSE	myr 32	304750	UNKNOWN	SYBR	None				2.39763	1.56629	3.67022	33.0705	33.1289	0.342216		5.12161	0.22124	-1.26161	TRUE	0.218164	TRUE	3	27		N	N	N
28	C4	FALSE	myr 70	304750	UNKNOWN	SYBR	None				16.902	10.5135	27.1726	32.3455	32.5087	0.39164		2.3041	0.246703	-4.07912	TRUE	0.218164	TRUE	3	26		N	N	N
29	C5	FALSE	myr 70	304750	UNKNOWN	SYBR	None				16.902	10.5135	27.1726	32.2249	32.5087	0.39164		2.3041	0.246703	-4.07912	TRUE	0.218164	TRUE	3	26		N	N	N
30	C6	FALSE	myr 70	304750	UNKNOWN	SYBR	None				16.902	10.5135	27.1726	32.9555	32.5087	0.39164		2.3041	0.246703	-4.07912	TRUE	0.218164	TRUE	3	27		N	N	N
31	C7	FALSE	Positive	203580	UNKNOWN	SYBR	None				1	0.714125	1.40032	29.5566	29.2822	0.28547		6.52603	0.174955	0	TRUE	0.078854	TRUE	3	25		N	N	N
32	C8	FALSE	Positive	203580	UNKNOWN	SYBR	None				1	0.714125	1.40032	29.3032	29.2822	0.28547		6.52603	0.174955	0	TRUE	0.078854	TRUE	3	25		N	N	N
33	C9	FALSE	Positive	203580	UNKNOWN	SYBR	None				1	0.714125	1.40032	28.9868	29.2822	0.28547		6.52603	0.174955	0	TRUE	0.078854	TRUE	3	25		N	N	N
34	C10	FALSE	myr 16	203580	UNKNOWN	SYBR	None				1.8734	1.77691	1.97512	30.3611	30.3799	0.0162358		5.62038	0.0274766	-0.905656	TRUE	0.078854	TRUE	3	26		N	N	N
35	C11	FALSE	myr 16	203580	UNKNOWN	SYBR	None				1.8734	1.77691	1.97512	30.3892	30.3799	0.0162358		5.62038	0.0274766	-0.905656	TRUE	0.078854	TRUE	3	26		N	N	N
36	C12	FALSE	myr 16	203580	UNKNOWN	SYBR	None				1.8734	1.77691	1.97512	30.3893	30.3799	0.0162358		5.62038	0.0274766	-0.905656	TRUE	0.078854	TRUE	3	26		N	N	N
37	D1	FALSE	myr 50	203580	UNKNOWN	SYBR	None				4.60449	3.06053	6.92733	32.0988	32.0137	0.229812		4.32299	0.212235	-2.20304	TRUE	0.078854	TRUE	3	28		N	N	N
38	D2	FALSE	myr 50	203580	UNKNOWN	SYBR	None				4.60449	3.06053	6.92733	32.1889	32.0137	0.229812		4.32299	0.212235	-2.20304	TRUE	0.078854	TRUE	3	28		N	N	N
39	D3	FALSE	myr 50	203580	UNKNOWN	SYBR	None				4.60449	3.06053	6.92733	31.7535	32.0137	0.229812		4.32299	0.212235	-2.20304	TRUE	0.078854	TRUE	3	28		N	N	N
40	D4	FALSE	myr 32	203580	UNKNOWN	SYBR	None				4.27804	2.91167	6.28561	32.5022	32.4364	0.300317		4.42908	0.199933	-2.09695	TRUE	0.078854	TRUE	3	28		N	N	N
41	D5	FALSE	myr 32	203580	UNKNOWN	SYBR	None				4.27804	2.91167	6.28561	32.1086	32.4364	0.300317		4.42908	0.199933	-2.09695	TRUE	0.078854	TRUE	3	28		N	N	N
42	D6	FALSE	myr 32	203580	UNKNOWN	SYBR	None				4.27804	2.91167	6.28561	32.6983	32.4364	0.300317		4.42908	0.199933	-2.09695	TRUE	0.078854	TRUE	3	28		N	N	N
43	D7	FALSE	myr 70	203580	UNKNOWN	SYBR	None				28.4119	21.0361	38.3739	31.9155	31.9022	0.209697		1.69761	0.156181	-4.82842	TRUE	0.078854	TRUE	3	28		N	N	N
44	D8	FALSE	myr 70	203580	UNKNOWN	SYBR	None				28.4119	21.0361	38.3739	31.6861	31.9022	0.209697		1.69761	0.156181	-4.82842	TRUE	0.078854	TRUE	3	28		N	N	N
45	D9	FALSE	myr 70	203580	UNKNOWN	SYBR	None				28.4119	21.0361	38.3739	32.1049	31.9022	0.209697		1.69761	0.156181	-4.82842	TRUE	0.078854	TRUE	3	28		N	N	N
46	D10	FALSE	Positive	278100	UNKNOWN	SYBR	None				1	0.60797	1.64482	22.7008	22.9468	0.43618		0.190571	0.258578	0	TRUE	0.159639	TRUE	3	18		N	N	N
47	D11	FALSE	Positive	278100	UNKNOWN	SYBR	None				1	0.60797	1.64482	23.4504	22.9468	0.43618		0.190571	0.258578	0	TRUE	0.159639	TRUE	3	18		N	Y	N
48	D12	FALSE	Positive	278100	UNKNOWN	SYBR	None				1	0.60797	1.64482	22.6892	22.9468	0.43618		0.190571	0.258578	0	TRUE	0.159639	TRUE	3	17		N	N	N
49	E1	FALSE	myr 16	278100	UNKNOWN	SYBR	None				1.52025	1.44071	1.60417	24.3576	24.3458	0.0183707		-0.413733	0.0279211	-0.604305	TRUE	0.159639	TRUE	3	19		N	N	N
50	E2	FALSE	myr 16	278100	UNKNOWN	SYBR	None				1.52025	1.44071	1.60417	24.3246	24.3458	0.0183707		-0.413733	0.0279211	-0.604305	TRUE	0.159639	TRUE	3	19		N	N	N
51	E3	FALSE	myr 16	278100	UNKNOWN	SYBR	None				1.52025	1.44071	1.60417	24.3551	24.3458	0.0183707		-0.413733	0.0279211	-0.604305	TRUE	0.159639	TRUE	3	19		N	N	N
52	E4	FALSE	myr 50	278100	UNKNOWN	SYBR	None				2.44938	1.77733	3.37555	26.6252	26.5889	0.031657		-1.10185	0.166653	-1.29242	TRUE	0.159639	TRUE	3	21		N	N	N
53	E5	FALSE	myr 50	278100	UNKNOWN	SYBR	None				2.44938	1.77733	3.37555	26.5743	26.5889	0.031657		-1.10185	0.166653	-1.29242	TRUE	0.159639	TRUE	3	21		N	N	N
54	E6	FALSE	myr 50	278100	UNKNOWN	SYBR	None				2.44938	1.77733	3.37555	26.5672	26.5889	0.031657		-1.10185	0.166653	-1.29242	TRUE	0.159639	TRUE	3	21		N	N	N
55	E7	FALSE	myr 32	278100	UNKNOWN	SYBR	None				1.83079	1.32852	2.52296	27.4313	27.3254	0.149828		-0.681895	0.145376	-0.872466	TRUE	0.159639	TRUE	3	22		N	N	N
56	E8	FALSE	myr 32	278100	UNKNOWN	SYBR	None				1.83079	1.32852	2.52296	27.2195	27.3254	0.149828		-0.681895	0.145376	-0.872466	TRUE	0.159639	TRUE	3	22		N	N	N
58	E10	FALSE	myr 70	278100	UNKNOWN	SYBR	None				3.24815	2.54662	4.14294	28.5438	28.6955	0.136937		-1.50905	0.126434	-1.69962	TRUE	0.159639	TRUE	3	23		N	N	N
59	E11	FALSE	myr 70	278100	UNKNOWN	SYBR	None				3.24815	2.54662	4.14294	28.7329	28.6955	0.136937		-1.50905	0.126434	-1.69962	TRUE	0.159639	TRUE	3	23		N	N	N
60	E12	FALSE	myr 70	278100	UNKNOWN	SYBR	None				3.24815	2.54662	4.14294	28.8099	28.6955	0.136937		-1.50905	0.126434	-1.69962	TRUE	0.159639	TRUE	3	23		N	N	N
62	F2	FALSE	Positive	211300	UNKNOWN	SYBR	None				1	0.818788	1.22132	29.8452	29.7761	0.0976701		7.01994	0.0906343	0	TRUE	0.04	TRUE	3	27		N	N	Y
63	F3	FALSE	Positive	211300	UNKNOWN	SYBR	None				1	0.818788	1.22132	29.7071	29.7761	0.0976701		7.01994	0.0906343	0	TRUE	0.04	TRUE	3	26		N	N	Y
64	F4	FALSE	myr 16	211300	UNKNOWN	SYBR	None				0.399353	0.0702494	2.27024	33.2131	33.1037	1.56339		8.3442	0.902992	1.32426	TRUE	0.04	TRUE	3	30		Y	N	Y
65	F5	FALSE	myr 16	211300	UNKNOWN	SYBR	None				0.399353	0.0702494	2.27024	31.4885	33.1037	1.56339		8.3442	0.902992	1.32426	TRUE	0.04	TRUE	3	28		Y	N	Y
66	F6	FALSE	myr 16	211300	UNKNOWN	SYBR	None				0.399353	0.0702494	2.27024	34.6096	33.1037	1.56339		8.3442	0.902992	1.32426	TRUE	0.04	TRUE	3	31		Y	N	Y
67	F7	FALSE	myr 50	211300	UNKNOWN	SYBR	None				1.40227	0.902667	2.17839	34.1549	34.2229	0.273592		6.53218	0.228889	-0.487764	TRUE	0.04	TRUE	3	31		N	N	Y
68	F8	FALSE	myr 50	211300	UNKNOWN	SYBR	None				1.40227	0.902667	2.17839	33.9897	34.2229	0.273592		6.53218	0.228889	-0.487764	TRUE	0.04	TRUE	3	31		N	N	Y
69	F9	FALSE	myr 50	211300	UNKNOWN	SYBR	None				1.40227	0.902667	2.17839	34.5241	34.2229	0.273592		6.53218	0.228889	-0.487764	TRUE	0.04	TRUE	3	31		N	N	Y
72	F12	FALSE	myr 32	211300	UNKNOWN	SYBR	None				0.895295			35.1868	35.1868			7.1795		0.159565	TRUE	0.04	TRUE	3	32		N	N	Y
73	G1	FALSE	myr 70	211300	UNKNOWN	SYBR	None				4.04779	2.17177	7.54436	35.8205	35.2074	0.533677		5.00281	0.323531	-2.01713	TRUE	0.04	TRUE	3	33		Y	N	Y
74	G2	FALSE	myr 70	211300	UNKNOWN	SYBR	None				4.04779	2.17177	7.54436	34.8476	35.2074	0.533677		5.00281	0.323531	-2.01713	TRUE	0.04	TRUE	3	32		Y	N	Y
75	G3	FALSE	myr 70	211300	UNKNOWN	SYBR	None				4.04779	2.17177	7.54436	34.9539	35.2074	0.533677		5.00281	0.323531	-2.01713	TRUE	0.04	TRUE	3	32		Y	N	Y
76	G4	FALSE	Positive	tubulin	UNKNOWN	SYBR	None							22.6521	22.7562	0.101659					TRUE	0.101071	TRUE	3	18		N	N	N
77	G5	FALSE	Positive	tubulin	UNKNOWN	SYBR	None							22.8552	22.7562	0.101659					TRUE	0.101071	TRUE	3	19		N	N	N
78	G6	FALSE	Positive	tubulin	UNKNOWN	SYBR	None							22.7613	22.7562	0.101659					TRUE	0.101071	TRUE	3	19		N	N	N
79	G7	FALSE	myr 16	tubulin	UNKNOWN	SYBR	None							24.7676	24.7595	0.0447357					TRUE	0.101071	TRUE	3	21		N	N	N
80	G8	FALSE	myr 16	tubulin	UNKNOWN	SYBR	None							24.7996	24.7595	0.0447357					TRUE	0.101071	TRUE	3	19		N	N	N
81	G9	FALSE	myr 16	tubulin	UNKNOWN	SYBR	None							24.7113	24.7595	0.0447357					TRUE	0.101071	TRUE	3	21		N	N	N
82	G10	FALSE	myr 50	tubulin	UNKNOWN	SYBR	None							27.3657	27.6907	0.286911					TRUE	0.101071	TRUE	3	23		N	N	N
83	G11	FALSE	myr 50	tubulin	UNKNOWN	SYBR	None							27.7978	27.6907	0.286911					TRUE	0.101071	TRUE	3	23		N	N	N
84	G12	FALSE	myr 50	tubulin	UNKNOWN	SYBR	None							27.9087	27.6907	0.286911					TRUE	0.101071	TRUE	3	23		N	N	N
85	H1	FALSE	myr 32	tubulin	UNKNOWN	SYBR	None							28.1842	28.0073	0.172423					TRUE	0.101071	TRUE	3	24		N	N	N
86	H2	FALSE	myr 32	tubulin	UNKNOWN	SYBR	None							27.998	28.0073	0.172423					TRUE	0.101071	TRUE	3	23		N	N	N
87	H3	FALSE	myr 32	tubulin	UNKNOWN	SYBR	None							27.8397	28.0073	0.172423					TRUE	0.101071	TRUE	3	24		N	N	N
88	H4	FALSE	myr 70	tubulin	UNKNOWN	SYBR	None							30.2003	30.2046	0.170895					TRUE	0.101071	TRUE	3	25		N	N	N
89	H5	FALSE	myr 70	tubulin	UNKNOWN	SYBR	None							30.0358	30.2046	0.170895					TRUE	0.101071	TRUE	3	25		N	N	N
90	H6	FALSE	myr 70	tubulin	UNKNOWN	SYBR	None							30.3775	30.2046	0.170895					TRUE	0.101071	TRUE	3	26		N	N	N
Analysis Type	Singleplex
Endogenous Control	tubulin
RQ Min/Max Confidence Level	95.0
Reference Sample	Positive
