# Supplementary material for: Myrislignan Induces Redox Imbalance and Activates Autophagy in Toxoplasma gondii
Source: Front Cell Infect Microbiol. 2021 Sep 3;11:730222. doi: 10.3389/fcimb.2021.730222 (PMC8447958; doi:10.3389/fcimb.2021.730222)
Supplement: Supplementary Data Sheet 1 — The qRT-PCR primers used for RNA-seq validation. [file DataSheet_1.zip › Fig.1-raw data/RT-PCR/RT-PCR-2.xls]

## Sheet: Sample Setup
Block Type	96-Well Block (0.2mL)
Calibration Background is expired	No
Calibration Background performed on	10-30-2020
Calibration Normalization FAM-ROX is expired	No
Calibration Normalization FAM-ROX performed on	10-30-2020
Calibration Normalization VIC-ROX is expired	No
Calibration Normalization VIC-ROX performed on	10-30-2020
Calibration Pure Dye CY3 is expired	Yes
Calibration Pure Dye CY3 performed on	10-24-2016
Calibration Pure Dye CY5 is expired	Yes
Calibration Pure Dye CY5 performed on	10-24-2016
Calibration Pure Dye FAM is expired	No
Calibration Pure Dye FAM performed on	10-30-2020
Calibration Pure Dye NED is expired	No
Calibration Pure Dye NED performed on	10-30-2020
Calibration Pure Dye ROX is expired	No
Calibration Pure Dye ROX performed on	10-30-2020
Calibration Pure Dye SYBR is expired	No
Calibration Pure Dye SYBR performed on	10-30-2020
Calibration Pure Dye TAMRA is expired	No
Calibration Pure Dye TAMRA performed on	10-30-2020
Calibration Pure Dye TEXAS RED is expired	Yes
Calibration Pure Dye TEXAS RED performed on	10-24-2016
Calibration Pure Dye VIC is expired	No
Calibration Pure Dye VIC performed on	10-30-2020
Calibration ROI is expired	No
Calibration ROI performed on	10-30-2020
Calibration Uniformity is expired	No
Calibration Uniformity performed on	10-30-2020
Chemistry	SYBR_GREEN
Date Created	2020-12-03 08:42:38 AM CST
Experiment Barcode
Experiment Comment
Experiment File Name	E:\科研相关\myrislignan未写完文章\图1\RT-PCR0622.eds
Experiment Name	2020-12-02 164205
Experiment Run End Time	2020-12-02 19:05:34 PM CST
Experiment Type	Comparative Cт (ΔΔCт)
Instrument Name	278861427
Instrument Serial Number	278861427
Instrument Type	QuantStudio(TM) 6 Flex System
Passive Reference	ROX
Quantification Cycle Method	Ct
Signal Smoothing On	true
Stage/ Cycle where Analysis is performed	Stage 2, Step 2
User Name
Well	Well Position	Sample Name	Sample Color	Biogroup Name	Biogroup Color	Target Name	Target Color	Task	Reporter	Quencher	Quantity	Comments
1	A1	Positive	RGB(176,23,31)			A-2	RGB(176,23,31)	UNKNOWN	SYBR	None
2	A2	Positive	RGB(176,23,31)			A-2	RGB(176,23,31)	UNKNOWN	SYBR	None
3	A3	Positive	RGB(176,23,31)			A-2	RGB(176,23,31)	UNKNOWN	SYBR	None
4	A4	myr 16	RGB(0,0,255)			A-2	RGB(176,23,31)	UNKNOWN	SYBR	None
5	A5	myr 16	RGB(0,0,255)			A-2	RGB(176,23,31)	UNKNOWN	SYBR	None
6	A6	myr 16	RGB(0,0,255)			A-2	RGB(176,23,31)	UNKNOWN	SYBR	None
7	A7	myr 50	RGB(0,139,69)			A-2	RGB(176,23,31)	UNKNOWN	SYBR	None
8	A8	myr 50	RGB(0,139,69)			A-2	RGB(176,23,31)	UNKNOWN	SYBR	None
9	A9	myr 50	RGB(0,139,69)			A-2	RGB(176,23,31)	UNKNOWN	SYBR	None
10	A10	myr 32	RGB(255,127,0)			A-2	RGB(176,23,31)	UNKNOWN	SYBR	None
11	A11	myr 32	RGB(255,127,0)			A-2	RGB(176,23,31)	UNKNOWN	SYBR	None
12	A12	myr 32	RGB(255,127,0)			A-2	RGB(176,23,31)	UNKNOWN	SYBR	None
13	B1	myr 70	RGB(139,137,112)			A-2	RGB(176,23,31)	UNKNOWN	SYBR	None
14	B2	myr 70	RGB(139,137,112)			A-2	RGB(176,23,31)	UNKNOWN	SYBR	None
15	B3	myr 70	RGB(139,137,112)			A-2	RGB(176,23,31)	UNKNOWN	SYBR	None
16	B4	Positive	RGB(176,23,31)			301160	RGB(0,0,255)	UNKNOWN	SYBR	None
17	B5	Positive	RGB(176,23,31)			301160	RGB(0,0,255)	UNKNOWN	SYBR	None
18	B6	Positive	RGB(176,23,31)			301160	RGB(0,0,255)	UNKNOWN	SYBR	None
19	B7	myr 16	RGB(0,0,255)			301160	RGB(0,0,255)	UNKNOWN	SYBR	None
20	B8	myr 16	RGB(0,0,255)			301160	RGB(0,0,255)	UNKNOWN	SYBR	None
21	B9	myr 16	RGB(0,0,255)			301160	RGB(0,0,255)	UNKNOWN	SYBR	None
22	B10	myr 50	RGB(0,139,69)			301160	RGB(0,0,255)	UNKNOWN	SYBR	None
23	B11	myr 50	RGB(0,139,69)			301160	RGB(0,0,255)	UNKNOWN	SYBR	None
24	B12	myr 50	RGB(0,139,69)			301160	RGB(0,0,255)	UNKNOWN	SYBR	None
25	C1	myr 32	RGB(255,127,0)			301160	RGB(0,0,255)	UNKNOWN	SYBR	None
26	C2	myr 32	RGB(255,127,0)			301160	RGB(0,0,255)	UNKNOWN	SYBR	None
27	C3	myr 32	RGB(255,127,0)			301160	RGB(0,0,255)	UNKNOWN	SYBR	None
28	C4	myr 70	RGB(139,137,112)			301160	RGB(0,0,255)	UNKNOWN	SYBR	None
29	C5	myr 70	RGB(139,137,112)			301160	RGB(0,0,255)	UNKNOWN	SYBR	None
30	C6	myr 70	RGB(139,137,112)			301160	RGB(0,0,255)	UNKNOWN	SYBR	None
31	C7	Positive	RGB(176,23,31)			259890	RGB(0,139,69)	UNKNOWN	SYBR	None
32	C8	Positive	RGB(176,23,31)			259890	RGB(0,139,69)	UNKNOWN	SYBR	None
33	C9	Positive	RGB(176,23,31)			259890	RGB(0,139,69)	UNKNOWN	SYBR	None
34	C10	myr 16	RGB(0,0,255)			259890	RGB(0,139,69)	UNKNOWN	SYBR	None
35	C11	myr 16	RGB(0,0,255)			259890	RGB(0,139,69)	UNKNOWN	SYBR	None
36	C12	myr 16	RGB(0,0,255)			259890	RGB(0,139,69)	UNKNOWN	SYBR	None
37	D1	myr 50	RGB(0,139,69)			259890	RGB(0,139,69)	UNKNOWN	SYBR	None
38	D2	myr 50	RGB(0,139,69)			259890	RGB(0,139,69)	UNKNOWN	SYBR	None
39	D3	myr 50	RGB(0,139,69)			259890	RGB(0,139,69)	UNKNOWN	SYBR	None
40	D4	myr 32	RGB(255,127,0)			259890	RGB(0,139,69)	UNKNOWN	SYBR	None
41	D5	myr 32	RGB(255,127,0)			259890	RGB(0,139,69)	UNKNOWN	SYBR	None
42	D6	myr 32	RGB(255,127,0)			259890	RGB(0,139,69)	UNKNOWN	SYBR	None
43	D7	myr 70	RGB(139,137,112)			259890	RGB(0,139,69)	UNKNOWN	SYBR	None
44	D8	myr 70	RGB(139,137,112)			259890	RGB(0,139,69)	UNKNOWN	SYBR	None
45	D9	myr 70	RGB(139,137,112)			259890	RGB(0,139,69)	UNKNOWN	SYBR	None
46	D10	Positive	RGB(176,23,31)			A-3	RGB(238,238,0)	UNKNOWN	SYBR	None
47	D11	Positive	RGB(176,23,31)			A-3	RGB(238,238,0)	UNKNOWN	SYBR	None
48	D12	Positive	RGB(176,23,31)			A-3	RGB(238,238,0)	UNKNOWN	SYBR	None
49	E1	myr 16	RGB(0,0,255)			A-3	RGB(238,238,0)	UNKNOWN	SYBR	None
50	E2	myr 16	RGB(0,0,255)			A-3	RGB(238,238,0)	UNKNOWN	SYBR	None
51	E3	myr 16	RGB(0,0,255)			A-3	RGB(238,238,0)	UNKNOWN	SYBR	None
52	E4	myr 50	RGB(0,139,69)			A-3	RGB(238,238,0)	UNKNOWN	SYBR	None
53	E5	myr 50	RGB(0,139,69)			A-3	RGB(238,238,0)	UNKNOWN	SYBR	None
54	E6	myr 50	RGB(0,139,69)			A-3	RGB(238,238,0)	UNKNOWN	SYBR	None
55	E7	myr 32	RGB(255,127,0)			A-3	RGB(238,238,0)	UNKNOWN	SYBR	None
56	E8	myr 32	RGB(255,127,0)			A-3	RGB(238,238,0)	UNKNOWN	SYBR	None
57	E9	myr 32	RGB(255,127,0)			A-3	RGB(238,238,0)	UNKNOWN	SYBR	None
58	E10	myr 70	RGB(139,137,112)			A-3	RGB(238,238,0)	UNKNOWN	SYBR	None
59	E11	myr 70	RGB(139,137,112)			A-3	RGB(238,238,0)	UNKNOWN	SYBR	None
60	E12	myr 70	RGB(139,137,112)			A-3	RGB(238,238,0)	UNKNOWN	SYBR	None
61	F1	Positive	RGB(176,23,31)			A-4	RGB(139,137,112)	UNKNOWN	SYBR	None
62	F2	Positive	RGB(176,23,31)			A-4	RGB(139,137,112)	UNKNOWN	SYBR	None
63	F3	Positive	RGB(176,23,31)			A-4	RGB(139,137,112)	UNKNOWN	SYBR	None
64	F4	myr 16	RGB(0,0,255)			A-4	RGB(139,137,112)	UNKNOWN	SYBR	None
65	F5	myr 16	RGB(0,0,255)			A-4	RGB(139,137,112)	UNKNOWN	SYBR	None
66	F6	myr 16	RGB(0,0,255)			A-4	RGB(139,137,112)	UNKNOWN	SYBR	None
67	F7	myr 50	RGB(0,139,69)			A-4	RGB(139,137,112)	UNKNOWN	SYBR	None
68	F8	myr 50	RGB(0,139,69)			A-4	RGB(139,137,112)	UNKNOWN	SYBR	None
69	F9	myr 50	RGB(0,139,69)			A-4	RGB(139,137,112)	UNKNOWN	SYBR	None
70	F10	myr 32	RGB(255,127,0)			A-4	RGB(139,137,112)	UNKNOWN	SYBR	None
71	F11	myr 32	RGB(255,127,0)			A-4	RGB(139,137,112)	UNKNOWN	SYBR	None
72	F12	myr 32	RGB(255,127,0)			A-4	RGB(139,137,112)	UNKNOWN	SYBR	None
73	G1	myr 70	RGB(139,137,112)			A-4	RGB(139,137,112)	UNKNOWN	SYBR	None
74	G2	myr 70	RGB(139,137,112)			A-4	RGB(139,137,112)	UNKNOWN	SYBR	None
75	G3	myr 70	RGB(139,137,112)			A-4	RGB(139,137,112)	UNKNOWN	SYBR	None
76	G4	Positive	RGB(176,23,31)			tubulin	RGB(238,121,66)	UNKNOWN	SYBR	None
77	G5	Positive	RGB(176,23,31)			tubulin	RGB(238,121,66)	UNKNOWN	SYBR	None
78	G6	Positive	RGB(176,23,31)			tubulin	RGB(238,121,66)	UNKNOWN	SYBR	None
79	G7	myr 16	RGB(0,0,255)			tubulin	RGB(238,121,66)	UNKNOWN	SYBR	None
80	G8	myr 16	RGB(0,0,255)			tubulin	RGB(238,121,66)	UNKNOWN	SYBR	None
81	G9	myr 16	RGB(0,0,255)			tubulin	RGB(238,121,66)	UNKNOWN	SYBR	None
82	G10	myr 50	RGB(0,139,69)			tubulin	RGB(238,121,66)	UNKNOWN	SYBR	None
83	G11	myr 50	RGB(0,139,69)			tubulin	RGB(238,121,66)	UNKNOWN	SYBR	None
84	G12	myr 50	RGB(0,139,69)			tubulin	RGB(238,121,66)	UNKNOWN	SYBR	None
85	H1	myr 32	RGB(255,127,0)			tubulin	RGB(238,121,66)	UNKNOWN	SYBR	None
86	H2	myr 32	RGB(255,127,0)			tubulin	RGB(238,121,66)	UNKNOWN	SYBR	None
87	H3	myr 32	RGB(255,127,0)			tubulin	RGB(238,121,66)	UNKNOWN	SYBR	None
88	H4	myr 70	RGB(139,137,112)			tubulin	RGB(238,121,66)	UNKNOWN	SYBR	None
89	H5	myr 70	RGB(139,137,112)			tubulin	RGB(238,121,66)	UNKNOWN	SYBR	None
90	H6	myr 70	RGB(139,137,112)			tubulin	RGB(238,121,66)	UNKNOWN	SYBR	None
91	H7
92	H8
93	H9
94	H10
95	H11
96	H12

## Sheet: Amplification Data
Block Type	96-Well Block (0.2mL)
Calibration Background is expired	No
Calibration Background performed on	10-30-2020
Calibration Normalization FAM-ROX is expired	No
Calibration Normalization FAM-ROX performed on	10-30-2020
Calibration Normalization VIC-ROX is expired	No
Calibration Normalization VIC-ROX performed on	10-30-2020
Calibration Pure Dye CY3 is expired	Yes
Calibration Pure Dye CY3 performed on	10-24-2016
Calibration Pure Dye CY5 is expired	Yes
Calibration Pure Dye CY5 performed on	10-24-2016
Calibration Pure Dye FAM is expired	No
Calibration Pure Dye FAM performed on	10-30-2020
Calibration Pure Dye NED is expired	No
Calibration Pure Dye NED performed on	10-30-2020
Calibration Pure Dye ROX is expired	No
Calibration Pure Dye ROX performed on	10-30-2020
Calibration Pure Dye SYBR is expired	No
Calibration Pure Dye SYBR performed on	10-30-2020
Calibration Pure Dye TAMRA is expired	No
Calibration Pure Dye TAMRA performed on	10-30-2020
Calibration Pure Dye TEXAS RED is expired	Yes
Calibration Pure Dye TEXAS RED performed on	10-24-2016
Calibration Pure Dye VIC is expired	No
Calibration Pure Dye VIC performed on	10-30-2020
Calibration ROI is expired	No
Calibration ROI performed on	10-30-2020
Calibration Uniformity is expired	No
Calibration Uniformity performed on	10-30-2020
Chemistry	SYBR_GREEN
Date Created	2018-12-03 08:42:38 AM CST
Experiment Barcode
Experiment Comment
Experiment File Name	E:\科研相关\myrislignan未写完文章\图1\RT-PCR0622.eds
Experiment Name	2020-12-02 164205
Experiment Run End Time	2020-12-02 19:05:34 PM CST
Experiment Type	Comparative Cт (ΔΔCт)
Instrument Name	278861427
Instrument Serial Number	278861427
Instrument Type	QuantStudio(TM) 6 Flex System
Passive Reference	ROX
Quantification Cycle Method	Ct
Signal Smoothing On	true
Stage/ Cycle where Analysis is performed	Stage 2, Step 2
User Name
Well	Cycle	Target Name	Rn	Delta Rn
1	1	A-2	1.19684	-0.00168313
1	2	A-2	1.19612	-0.00258087
1	3	A-2	1.19551	-0.00337274
1	4	A-2	1.19809	-0.000978866
1	5	A-2	1.19861	-0.000635391
1	6	A-2	1.19785	-0.00158045
1	7	A-2	1.19915	-0.000461875
1	8	A-2	1.20114	0.00134978
1	9	A-2	1.20391	0.00393451
1	10	A-2	1.20113	0.000973505
1	11	A-2	1.20079	0.00045474
1	12	A-2	1.20277	0.00224971
1	13	A-2	1.2024	0.00170543
1	14	A-2	1.20231	0.00142604
1	15	A-2	1.20332	0.00225887
1	16	A-2	1.20212	0.000872973
1	17	A-2	1.20032	-0.00110313
1	18	A-2	1.20001	-0.00159412
1	19	A-2	1.19866	-0.00312556
1	20	A-2	1.19736	-0.00461338
1	21	A-2	1.20033	-0.0018198
1	22	A-2	1.20639	0.00405976
1	23	A-2	1.2103	0.00778305
1	24	A-2	1.22644	0.0237468
1	25	A-2	1.25073	0.0478569
1	26	A-2	1.29372	0.0906567
1	27	A-2	1.37309	0.169852
1	28	A-2	1.49724	0.293815
1	29	A-2	1.67414	0.470534
1	30	A-2	1.88525	0.681468
1	31	A-2	2.09936	0.89539
1	32	A-2	2.30028	1.09613
1	33	A-2	2.46857	1.26424
1	34	A-2	2.60309	1.39857
1	35	A-2	2.70953	1.50483
1	36	A-2	2.79139	1.58652
1	37	A-2	2.85231	1.64726
1	38	A-2	2.9076	1.70237
1	39	A-2	2.94831	1.74289
1	40	A-2	2.97522	1.76962
2	1	A-2	1.1965	-0.00415628
2	2	A-2	1.19777	-0.00311509
2	3	A-2	1.2	-0.00111403
2	4	A-2	1.20121	-0.000130658
2	5	A-2	1.20135	-0.000212777
2	6	A-2	1.19987	-0.00192759
2	7	A-2	1.20081	-0.00121041
2	8	A-2	1.2048	0.00255054
2	9	A-2	1.20467	0.0021946
2	10	A-2	1.20318	0.000482293
2	11	A-2	1.20444	0.00150942
2	12	A-2	1.20581	0.00265992
2	13	A-2	1.20547	0.00209322
2	14	A-2	1.20262	-0.000982368
2	15	A-2	1.20037	-0.0034631
2	16	A-2	1.20235	-0.00171392
2	17	A-2	1.20386	-0.000429547
2	18	A-2	1.20397	-0.00054874
2	19	A-2	1.20186	-0.00288117
2	20	A-2	1.20394	-0.00102698
2	21	A-2	1.20668	0.00149086
2	22	A-2	1.20808	0.00266044
2	23	A-2	1.21382	0.00817317
2	24	A-2	1.22829	0.0224181
2	25	A-2	1.25441	0.0483057
2	26	A-2	1.29878	0.0924529
2	27	A-2	1.38021	0.173658
2	28	A-2	1.50766	0.300879
2	29	A-2	1.68406	0.477057
2	30	A-2	1.89324	0.686007
2	31	A-2	2.11336	0.905896
2	32	A-2	2.31091	1.10322
2	33	A-2	2.48148	1.27357
2	34	A-2	2.61871	1.41057
2	35	A-2	2.72219	1.51382
2	36	A-2	2.80058	1.59199
2	37	A-2	2.86695	1.65813
2	38	A-2	2.9217	1.71265
2	39	A-2	2.96562	1.75635
2	40	A-2	3.00008	1.79058
3	1	A-2	1.19795	-0.0040184
3	2	A-2	1.19841	-0.00333458
3	3	A-2	1.19905	-0.00247017
3	4	A-2	1.20135	6.09072e-05
3	5	A-2	1.20057	-0.000498873
3	6	A-2	1.19955	-0.00128622
3	7	A-2	1.199	-0.00161164
3	8	A-2	1.19968	-0.00070717
3	9	A-2	1.20074	0.000570304
3	10	A-2	1.20213	0.00219277
3	11	A-2	1.20327	0.00355023
3	12	A-2	1.20179	0.00229809
3	13	A-2	1.20154	0.00227809
3	14	A-2	1.20051	0.00146749
3	15	A-2	1.19967	0.000857641
3	16	A-2	1.19869	9.69937e-05
3	17	A-2	1.19666	-0.00170578
3	18	A-2	1.19564	-0.00250636
3	19	A-2	1.19613	-0.00179037
3	20	A-2	1.1968	-0.000895077
3	21	A-2	1.19757	9.91551e-05
3	22	A-2	1.20198	0.00473952
3	23	A-2	1.2083	0.0112851
3	24	A-2	1.22087	0.0240784
3	25	A-2	1.24621	0.0496418
3	26	A-2	1.29228	0.0959329
3	27	A-2	1.37031	0.174189
3	28	A-2	1.4964	0.300501
3	29	A-2	1.66934	0.473673
3	30	A-2	1.87853	0.683087
3	31	A-2	2.09225	0.897035
3	32	A-2	2.28815	1.09315
3	33	A-2	2.45295	1.25818
3	34	A-2	2.5886	1.39406
3	35	A-2	2.69379	1.49947
3	36	A-2	2.7736	1.5795
3	37	A-2	2.84368	1.64981
3	38	A-2	2.89946	1.70582
3	39	A-2	2.94243	1.74901
3	40	A-2	2.97192	1.77872
4	1	A-2	1.19921	-0.00678929
4	2	A-2	1.20115	-0.00520449
4	3	A-2	1.20365	-0.00306191
4	4	A-2	1.20584	-0.00123214
4	5	A-2	1.20733	-9.27084e-05
4	6	A-2	1.2062	-0.00157767
4	7	A-2	1.20694	-0.00119474
4	8	A-2	1.20961	0.00111223
4	9	A-2	1.21188	0.0030258
4	10	A-2	1.21095	0.00174576
4	11	A-2	1.21095	0.00138208
4	12	A-2	1.2116	0.00167978
4	13	A-2	1.21087	0.000589042
4	14	A-2	1.21231	0.0016759
4	15	A-2	1.21337	0.00237652
4	16	A-2	1.21276	0.00141394
4	17	A-2	1.21062	-0.00108311
4	18	A-2	1.20996	-0.00210542
4	19	A-2	1.21013	-0.00228683
4	20	A-2	1.21127	-0.00150848
4	21	A-2	1.21158	-0.00155053
4	22	A-2	1.21286	-0.000631879
4	23	A-2	1.21517	0.00132437
4	24	A-2	1.22079	0.00658177
4	25	A-2	1.23231	0.0177539
4	26	A-2	1.25381	0.0388905
4	27	A-2	1.29633	0.0810571
4	28	A-2	1.36833	0.152701
4	29	A-2	1.4806	0.264617
4	30	A-2	1.6422	0.425857
4	31	A-2	1.8405	0.623804
4	32	A-2	2.04851	0.831453
4	33	A-2	2.23764	1.02023
4	34	A-2	2.39782	1.18005
4	35	A-2	2.53144	1.31331
4	36	A-2	2.63791	1.41943
4	37	A-2	2.71956	1.50072
4	38	A-2	2.78279	1.5636
4	39	A-2	2.83679	1.61724
4	40	A-2	2.87877	1.65886
5	1	A-2	1.21035	-0.00540914
5	2	A-2	1.21081	-0.00511939
5	3	A-2	1.2123	-0.00380194
5	4	A-2	1.21384	-0.00242965
5	5	A-2	1.21509	-0.00136004
5	6	A-2	1.21626	-0.000358489
5	7	A-2	1.21734	0.000547213
5	8	A-2	1.2176	0.000634662
5	9	A-2	1.21816	0.00102157
5	10	A-2	1.21906	0.00174881
5	11	A-2	1.21979	0.00230523
5	12	A-2	1.22016	0.00250474
5	13	A-2	1.22025	0.00242565
5	14	A-2	1.21992	0.00192135
5	15	A-2	1.21896	0.000785113
5	16	A-2	1.22016	0.00181944
5	17	A-2	1.21998	0.00146498
5	18	A-2	1.2179	-0.00079301
5	19	A-2	1.21618	-0.00268515
5	20	A-2	1.2166	-0.00243689
5	21	A-2	1.21743	-0.00177521
5	22	A-2	1.21784	-0.00153839
5	23	A-2	1.22292	0.00336869
5	24	A-2	1.22947	0.00974312
5	25	A-2	1.2396	0.019698
5	26	A-2	1.26218	0.0421105
5	27	A-2	1.30703	0.0867876
5	28	A-2	1.37921	0.158797
5	29	A-2	1.49744	0.27685
5	30	A-2	1.66406	0.443303
5	31	A-2	1.86459	0.643654
5	32	A-2	2.07359	0.852483
5	33	A-2	2.26552	1.04424
5	34	A-2	2.42752	1.20607
5	35	A-2	2.56083	1.33921
5	36	A-2	2.66575	1.44396
5	37	A-2	2.74333	1.52137
5	38	A-2	2.80915	1.58701
5	39	A-2	2.86462	1.6423
5	40	A-2	2.90322	1.68074
6	1	A-2	1.19299	-0.00550895
6	2	A-2	1.19375	-0.00494629
6	3	A-2	1.19735	-0.00155038
6	4	A-2	1.19905	-5.74077e-05
6	5	A-2	1.19767	-0.00163348
6	6	A-2	1.1975	-0.00200685
6	7	A-2	1.19813	-0.00158247
6	8	A-2	1.19952	-0.000392055
6	9	A-2	1.20191	0.00178756
6	10	A-2	1.20187	0.00154925
6	11	A-2	1.2032	0.00267685
6	12	A-2	1.20382	0.00309717
6	13	A-2	1.20414	0.00321256
6	14	A-2	1.20285	0.00171541
6	15	A-2	1.20073	-0.000602745
6	16	A-2	1.20059	-0.000944406
6	17	A-2	1.20112	-0.000623382
6	18	A-2	1.20089	-0.00104777
6	19	A-2	1.20075	-0.00139134
6	20	A-2	1.2011	-0.00124639
6	21	A-2	1.20112	-0.00142712
6	22	A-2	1.20322	0.000466992
6	23	A-2	1.20641	0.00345866
6	24	A-2	1.21414	0.0109789
6	25	A-2	1.2277	0.0243455
6	26	A-2	1.24997	0.046409
6	27	A-2	1.29431	0.090549
6	28	A-2	1.37037	0.166405
6	29	A-2	1.49059	0.286416
6	30	A-2	1.65753	0.453159
6	31	A-2	1.85826	0.653683
6	32	A-2	2.06324	0.858463
6	33	A-2	2.24925	1.04427
6	34	A-2	2.40653	1.20135
6	35	A-2	2.52912	1.32373
6	36	A-2	2.6274	1.42182
6	37	A-2	2.706	1.50021
6	38	A-2	2.76936	1.56337
6	39	A-2	2.81888	1.61268
6	40	A-2	2.85519	1.64879
7	1	A-2	1.0514	-0.00758129
7	2	A-2	1.05268	-0.00678951
7	3	A-2	1.05454	-0.00542947
7	4	A-2	1.05621	-0.00424835
7	5	A-2	1.05969	-0.0012537
7	6	A-2	1.06206	0.000624312
7	7	A-2	1.06278	0.000858192
7	8	A-2	1.06386	0.00144219
7	9	A-2	1.06416	0.00125884
7	10	A-2	1.0653	0.00190005
7	11	A-2	1.06576	0.00187179
7	12	A-2	1.06714	0.00275965
7	13	A-2	1.06777	0.00290103
7	14	A-2	1.06784	0.0024882
7	15	A-2	1.06966	0.00381141
7	16	A-2	1.06972	0.00337915
7	17	A-2	1.06707	0.000243934
7	18	A-2	1.06598	-0.00133643
7	19	A-2	1.06542	-0.00238286
7	20	A-2	1.06556	-0.00273621
7	21	A-2	1.06703	-0.0017581
7	22	A-2	1.06695	-0.00233246
7	23	A-2	1.06702	-0.00274625
7	24	A-2	1.06838	-0.00187603
7	25	A-2	1.07057	-0.000179452
7	26	A-2	1.07398	0.00274057
7	27	A-2	1.08082	0.00908726
7	28	A-2	1.09504	0.0228156
7	29	A-2	1.12062	0.047911
7	30	A-2	1.17049	0.0972926
7	31	A-2	1.25534	0.181652
7	32	A-2	1.38682	0.312639
7	33	A-2	1.56694	0.492267
7	34	A-2	1.77559	0.70043
7	35	A-2	1.97761	0.901956
7	36	A-2	2.14895	1.07281
7	37	A-2	2.29458	1.21795
7	38	A-2	2.41183	1.33471
7	39	A-2	2.49811	1.4205
7	40	A-2	2.55703	1.47893
8	1	A-2	1.06268	-0.00574174
8	2	A-2	1.0617	-0.00709789
8	3	A-2	1.06349	-0.00569305
8	4	A-2	1.06569	-0.00387764
8	5	A-2	1.06818	-0.00176302
8	6	A-2	1.07032	-1.03176e-05
8	7	A-2	1.07154	0.00083234
8	8	A-2	1.07288	0.00178193
8	9	A-2	1.073	0.00152917
8	10	A-2	1.07494	0.00307946
8	11	A-2	1.07575	0.00351168
8	12	A-2	1.07492	0.00230012
8	13	A-2	1.07551	0.00251204
8	14	A-2	1.07519	0.00181058
8	15	A-2	1.07495	0.00118339
8	16	A-2	1.075	0.000854697
8	17	A-2	1.07547	0.000940256
8	18	A-2	1.07467	-0.000240783
8	19	A-2	1.0735	-0.0017953
8	20	A-2	1.07486	-0.00081651
8	21	A-2	1.07586	-0.000199873
8	22	A-2	1.07454	-0.00189864
8	23	A-2	1.07475	-0.00206556
8	24	A-2	1.07562	-0.00157922
8	25	A-2	1.07596	-0.00162396
8	26	A-2	1.07919	0.00122821
8	27	A-2	1.08489	0.00654086
8	28	A-2	1.09582	0.0170873
8	29	A-2	1.11584	0.0367297
8	30	A-2	1.15568	0.076193
8	31	A-2	1.22525	0.145378
8	32	A-2	1.3366	0.256347
8	33	A-2	1.49457	0.413928
8	34	A-2	1.69359	0.612575
8	35	A-2	1.90406	0.822658
8	36	A-2	2.10405	1.02227
8	37	A-2	2.27448	1.19232
8	38	A-2	2.41218	1.32963
8	39	A-2	2.52017	1.43724
8	40	A-2	2.59337	1.51006
9	1	A-2	1.00616	-0.00743868
9	2	A-2	1.00675	-0.00705684
9	3	A-2	1.00884	-0.00516258
9	4	A-2	1.00999	-0.00422069
9	5	A-2	1.01371	-0.000702564
9	6	A-2	1.01608	0.00146027
9	7	A-2	1.01745	0.00262949
9	8	A-2	1.01621	0.0011903
9	9	A-2	1.01473	-0.000497326
9	10	A-2	1.01564	0.000208532
9	11	A-2	1.01679	0.00115972
9	12	A-2	1.01821	0.00237091
9	13	A-2	1.0188	0.00275764
9	14	A-2	1.01959	0.00335049
9	15	A-2	1.01932	0.00287463
9	16	A-2	1.01792	0.00126723
9	17	A-2	1.01768	0.000827009
9	18	A-2	1.01755	0.000490382
9	19	A-2	1.01689	-0.000374104
9	20	A-2	1.01501	-0.00245202
9	21	A-2	1.01402	-0.00365029
9	22	A-2	1.01552	-0.00235077
9	23	A-2	1.01705	-0.00102336
9	24	A-2	1.01711	-0.00116615
9	25	A-2	1.01744	-0.00104025
9	26	A-2	1.02074	0.00205349
9	27	A-2	1.02757	0.00868393
9	28	A-2	1.04001	0.0209245
9	29	A-2	1.06433	0.0450334
9	30	A-2	1.10729	0.0877907
9	31	A-2	1.18069	0.16099
9	32	A-2	1.29849	0.278591
9	33	A-2	1.46374	0.443639
9	34	A-2	1.66313	0.642819
9	35	A-2	1.86895	0.848441
9	36	A-2	2.05998	1.03927
9	37	A-2	2.2249	1.20398
9	38	A-2	2.3586	1.33748
9	39	A-2	2.4638	1.44247
9	40	A-2	2.5371	1.51557
10	1	A-2	1.13578	-0.00733929
10	2	A-2	1.13448	-0.00888809
10	3	A-2	1.13725	-0.00636446
10	4	A-2	1.13915	-0.00471618
10	5	A-2	1.14304	-0.00107556
10	6	A-2	1.14539	0.00101975
10	7	A-2	1.1457	0.00108243
10	8	A-2	1.14608	0.00121281
10	9	A-2	1.14752	0.00240452
10	10	A-2	1.14806	0.00269726
10	11	A-2	1.14791	0.00229562
10	12	A-2	1.14825	0.0023881
10	13	A-2	1.14811	0.00199444
10	14	A-2	1.14795	0.0015879
10	15	A-2	1.15017	0.00355554
10	16	A-2	1.15071	0.00384686
10	17	A-2	1.14903	0.00191612
10	18	A-2	1.14768	0.000312124
10	19	A-2	1.14446	-0.00315332
10	20	A-2	1.1435	-0.00436273
10	21	A-2	1.14468	-0.00343269
10	22	A-2	1.14607	-0.00229021
10	23	A-2	1.14701	-0.00160348
10	24	A-2	1.14694	-0.00192335
10	25	A-2	1.14807	-0.00104004
10	26	A-2	1.15301	0.00364855
10	27	A-2	1.15899	0.00937939
10	28	A-2	1.17384	0.0239825
10	29	A-2	1.19844	0.0483329
10	30	A-2	1.24712	0.0967595
10	31	A-2	1.32905	0.178436
10	32	A-2	1.4507	0.29984
10	33	A-2	1.61014	0.45903
10	34	A-2	1.79045	0.639086
10	35	A-2	1.96921	0.817604
10	36	A-2	2.13015	0.978287
10	37	A-2	2.26857	1.11647
10	38	A-2	2.37905	1.22669
10	39	A-2	2.46907	1.31646
10	40	A-2	2.53211	1.37926
11	1	A-2	1.17437	-0.00396408
11	2	A-2	1.17427	-0.00397858
11	3	A-2	1.17582	-0.00234358
11	4	A-2	1.17566	-0.00241912
11	5	A-2	1.17785	-0.000138122
11	6	A-2	1.17658	-0.00132862
11	7	A-2	1.17663	-0.00119065
11	8	A-2	1.17718	-0.000552723
11	9	A-2	1.17725	-0.000401285
11	10	A-2	1.18024	0.00268163
11	11	A-2	1.18076	0.00328356
11	12	A-2	1.18008	0.00269101
11	13	A-2	1.17867	0.00136581
11	14	A-2	1.17784	0.000617095
11	15	A-2	1.17773	0.000594369
11	16	A-2	1.17837	0.00131789
11	17	A-2	1.17828	0.00131567
11	18	A-2	1.17776	0.000881076
11	19	A-2	1.17746	0.000664158
11	20	A-2	1.17616	-0.000545058
11	21	A-2	1.17602	-0.000601759
11	22	A-2	1.17556	-0.000974841
11	23	A-2	1.17408	-0.00236752
11	24	A-2	1.17425	-0.00211273
11	25	A-2	1.17552	-0.000754295
11	26	A-2	1.17651	0.000318035
11	27	A-2	1.18144	0.00533679
11	28	A-2	1.19152	0.0155004
11	29	A-2	1.20934	0.0334035
11	30	A-2	1.24522	0.0693748
11	31	A-2	1.30769	0.131923
11	32	A-2	1.40858	0.232906
11	33	A-2	1.55571	0.380123
11	34	A-2	1.73695	0.561446
11	35	A-2	1.9284	0.752981
11	36	A-2	2.1081	0.932767
11	37	A-2	2.26259	1.08734
11	38	A-2	2.38798	1.21282
11	39	A-2	2.48728	1.3122
11	40	A-2	2.55826	1.38327
12	1	A-2	1.16479	-0.0038489
12	2	A-2	1.16452	-0.00430292
12	3	A-2	1.16503	-0.00397516
12	4	A-2	1.16679	-0.00239844
12	5	A-2	1.1681	-0.00127973
12	6	A-2	1.16915	-0.000407663
12	7	A-2	1.16925	-0.000493441
12	8	A-2	1.16965	-0.000276786
12	9	A-2	1.17184	0.00172002
12	10	A-2	1.17324	0.00294125
12	11	A-2	1.17184	0.00135082
12	12	A-2	1.16955	-0.00112392
12	13	A-2	1.16971	-0.00114604
12	14	A-2	1.17397	0.00292275
12	15	A-2	1.17498	0.00375369
12	16	A-2	1.17474	0.00332435
12	17	A-2	1.17486	0.00326146
12	18	A-2	1.17327	0.00148184
12	19	A-2	1.17246	0.000488755
12	20	A-2	1.17185	-0.000305246
12	21	A-2	1.17175	-0.000586766
12	22	A-2	1.17121	-0.00131925
12	23	A-2	1.1705	-0.00221244
12	24	A-2	1.16949	-0.00340305
12	25	A-2	1.16998	-0.0031002
12	26	A-2	1.17405	0.00078321
12	27	A-2	1.17927	0.00581711
12	28	A-2	1.19076	0.0171204
12	29	A-2	1.21123	0.0374042
12	30	A-2	1.24868	0.0746683
12	31	A-2	1.31721	0.14302
12	32	A-2	1.42845	0.254071
12	33	A-2	1.57763	0.403067
12	34	A-2	1.75674	0.581985
12	35	A-2	1.94307	0.768135
12	36	A-2	2.11587	0.940753
12	37	A-2	2.26306	1.08775
12	38	A-2	2.38455	1.20906
12	39	A-2	2.48053	1.30485
12	40	A-2	2.54918	1.37332
13	1	A-2	0.920457	-0.00495817
13	2	A-2	0.920313	-0.00494303
13	3	A-2	0.920603	-0.00449343
13	4	A-2	0.921331	-0.0036052
13	5	A-2	0.924136	-0.000641059
13	6	A-2	0.925351	0.000733724
13	7	A-2	0.924085	-0.000372477
13	8	A-2	0.923697	-0.000600821
13	9	A-2	0.926363	0.00222492
13	10	A-2	0.926325	0.00234645
13	11	A-2	0.926851	0.00303215
13	12	A-2	0.926409	0.00274962
13	13	A-2	0.925438	0.001939
13	14	A-2	0.924887	0.00154764
13	15	A-2	0.92462	0.00143988
13	16	A-2	0.923117	9.70441e-05
13	17	A-2	0.922386	-0.000474861
13	18	A-2	0.923039	0.000338267
13	19	A-2	0.923418	0.00087638
13	20	A-2	0.922812	0.00043036
13	21	A-2	0.921268	-0.000954254
13	22	A-2	0.919748	-0.00231449
13	23	A-2	0.919703	-0.00219957
13	24	A-2	0.92067	-0.00107322
13	25	A-2	0.920527	-0.00105629
13	26	A-2	0.919914	-0.0015094
13	27	A-2	0.920436	-0.000827942
13	28	A-2	0.923472	0.00236758
13	29	A-2	0.928888	0.00794378
13	30	A-2	0.945526	0.0247413
13	31	A-2	0.969105	0.0484794
13	32	A-2	1.01349	0.0930277
13	33	A-2	1.09168	0.17137
13	34	A-2	1.21385	0.293709
13	35	A-2	1.38847	0.468485
13	36	A-2	1.60306	0.683228
13	37	A-2	1.82561	0.905945
13	38	A-2	2.03201	1.11251
13	39	A-2	2.20468	1.28533
13	40	A-2	2.32556	1.40637
14	1	A-2	0.96144	-0.00819278
14	2	A-2	0.961678	-0.00759538
14	3	A-2	0.964719	-0.00419532
14	4	A-2	0.965405	-0.00315072
14	5	A-2	0.965823	-0.00237415
14	6	A-2	0.966552	-0.00128538
14	7	A-2	0.967483	3.96502e-06
14	8	A-2	0.967639	0.000519103
14	9	A-2	0.968094	0.0013325
14	10	A-2	0.969416	0.00301387
14	11	A-2	0.969586	0.00354283
14	12	A-2	0.967542	0.00185737
14	13	A-2	0.967004	0.00167906
14	14	A-2	0.967516	0.00254939
14	15	A-2	0.968073	0.0034659
14	16	A-2	0.966004	0.0017557
14	17	A-2	0.96509	0.0012001
14	18	A-2	0.964556	0.00102502
14	19	A-2	0.963128	-4.41343e-05
14	20	A-2	0.961521	-0.00129192
14	21	A-2	0.96037	-0.00208439
14	22	A-2	0.959495	-0.00260012
14	23	A-2	0.959107	-0.00262917
14	24	A-2	0.959694	-0.00168321
14	25	A-2	0.95995	-0.00106841
14	26	A-2	0.959589	-0.00107034
14	27	A-2	0.959401	-0.000899778
14	28	A-2	0.962374	0.00243222
14	29	A-2	0.967773	0.00818982
14	30	A-2	0.977246	0.0180219
14	31	A-2	0.995147	0.0362817
14	32	A-2	1.02739	0.0688871
14	33	A-2	1.08634	0.128196
14	34	A-2	1.1866	0.22881
14	35	A-2	1.33826	0.380834
14	36	A-2	1.53669	0.579615
14	37	A-2	1.76318	0.806464
14	38	A-2	1.98463	1.02827
14	39	A-2	2.17803	1.22204
14	40	A-2	2.31662	1.36099
15	1	A-2	0.966356	-0.0052486
15	2	A-2	0.966291	-0.00495866
15	3	A-2	0.965902	-0.00499292
15	4	A-2	0.966411	-0.00412876
15	5	A-2	0.968204	-0.00198185
15	6	A-2	0.969306	-0.000524385
15	7	A-2	0.969691	0.000215202
15	8	A-2	0.970842	0.00172005
15	9	A-2	0.971434	0.0026673
15	10	A-2	0.97091	0.00249744
15	11	A-2	0.970668	0.00261035
15	12	A-2	0.970353	0.00264964
15	13	A-2	0.969424	0.0020753
15	14	A-2	0.968829	0.00183541
15	15	A-2	0.967924	0.00128461
15	16	A-2	0.967748	0.00146362
15	17	A-2	0.96739	0.00146053
15	18	A-2	0.965083	-0.000491566
15	19	A-2	0.964515	-0.000705057
15	20	A-2	0.964399	-0.000466864
15	21	A-2	0.963854	-0.000656811
15	22	A-2	0.963233	-0.000923052
15	23	A-2	0.962867	-0.000934304
15	24	A-2	0.961251	-0.00219559
15	25	A-2	0.960971	-0.0021213
15	26	A-2	0.961827	-0.000910185
15	27	A-2	0.961708	-0.000675032
15	28	A-2	0.963257	0.00122822
15	29	A-2	0.968838	0.00716426
15	30	A-2	0.977627	0.016308
15	31	A-2	0.995376	0.0344116
15	32	A-2	1.02922	0.0686121
15	33	A-2	1.08798	0.127729
15	34	A-2	1.18879	0.228888
15	35	A-2	1.33905	0.379509
15	36	A-2	1.5379	0.57871
15	37	A-2	1.76404	0.805202
15	38	A-2	1.99097	1.03248
15	39	A-2	2.18817	1.23004
15	40	A-2	2.32887	1.3711
16	1	301160	0.125254	-0.00022614
16	2	301160	0.125614	-0.000722663
16	3	301160	0.126892	-0.000300917
16	4	301160	0.127516	-0.000533526
16	5	301160	0.128948	4.17473e-05
16	6	301160	0.129904	0.000141196
16	7	301160	0.130351	-0.000268602
16	8	301160	0.131136	-0.000340129
16	9	301160	0.13288	0.000547651
16	10	301160	0.133812	0.000623393
16	11	301160	0.134998	0.000952811
16	12	301160	0.135235	0.000332996
16	13	301160	0.136228	0.000469951
16	14	301160	0.137364	0.000749302
16	15	301160	0.137832	0.000360872
16	16	301160	0.138848	0.000519971
16	17	301160	0.139274	8.9445e-05
16	18	301160	0.138362	-0.001679
16	19	301160	0.138534	-0.00236348
16	20	301160	0.141164	-0.000590022
16	21	301160	0.141554	-0.00105697
16	22	301160	0.14205	-0.00141728
16	23	301160	0.144223	-0.000100732
16	24	301160	0.149001	0.00382131
16	25	301160	0.155815	0.00977881
16	26	301160	0.167811	0.0209184
16	27	301160	0.191417	0.0436676
16	28	301160	0.234222	0.0856155
16	29	301160	0.310082	0.16062
16	30	301160	0.441186	0.290867
16	31	301160	0.647012	0.495836
16	32	301160	0.934425	0.782393
16	33	301160	1.27995	1.12706
16	34	301160	1.62735	1.47361
16	35	301160	1.93257	1.77797
16	36	301160	2.17805	2.02259
16	37	301160	2.36376	2.20745
16	38	301160	2.50474	2.34757
16	39	301160	2.61331	2.45529
16	40	301160	2.6877	2.52881
17	1	301160	0.143288	-0.00266815
17	2	301160	0.143869	-0.0031968
17	3	301160	0.145473	-0.00270264
17	4	301160	0.146431	-0.00285457
17	5	301160	0.149751	-0.00064482
17	6	301160	0.151992	0.000486171
17	7	301160	0.153357	0.00074081
17	8	301160	0.154838	0.00111189
17	9	301160	0.156463	0.00162715
17	10	301160	0.157432	0.00148604
17	11	301160	0.157638	0.000582116
17	12	301160	0.15966	0.0014933
17	13	301160	0.161281	0.00200427
17	14	301160	0.162512	0.00212544
17	15	301160	0.16242	0.000923236
17	16	301160	0.162491	-0.000115322
17	17	301160	0.163427	-0.000289225
17	18	301160	0.164411	-0.000415728
17	19	301160	0.164278	-0.00165906
17	20	301160	0.164348	-0.00269897
17	21	301160	0.16623	-0.00192685
17	22	301160	0.166927	-0.00233952
17	23	301160	0.170023	-0.000353758
17	24	301160	0.174907	0.00342004
17	25	301160	0.181858	0.00926088
17	26	301160	0.199144	0.0254372
17	27	301160	0.229947	0.05513
17	28	301160	0.285619	0.109692
17	29	301160	0.385537	0.2085
17	30	301160	0.55349	0.375343
17	31	301160	0.811255	0.631998
17	32	301160	1.15787	0.977505
17	33	301160	1.54385	1.36238
17	34	301160	1.90354	1.72095
17	35	301160	2.19461	2.01092
17	36	301160	2.41122	2.22641
17	37	301160	2.56666	2.38075
17	38	301160	2.67713	2.4901
17	39	301160	2.7642	2.57606
17	40	301160	2.8192	2.62996
18	1	301160	0.130831	-0.00171695
18	2	301160	0.13091	-0.00271937
18	3	301160	0.132004	-0.00270685
18	4	301160	0.133422	-0.00236973
18	5	301160	0.136004	-0.000869165
18	6	301160	0.137513	-0.000441214
18	7	301160	0.139473	0.000437795
18	8	301160	0.14105	0.000933472
18	9	301160	0.142312	0.00111515
18	10	301160	0.143699	0.00142048
18	11	301160	0.144892	0.00153278
18	12	301160	0.146675	0.00223472
18	13	301160	0.147158	0.00163678
18	14	301160	0.148352	0.00174895
18	15	301160	0.148787	0.00110266
18	16	301160	0.149396	0.00063103
18	17	301160	0.149819	-2.70608e-05
18	18	301160	0.150024	-0.00090311
18	19	301160	0.150159	-0.00184903
18	20	301160	0.151687	-0.00140223
18	21	301160	0.152214	-0.00195625
18	22	301160	0.154345	-0.000906698
18	23	301160	0.15697	0.000637514
18	24	301160	0.161848	0.00443427
18	25	301160	0.17136	0.0128653
18	26	301160	0.189602	0.030026
18	27	301160	0.2229	0.0622434
18	28	301160	0.28359	0.121852
18	29	301160	0.392271	0.229452
18	30	301160	0.576191	0.41229
18	31	301160	0.851549	0.686568
18	32	301160	1.2052	1.03914
18	33	301160	1.5872	1.42006
18	34	301160	1.93235	1.76412
18	35	301160	2.20529	2.03599
18	36	301160	2.40662	2.23623
18	37	301160	2.54847	2.377
18	38	301160	2.65165	2.4791
18	39	301160	2.73098	2.55735
18	40	301160	2.78584	2.61113
19	1	301160	0.13627	-0.00328683
19	2	301160	0.137136	-0.00337371
19	3	301160	0.13918	-0.0022824
19	4	301160	0.140222	-0.00219261
19	5	301160	0.142702	-0.000665012
19	6	301160	0.144287	-3.25827e-05
19	7	301160	0.144926	-0.000346913
19	8	301160	0.146194	-3.10291e-05
19	9	301160	0.148201	0.00102337
19	10	301160	0.150013	0.00188236
19	11	301160	0.151255	0.00217191
19	12	301160	0.151994	0.00195875
19	13	301160	0.152102	0.00111374
19	14	301160	0.15321	0.00126906
19	15	301160	0.153812	0.000918553
19	16	301160	0.154225	0.000379439
19	17	301160	0.155505	0.000706394
19	18	301160	0.15585	9.88237e-05
19	19	301160	0.156725	2.16003e-05
19	20	301160	0.156451	-0.00120477
19	21	301160	0.155872	-0.00273675
19	22	301160	0.156536	-0.00302567
19	23	301160	0.158858	-0.00165638
19	24	301160	0.160899	-0.000567709
19	25	301160	0.165617	0.00319784
19	26	301160	0.172588	0.0092164
19	27	301160	0.18591	0.0215862
19	28	301160	0.211151	0.045874
19	29	301160	0.256656	0.0904265
19	30	301160	0.340745	0.173563
19	31	301160	0.484226	0.316091
19	32	301160	0.706864	0.537777
19	33	301160	1.00952	0.839479
19	34	301160	1.35998	1.18899
19	35	301160	1.69714	1.5252
19	36	301160	1.97921	1.80632
19	37	301160	2.18883	2.01498
19	38	301160	2.34385	2.16905
19	39	301160	2.46994	2.29418
19	40	301160	2.55723	2.38052
20	1	301160	0.156131	-0.00287822
20	2	301160	0.157041	-0.00303298
20	3	301160	0.158313	-0.00282721
20	4	301160	0.159618	-0.0025871
20	5	301160	0.161816	-0.0014555
20	6	301160	0.164123	-0.000213956
20	7	301160	0.165111	-0.000291175
20	8	301160	0.165997	-0.000470392
20	9	301160	0.168756	0.00122329
20	10	301160	0.170183	0.00158394
20	11	301160	0.171938	0.00227422
20	12	301160	0.173628	0.00289834
20	13	301160	0.174407	0.00261194
20	14	301160	0.175033	0.00217232
20	15	301160	0.175249	0.00132225
20	16	301160	0.175494	0.000502675
20	17	301160	0.176739	0.000682039
20	18	301160	0.17678	-0.000343028
20	19	301160	0.177127	-0.00106185
20	20	301160	0.178164	-0.00108986
20	21	301160	0.179108	-0.00121105
20	22	301160	0.179251	-0.00213376
20	23	301160	0.181154	-0.00129693
20	24	301160	0.183227	-0.000289196
20	25	301160	0.187866	0.00328425
20	26	301160	0.196452	0.0108047
20	27	301160	0.21152	0.0248078
20	28	301160	0.241629	0.0538512
20	29	301160	0.294548	0.105704
20	30	301160	0.391368	0.201459
20	31	301160	0.554548	0.363573
20	32	301160	0.807982	0.615942
20	33	301160	1.14354	0.95043
20	34	301160	1.5161	1.32192
20	35	301160	1.86586	1.67062
20	36	301160	2.15171	1.95541
20	37	301160	2.36385	2.16649
20	38	301160	2.51453	2.3161
20	39	301160	2.62745	2.42795
20	40	301160	2.70434	2.50378
21	1	301160	0.13863	-0.00251683
21	2	301160	0.139847	-0.00238237
21	3	301160	0.141403	-0.00190879
21	4	301160	0.142304	-0.0020904
21	5	301160	0.14518	-0.000296395
21	6	301160	0.146933	0.00037385
21	7	301160	0.147635	-6.27308e-06
21	8	301160	0.148935	0.000211275
21	9	301160	0.15046	0.000653011
21	10	301160	0.151818	0.000928867
21	11	301160	0.152585	0.000613311
21	12	301160	0.154565	0.00151119
21	13	301160	0.155617	0.00148067
21	14	301160	0.156588	0.00136944
21	15	301160	0.156919	0.00061767
21	16	301160	0.158462	0.00107796
21	17	301160	0.158735	0.000268875
21	18	301160	0.159471	-7.73178e-05
21	19	301160	0.16047	-0.000161116
21	20	301160	0.160562	-0.00115108
21	21	301160	0.161617	-0.00117905
21	22	301160	0.161984	-0.00189442
21	23	301160	0.162711	-0.00224948
21	24	301160	0.165968	-7.48244e-05
21	25	301160	0.169108	0.00198302
21	26	301160	0.175493	0.00728527
21	27	301160	0.187279	0.0179885
21	28	301160	0.212059	0.041686
21	29	301160	0.255956	0.0845003
21	30	301160	0.335716	0.163178
21	31	301160	0.473907	0.300287
21	32	301160	0.691047	0.516345
21	33	301160	0.99597	0.820186
21	34	301160	1.35988	1.18301
21	35	301160	1.72136	1.54341
21	36	301160	2.02891	1.84988
21	37	301160	2.26095	2.08084
21	38	301160	2.43082	2.24963
21	39	301160	2.55785	2.37557
21	40	301160	2.64467	2.46131
22	1	301160	0.161972	-0.00439672
22	2	301160	0.162316	-0.00526412
22	3	301160	0.164456	-0.00433468
22	4	301160	0.16669	-0.00331113
22	5	301160	0.170455	-0.000756609
22	6	301160	0.17215	-0.000272247
22	7	301160	0.174048	0.00041489
22	8	301160	0.175024	0.000179809
22	9	301160	0.176944	0.000889968
22	10	301160	0.178675	0.00141042
22	11	301160	0.181049	0.00257314
22	12	301160	0.182972	0.00328584
22	13	301160	0.183732	0.00283505
22	14	301160	0.183788	0.00168055
22	15	301160	0.185069	0.00175093
22	16	301160	0.186398	0.00186933
22	17	301160	0.187181	0.00144089
22	18	301160	0.187122	0.000171998
22	19	301160	0.187465	-0.00069598
22	20	301160	0.188331	-0.00104105
22	21	301160	0.189165	-0.00141764
22	22	301160	0.189623	-0.00216985
22	23	301160	0.190726	-0.00227762
22	24	301160	0.191059	-0.00315508
22	25	301160	0.19327	-0.00215469
22	26	301160	0.196125	-0.000510984
22	27	301160	0.198361	0.00051502
22	28	301160	0.202137	0.00307973
22	29	301160	0.210726	0.0104585
22	30	301160	0.228776	0.0272973
22	31	301160	0.260961	0.0582724
22	32	301160	0.31969	0.11579
22	33	301160	0.423711	0.218601
22	34	301160	0.593088	0.386767
22	35	301160	0.842015	0.634483
22	36	301160	1.16419	0.955445
22	37	301160	1.50697	1.29702
22	38	301160	1.81476	1.60359
22	39	301160	2.05714	1.84477
22	40	301160	2.21561	2.00203
23	1	301160	0.157383	-0.00568176
23	2	301160	0.158204	-0.00596289
23	3	301160	0.160764	-0.0045049
23	4	301160	0.162807	-0.00356351
23	5	301160	0.165719	-0.00175345
23	6	301160	0.16855	-2.45355e-05
23	7	301160	0.169866	0.000189441
23	8	301160	0.171808	0.00102895
23	9	301160	0.172641	0.000760119
23	10	301160	0.175623	0.00264012
23	11	301160	0.176473	0.00238838
23	12	301160	0.177315	0.00212789
23	13	301160	0.178819	0.00253035
23	14	301160	0.180571	0.00318053
23	15	301160	0.180578	0.00208566
23	16	301160	0.180513	0.00091873
23	17	301160	0.181741	0.00104393
23	18	301160	0.181831	3.26254e-05
23	19	301160	0.182985	8.40307e-05
23	20	301160	0.184053	5.0708e-05
23	21	301160	0.183934	-0.00117057
23	22	301160	0.184175	-0.0020312
23	23	301160	0.184923	-0.00238509
23	24	301160	0.185189	-0.00322202
23	25	301160	0.187261	-0.00225176
23	26	301160	0.188638	-0.00197684
23	27	301160	0.191874	0.000157046
23	28	301160	0.196484	0.00366539
23	29	301160	0.204356	0.0104359
23	30	301160	0.219601	0.0245784
23	31	301160	0.248375	0.0522502
23	32	301160	0.300961	0.103735
23	33	301160	0.392598	0.19427
23	34	301160	0.547275	0.347845
23	35	301160	0.785158	0.584626
23	36	301160	1.10495	0.903317
23	37	301160	1.46112	1.25838
23	38	301160	1.79523	1.5914
23	39	301160	2.06708	1.86214
23	40	301160	2.25189	2.04585
24	1	301160	0.163557	-0.00595306
24	2	301160	0.163677	-0.00642165
24	3	301160	0.165925	-0.00476111
24	4	301160	0.167986	-0.00328842
24	5	301160	0.170407	-0.00145457
24	6	301160	0.170865	-0.00158486
24	7	301160	0.171599	-0.00143915
24	8	301160	0.17449	0.000863762
24	9	301160	0.176247	0.00203368
24	10	301160	0.177072	0.00227081
24	11	301160	0.178185	0.00279595
24	12	301160	0.178563	0.00258609
24	13	301160	0.178928	0.00236225
24	14	301160	0.178925	0.00177139
24	15	301160	0.179989	0.00224832
24	16	301160	0.181609	0.00327985
24	17	301160	0.180766	0.0018489
24	18	301160	0.180565	0.00106068
24	19	301160	0.181554	0.00146155
24	20	301160	0.179747	-0.00093385
24	21	301160	0.179363	-0.00190523
24	22	301160	0.180769	-0.00108745
24	23	301160	0.180076	-0.00236803
24	24	301160	0.179895	-0.00313677
24	25	301160	0.181749	-0.00187146
24	26	301160	0.182203	-0.00200528
24	27	301160	0.184018	-0.000777845
24	28	301160	0.187415	0.00203081
24	29	301160	0.193259	0.00728734
24	30	301160	0.20361	0.0170505
24	31	301160	0.224913	0.0377659
24	32	301160	0.261471	0.0737353
24	33	301160	0.326753	0.13843
24	34	301160	0.4439	0.254988
24	35	301160	0.632627	0.443128
24	36	301160	0.907131	0.717044
24	37	301160	1.24822	1.05754
24	38	301160	1.5949	1.40364
24	39	301160	1.89658	1.70473
24	40	301160	2.10435	1.91192
25	1	301160	0.155858	-0.00202194
25	2	301160	0.155875	-0.0027213
25	3	301160	0.157377	-0.001935
25	4	301160	0.158816	-0.00121216
25	5	301160	0.159547	-0.00119778
25	6	301160	0.16057	-0.00089047
25	7	301160	0.161641	-0.000535272
25	8	301160	0.163253	0.000360243
25	9	301160	0.163917	0.000308059
25	10	301160	0.165222	0.000897474
25	11	301160	0.166189	0.0011485
25	12	301160	0.167802	0.002045
25	13	301160	0.168521	0.00204795
25	14	301160	0.168572	0.00138279
25	15	301160	0.169616	0.00171097
25	16	301160	0.169654	0.00103294
25	17	301160	0.16939	5.32757e-05
25	18	301160	0.169916	-0.000137236
25	19	301160	0.170894	0.000124383
25	20	301160	0.170941	-0.00054386
25	21	301160	0.171607	-0.000594628
25	22	301160	0.172597	-0.000320075
25	23	301160	0.172514	-0.00111981
25	24	301160	0.17223	-0.00211958
25	25	301160	0.173281	-0.00178409
25	26	301160	0.175516	-0.000265166
25	27	301160	0.176232	-0.000265926
25	28	301160	0.179023	0.00180946
25	29	301160	0.184325	0.00639537
25	30	301160	0.194507	0.0158609
25	31	301160	0.211764	0.032402
25	32	301160	0.244822	0.0647441
25	33	301160	0.306015	0.125221
25	34	301160	0.410963	0.229453
25	35	301160	0.582247	0.400021
25	36	301160	0.833457	0.650515
25	37	301160	1.15124	0.967586
25	38	301160	1.48658	1.3022
25	39	301160	1.78534	1.60025
25	40	301160	1.99903	1.81322
26	1	301160	0.153335	-0.00368389
26	2	301160	0.153617	-0.00394733
26	3	301160	0.15399	-0.00411971
26	4	301160	0.155988	-0.00266677
26	5	301160	0.158694	-0.000505733
26	6	301160	0.160139	0.000393311
26	7	301160	0.160691	0.000400522
26	8	301160	0.161672	0.000836662
26	9	301160	0.162321	0.00094
26	10	301160	0.162978	0.00105225
26	11	301160	0.164107	0.00163545
26	12	301160	0.16469	0.0016733
26	13	301160	0.16502	0.00145834
26	14	301160	0.16569	0.00158275
26	15	301160	0.165696	0.00104437
26	16	301160	0.166342	0.00114503
26	17	301160	0.166724	0.000981694
26	18	301160	0.166365	7.71476e-05
26	19	301160	0.166399	-0.000433994
26	20	301160	0.167591	0.000212879
26	21	301160	0.167587	-0.000336633
26	22	301160	0.167853	-0.000615257
26	23	301160	0.167581	-0.0014322
26	24	301160	0.167618	-0.00194057
26	25	301160	0.169116	-0.000987553
26	26	301160	0.169306	-0.00134277
26	27	301160	0.17055	-0.000644412
26	28	301160	0.173331	0.00159189
26	29	301160	0.177409	0.00512449
26	30	301160	0.185228	0.0123982
26	31	301160	0.197279	0.0239035
26	32	301160	0.223161	0.0492412
26	33	301160	0.270424	0.0959586
26	34	301160	0.356227	0.181217
26	35	301160	0.502308	0.326752
26	36	301160	0.734694	0.558593
26	37	301160	1.05344	0.876792
26	38	301160	1.42783	1.25064
26	39	301160	1.79384	1.6161
26	40	301160	2.06828	1.88999
27	1	301160	0.15016	-0.00420641
27	2	301160	0.15083	-0.0040651
27	3	301160	0.153319	-0.00210504
27	4	301160	0.154221	-0.00173232
27	5	301160	0.154412	-0.0020698
27	6	301160	0.156796	-0.000213991
27	7	301160	0.15743	-0.000108921
27	8	301160	0.15827	0.000202561
27	9	301160	0.158852	0.000255268
27	10	301160	0.160154	0.00102936
27	11	301160	0.161107	0.00145306
27	12	301160	0.161698	0.0015152
27	13	301160	0.162408	0.00169643
27	14	301160	0.162459	0.00121915
27	15	301160	0.162895	0.00112605
27	16	301160	0.163603	0.00130532
27	17	301160	0.164799	0.00197312
27	18	301160	0.16428	0.000925499
27	19	301160	0.164129	0.000245144
27	20	301160	0.164907	0.000494502
27	21	301160	0.164001	-0.000939434
27	22	301160	0.163775	-0.00169485
27	23	301160	0.165212	-0.000785814
27	24	301160	0.164474	-0.00205265
27	25	301160	0.164632	-0.00242419
27	26	301160	0.167031	-0.000553215
27	27	301160	0.167866	-0.000247381
27	28	301160	0.170129	0.00148695
27	29	301160	0.17447	0.00529919
27	30	301160	0.182543	0.0128441
27	31	301160	0.198518	0.0282905
27	32	301160	0.226034	0.0552769
27	33	301160	0.276883	0.105598
27	34	301160	0.369321	0.197507
27	35	301160	0.526326	0.353983
27	36	301160	0.770334	0.597463
27	37	301160	1.10001	0.926607
27	38	301160	1.4771	1.30317
27	39	301160	1.83858	1.66412
27	40	301160	2.10722	1.93224
28	1	301160	0.111066	-0.00158179
28	2	301160	0.111829	-0.00116762
28	3	301160	0.112031	-0.00131302
28	4	301160	0.112174	-0.00151874
28	5	301160	0.113229	-0.000811747
28	6	301160	0.114352	-3.66623e-05
28	7	301160	0.11516	0.0004233
28	8	301160	0.11547	0.000385459
28	9	301160	0.115439	6.89509e-06
28	10	301160	0.116354	0.000573281
28	11	301160	0.117256	0.00112787
28	12	301160	0.118172	0.00169586
28	13	301160	0.117168	0.000343305
28	14	301160	0.117047	-0.00012535
28	15	301160	0.118283	0.000762238
28	16	301160	0.118552	0.000683351
28	17	301160	0.119581	0.00136465
28	18	301160	0.119936	0.00137142
28	19	301160	0.119167	0.0002544
28	20	301160	0.117705	-0.00155558
28	21	301160	0.117662	-0.00194671
28	22	301160	0.120151	0.000194648
28	23	301160	0.120424	0.000119331
28	24	301160	0.119807	-0.000846026
28	25	301160	0.119689	-0.00131207
28	26	301160	0.120692	-0.000656683
28	27	301160	0.12114	-0.000557098
28	28	301160	0.121765	-0.000279236
28	29	301160	0.122073	-0.000319476
28	30	301160	0.124713	0.00197239
28	31	301160	0.129406	0.00631703
28	32	301160	0.137043	0.0136061
28	33	301160	0.151269	0.0274846
28	34	301160	0.17679	0.0526576
28	35	301160	0.226218	0.101737
28	36	301160	0.311863	0.187035
28	37	301160	0.456549	0.331372
28	38	301160	0.681514	0.555989
28	39	301160	0.986863	0.86099
28	40	301160	1.29049	1.16427
29	1	301160	0.141604	-0.00228987
29	2	301160	0.142108	-0.00221808
29	3	301160	0.142656	-0.0021031
29	4	301160	0.143127	-0.00206437
29	5	301160	0.144355	-0.00126883
29	6	301160	0.146153	9.69396e-05
29	7	301160	0.147122	0.000632448
29	8	301160	0.147424	0.000502754
29	9	301160	0.14732	-3.42492e-05
29	10	301160	0.148472	0.000685438
29	11	301160	0.149733	0.00151378
29	12	301160	0.150009	0.00135703
29	13	301160	0.150486	0.00140174
29	14	301160	0.150502	0.000984316
29	15	301160	0.150993	0.00104349
29	16	301160	0.151612	0.00122912
29	17	301160	0.152086	0.0012707
29	18	301160	0.151809	0.000561711
29	19	301160	0.151113	-0.000566778
29	20	301160	0.150943	-0.00116945
29	21	301160	0.152195	-0.00035009
29	22	301160	0.15261	-0.000368309
29	23	301160	0.152746	-0.000664792
29	24	301160	0.152841	-0.00100175
29	25	301160	0.153387	-0.000889044
29	26	301160	0.153351	-0.0013571
29	27	301160	0.153451	-0.00168946
29	28	301160	0.155326	-0.00024728
29	29	301160	0.158501	0.00249512
29	30	301160	0.165419	0.00898075
29	31	301160	0.174259	0.0173874
29	32	301160	0.191752	0.0344481
29	33	301160	0.22735	0.0696134
29	34	301160	0.292587	0.134418
29	35	301160	0.405697	0.247096
29	36	301160	0.593569	0.434535
29	37	301160	0.873295	0.713828
29	38	301160	1.22585	1.06595
29	39	301160	1.59693	1.4366
29	40	301160	1.88637	1.7256
30	1	301160	0.144941	-0.00253382
30	2	301160	0.1462	-0.00165121
30	3	301160	0.146916	-0.00131214
30	4	301160	0.148002	-0.000602238
30	5	301160	0.14825	-0.00073054
30	6	301160	0.148862	-0.000495552
30	7	301160	0.149447	-0.00028679
30	8	301160	0.151624	0.0015138
30	9	301160	0.152202	0.00171495
30	10	301160	0.151864	0.000999931
30	11	301160	0.151542	0.000301675
30	12	301160	0.151651	3.4643e-05
30	13	301160	0.153046	0.00105239
30	14	301160	0.153147	0.000777683
30	15	301160	0.153066	0.000320155
30	16	301160	0.152865	-0.000257477
30	17	301160	0.153258	-0.000241342
30	18	301160	0.153558	-0.000317624
30	19	301160	0.15485	0.000597752
30	20	301160	0.154754	0.000125426
30	21	301160	0.154354	-0.000651225
30	22	301160	0.154136	-0.00124555
30	23	301160	0.154472	-0.00128635
30	24	301160	0.154642	-0.00149303
30	25	301160	0.154731	-0.00178095
30	26	301160	0.156544	-0.000343516
30	27	301160	0.157005	-0.000259894
30	28	301160	0.158377	0.000736156
30	29	301160	0.161147	0.00312965
30	30	301160	0.165878	0.0074842
30	31	301160	0.175836	0.0170651
30	32	301160	0.191727	0.03258
30	33	301160	0.224875	0.0653508
30	34	301160	0.284997	0.125097
30	35	301160	0.390654	0.230377
30	36	301160	0.567998	0.407344
30	37	301160	0.835773	0.674743
30	38	301160	1.18357	1.02216
30	39	301160	1.56095	1.39916
30	40	301160	1.86553	1.70338
31	1	259890	0.162899	-0.00244051
31	2	259890	0.162995	-0.00338312
31	3	259890	0.166088	-0.00132977
31	4	259890	0.167619	-0.000837648
31	5	259890	0.169421	-7.55655e-05
31	6	259890	0.171818	0.00128232
31	7	259890	0.17281	0.00123512
31	8	259890	0.173447	0.000832875
31	9	259890	0.174389	0.000734862
31	10	259890	0.174542	-0.000151408
31	11	259890	0.175244	-0.000488704
31	12	259890	0.178455	0.00168298
31	13	259890	0.178965	0.00115418
31	14	259890	0.178852	1.62488e-06
31	15	259890	0.180034	0.000144534
31	16	259890	0.17855	-0.0023794
31	17	259890	0.178485	-0.00348296
31	18	259890	0.181763	-0.00124444
31	19	259890	0.183476	-0.000571186
31	20	259890	0.184244	-0.000842499
31	21	259890	0.186514	0.000388314
31	22	259890	0.191112	0.00394676
31	23	259890	0.199309	0.011105
31	24	259890	0.215676	0.0264322
31	25	259890	0.24581	0.0555275
31	26	259890	0.303151	0.111829
31	27	259890	0.405087	0.212726
31	28	259890	0.572624	0.379223
31	29	259890	0.824554	0.630113
31	30	259890	1.15073	0.955247
31	31	259890	1.49317	1.29666
31	32	259890	1.79552	1.59796
31	33	259890	2.03889	1.84029
31	34	259890	2.23102	2.03138
31	35	259890	2.37597	2.17529
31	36	259890	2.49	2.28828
31	37	259890	2.57741	2.37466
31	38	259890	2.64054	2.43675
31	39	259890	2.68712	2.48229
31	40	259890	2.7152	2.50932
32	1	259890	0.155064	-0.00165862
32	2	259890	0.155864	-0.00181112
32	3	259890	0.157556	-0.00107154
32	4	259890	0.158751	-0.000828679
32	5	259890	0.160458	-7.42512e-05
32	6	259890	0.161948	0.000463812
32	7	259890	0.162992	0.000555913
32	8	259890	0.163312	-7.64651e-05
32	9	259890	0.164869	0.000528057
32	10	259890	0.166164	0.000871079
32	11	259890	0.167888	0.00164251
32	12	259890	0.168631	0.00143352
32	13	259890	0.168966	0.000816279
32	14	259890	0.169088	-1.45977e-05
32	15	259890	0.169651	-0.000403819
32	16	259890	0.169649	-0.00135806
32	17	259890	0.170044	-0.00191526
32	18	259890	0.170244	-0.0026673
32	19	259890	0.172093	-0.00177143
32	20	259890	0.174896	7.99628e-05
32	21	259890	0.177042	0.00127327
32	22	259890	0.179238	0.002517
32	23	259890	0.187641	0.00996798
32	24	259890	0.203276	0.0246509
32	25	259890	0.232216	0.0526381
32	26	259890	0.286002	0.105472
32	27	259890	0.382519	0.201037
32	28	259890	0.546082	0.363647
32	29	259890	0.798481	0.615093
32	30	259890	1.12788	0.94354
32	31	259890	1.48565	1.30035
32	32	259890	1.8113	1.62505
32	33	259890	2.0714	1.8842
32	34	259890	2.26704	2.07889
32	35	259890	2.41552	2.22642
32	36	259890	2.52953	2.33948
32	37	259890	2.61923	2.42823
32	38	259890	2.68814	2.49618
32	39	259890	2.74445	2.55154
32	40	259890	2.78053	2.58667
33	1	259890	0.153574	-0.00208351
33	2	259890	0.15441	-0.00242753
33	3	259890	0.155852	-0.00216537
33	4	259890	0.15774	-0.00145702
33	5	259890	0.160097	-0.000280437
33	6	259890	0.161441	-0.000116162
33	7	259890	0.162496	-0.000240836
33	8	259890	0.165482	0.00156538
33	9	259890	0.166227	0.00113023
33	10	259890	0.167597	0.00132097
33	11	259890	0.168904	0.00144823
33	12	259890	0.170013	0.00137718
33	13	259890	0.171154	0.00133759
33	14	259890	0.172634	0.00163804
33	15	259890	0.172681	0.000505149
33	16	259890	0.172212	-0.00114357
33	17	259890	0.172363	-0.00217225
33	18	259890	0.173593	-0.0021226
33	19	259890	0.175792	-0.00110352
33	20	259890	0.176669	-0.00140576
33	21	259890	0.178356	-0.000898873
33	22	259890	0.183218	0.00278363
33	23	259890	0.191221	0.00960636
33	24	259890	0.206815	0.0240204
33	25	259890	0.235228	0.0512537
33	26	259890	0.289367	0.104212
33	27	259890	0.387132	0.200798
33	28	259890	0.550637	0.363123
33	29	259890	0.798482	0.609788
33	30	259890	1.12571	0.935841
33	31	259890	1.4794	1.28834
33	32	259890	1.80299	1.61076
33	33	259890	2.05897	1.86556
33	34	259890	2.24841	2.05382
33	35	259890	2.39439	2.19861
33	36	259890	2.51037	2.31342
33	37	259890	2.59839	2.40025
33	38	259890	2.66799	2.46868
33	39	259890	2.72522	2.52473
33	40	259890	2.76307	2.5614
34	1	259890	0.175936	-0.00338551
34	2	259890	0.176169	-0.00436919
34	3	259890	0.178404	-0.0033515
34	4	259890	0.180596	-0.00237689
34	5	259890	0.183502	-0.00068832
34	6	259890	0.185774	0.000366427
34	7	259890	0.187228	0.000602669
34	8	259890	0.188442	0.000599509
34	9	259890	0.190399	0.00133886
34	10	259890	0.191818	0.00154084
34	11	259890	0.193408	0.0019128
34	12	259890	0.194891	0.0021783
34	13	259890	0.195776	0.00184628
34	14	259890	0.196829	0.00168217
34	15	259890	0.197535	0.00117039
34	16	259890	0.197897	0.00031508
34	17	259890	0.19765	-0.00114898
34	18	259890	0.19767	-0.00234703
34	19	259890	0.199907	-0.00132705
34	20	259890	0.201316	-0.00113539
34	21	259890	0.202489	-0.00117962
34	22	259890	0.203444	-0.00144234
34	23	259890	0.207547	0.00144377
34	24	259890	0.214626	0.00730543
34	25	259890	0.228095	0.0195563
34	26	259890	0.253659	0.043903
34	27	259890	0.299849	0.0888761
34	28	259890	0.381705	0.169515
34	29	259890	0.523775	0.310368
34	30	259890	0.743301	0.528676
34	31	259890	1.0354	0.819556
34	32	259890	1.36796	1.1509
34	33	259890	1.68201	1.46373
34	34	259890	1.94254	1.72305
34	35	259890	2.14622	1.92551
34	36	259890	2.30481	2.08289
34	37	259890	2.42979	2.20664
34	38	259890	2.52316	2.29879
34	39	259890	2.59863	2.37305
34	40	259890	2.65449	2.42769
35	1	259890	0.162231	-0.00358924
35	2	259890	0.163222	-0.00371466
35	3	259890	0.165402	-0.00265113
35	4	259890	0.1673	-0.00187028
35	5	259890	0.169298	-0.000987945
35	6	259890	0.172299	0.000895838
35	7	259890	0.17371	0.00119111
35	8	259890	0.174656	0.00102056
35	9	259890	0.175402	0.000649383
35	10	259890	0.177396	0.00152744
35	11	259890	0.178457	0.00147178
35	12	259890	0.178611	0.00050962
35	13	259890	0.180341	0.00112335
35	14	259890	0.181108	0.000773626
35	15	259890	0.181842	0.000390734
35	16	259890	0.181971	-0.000596743
35	17	259890	0.183252	-0.000431824
35	18	259890	0.184651	-0.000149304
35	19	259890	0.185515	-0.00040117
35	20	259890	0.185998	-0.00103549
35	21	259890	0.186746	-0.00140354
35	22	259890	0.187507	-0.00175898
35	23	259890	0.192115	0.00173296
35	24	259890	0.199755	0.008256
35	25	259890	0.212595	0.0199795
35	26	259890	0.235887	0.0421554
35	27	259890	0.279278	0.08443
35	28	259890	0.359264	0.163299
35	29	259890	0.495996	0.298915
35	30	259890	0.712119	0.513922
35	31	259890	1.01011	0.810799
35	32	259890	1.35047	1.15004
35	33	259890	1.67234	1.4708
35	34	259890	1.93928	1.73661
35	35	259890	2.13836	1.93458
35	36	259890	2.2933	2.0884
35	37	259890	2.41546	2.20945
35	38	259890	2.50863	2.30151
35	39	259890	2.58329	2.37505
35	40	259890	2.63443	2.42507
36	1	259890	0.165637	-0.00378673
36	2	259890	0.165997	-0.00456866
36	3	259890	0.169538	-0.00216991
36	4	259890	0.172029	-0.00082155
36	5	259890	0.173232	-0.000760578
36	6	259890	0.175655	0.000519874
36	7	259890	0.17656	0.000282092
36	8	259890	0.178233	0.000812703
36	9	259890	0.180397	0.00183411
36	10	259890	0.181628	0.00192265
36	11	259890	0.182476	0.00162807
36	12	259890	0.183169	0.00117861
36	13	259890	0.183199	6.67586e-05
36	14	259890	0.183808	-0.000466961
36	15	259890	0.184151	-0.0012665
36	16	259890	0.186265	-0.000294086
36	17	259890	0.187172	-0.000530438
36	18	259890	0.187754	-0.00109085
36	19	259890	0.188456	-0.00153101
36	20	259890	0.189038	-0.00209142
36	21	259890	0.19251	0.000237968
36	22	259890	0.193682	0.000267438
36	23	259890	0.19683	0.00227303
36	24	259890	0.202746	0.0070471
36	25	259890	0.216568	0.0197263
36	26	259890	0.241719	0.043735
36	27	259890	0.288917	0.0897912
36	28	259890	0.372501	0.172232
36	29	259890	0.5159	0.314489
36	30	259890	0.738965	0.536412
36	31	259890	1.03857	0.834874
36	32	259890	1.37503	1.17019
36	33	259890	1.6895	1.48352
36	34	259890	1.94608	1.73895
36	35	259890	2.14111	1.93285
36	36	259890	2.29103	2.08162
36	37	259890	2.40828	2.19773
36	38	259890	2.49759	2.28589
36	39	259890	2.57041	2.35757
36	40	259890	2.62068	2.4067
37	1	259890	0.14271	-0.00186733
37	2	259890	0.142955	-0.00253512
37	3	259890	0.144763	-0.00163851
37	4	259890	0.145363	-0.00195131
37	5	259890	0.14709	-0.00113613
37	6	259890	0.148798	-0.00034036
37	7	259890	0.150011	-4.03926e-05
37	8	259890	0.15191	0.000946131
37	9	259890	0.15272	0.0008442
37	10	259890	0.154005	0.00121714
37	11	259890	0.155382	0.00168184
37	12	259890	0.15633	0.00171721
37	13	259890	0.156486	0.000960921
37	14	259890	0.157049	0.000611853
37	15	259890	0.158484	0.00113401
37	16	259890	0.159351	0.00108924
37	17	259890	0.159204	3.02386e-05
37	18	259890	0.159883	-0.000203404
37	19	259890	0.160612	-0.000386905
37	20	259890	0.1604	-0.00151071
37	21	259890	0.160528	-0.00229501
37	22	259890	0.162727	-0.00100847
37	23	259890	0.163496	-0.00115153
37	24	259890	0.164944	-0.000615854
37	25	259890	0.168518	0.00204581
37	26	259890	0.174785	0.00740037
37	27	259890	0.186155	0.0178578
37	28	259890	0.208466	0.039256
37	29	259890	0.250973	0.0808514
37	30	259890	0.329567	0.158533
37	31	259890	0.465814	0.293867
37	32	259890	0.677631	0.504772
37	33	259890	0.965328	0.791557
37	34	259890	1.28609	1.11141
37	35	259890	1.59191	1.41631
37	36	259890	1.8666	1.69009
37	37	259890	2.09166	1.91424
37	38	259890	2.26088	2.08255
37	39	259890	2.38452	2.20527
37	40	259890	2.4651	2.28494
38	1	259890	0.152872	-0.00361936
38	2	259890	0.153052	-0.0043479
38	3	259890	0.153466	-0.00484353
38	4	259890	0.156624	-0.00259465
38	5	259890	0.158378	-0.00175043
38	6	259890	0.161089	5.1127e-05
38	7	259890	0.163232	0.00128531
38	8	259890	0.165198	0.00234122
38	9	259890	0.165847	0.00208123
38	10	259890	0.166794	0.00211955
38	11	259890	0.167948	0.00236353
38	12	259890	0.168358	0.0018647
38	13	259890	0.168454	0.00105063
38	14	259890	0.169967	0.00165515
38	15	259890	0.170225	0.0010039
38	16	259890	0.1709	0.000768873
38	17	259890	0.171341	0.000300822
38	18	259890	0.171109	-0.000840941
38	19	259890	0.171737	-0.00112173
38	20	259890	0.172072	-0.0016965
38	21	259890	0.173036	-0.00164182
38	22	259890	0.174007	-0.00158023
38	23	259890	0.174726	-0.00177049
38	24	259890	0.175815	-0.00159074
38	25	259890	0.177942	-0.000372518
38	26	259890	0.182142	0.00291755
38	27	259890	0.18945	0.00931634
38	28	259890	0.205245	0.0242024
38	29	259890	0.235501	0.0535494
38	30	259890	0.291748	0.108887
38	31	259890	0.392387	0.208616
38	32	259890	0.562021	0.377341
38	33	259890	0.818916	0.633327
38	34	259890	1.14918	0.962682
38	35	259890	1.495	1.30759
38	36	259890	1.80001	1.6117
38	37	259890	2.04661	1.85738
38	38	259890	2.24815	2.05801
38	39	259890	2.4087	2.21766
38	40	259890	2.51576	2.32381
39	1	259890	0.169282	-0.00466581
39	2	259890	0.169757	-0.00487656
39	3	259890	0.171772	-0.00354663
39	4	259890	0.17347	-0.00253469
39	5	259890	0.175302	-0.001388
39	6	259890	0.176902	-0.000473123
39	7	259890	0.177825	-0.000235925
39	8	259890	0.179834	0.0010877
39	9	259890	0.180255	0.000823521
39	10	259890	0.182032	0.0019149
39	11	259890	0.183019	0.00221581
39	12	259890	0.183908	0.00241971
39	13	259890	0.184047	0.00187382
39	14	259890	0.184225	0.00136571
39	15	259890	0.185325	0.00178093
39	16	259890	0.185413	0.00118256
39	17	259890	0.185302	0.00038632
39	18	259890	0.185307	-0.000293841
39	19	259890	0.186534	0.000247877
39	20	259890	0.186533	-0.000438424
39	21	259890	0.186385	-0.00127211
39	22	259890	0.186279	-0.00206333
39	23	259890	0.186752	-0.00227572
39	24	259890	0.188635	-0.0010782
39	25	259890	0.1907	0.000301115
39	26	259890	0.195351	0.00426615
39	27	259890	0.204109	0.0123388
39	28	259890	0.221157	0.0287018
39	29	259890	0.254003	0.0608618
39	30	259890	0.313934	0.120107
39	31	259890	0.41942	0.224908
39	32	259890	0.598326	0.403129
39	33	259890	0.862659	0.666776
39	34	259890	1.19313	0.99656
39	35	259890	1.53315	1.3359
39	36	259890	1.82663	1.62869
39	37	259890	2.05989	1.86127
39	38	259890	2.25043	2.05112
39	39	259890	2.40167	2.20168
39	40	259890	2.50361	2.30293
40	1	259890	0.140748	-0.00357732
40	2	259890	0.141674	-0.00317073
40	3	259890	0.143661	-0.00170428
40	4	259890	0.144616	-0.00126846
40	5	259890	0.145113	-0.00129214
40	6	259890	0.145418	-0.00150642
40	7	259890	0.14662	-0.00082446
40	8	259890	0.147667	-0.000298036
40	9	259890	0.150989	0.00250385
40	10	259890	0.151647	0.00264277
40	11	259890	0.151449	0.00192435
40	12	259890	0.151764	0.00171971
40	13	259890	0.151769	0.00120464
40	14	259890	0.152586	0.0015017
40	15	259890	0.152309	0.000704708
40	16	259890	0.151895	-0.000229674
40	17	259890	0.152547	-9.70723e-05
40	18	259890	0.153169	4.59418e-06
40	19	259890	0.1531	-0.000583991
40	20	259890	0.153398	-0.000806499
40	21	259890	0.153137	-0.00158729
40	22	259890	0.153694	-0.00154996
40	23	259890	0.154184	-0.00157979
40	24	259890	0.154752	-0.00153198
40	25	259890	0.156978	0.000173902
40	26	259890	0.159804	0.00247982
40	27	259890	0.166949	0.00910483
40	28	259890	0.18049	0.0221267
40	29	259890	0.205925	0.0470414
40	30	259890	0.254507	0.0951035
40	31	259890	0.34241	0.182487
40	32	259890	0.492037	0.331594
40	33	259890	0.721925	0.560961
40	34	259890	1.02859	0.867107
40	35	259890	1.36675	1.20474
40	36	259890	1.6827	1.52018
40	37	259890	1.93723	1.77419
40	38	259890	2.13943	1.97586
40	39	259890	2.30118	2.1371
40	40	259890	2.41171	2.2471
41	1	259890	0.1591	-0.00218785
41	2	259890	0.159443	-0.00228146
41	3	259890	0.159732	-0.00242971
41	4	259890	0.161279	-0.00131972
41	5	259890	0.162396	-0.000639758
41	6	259890	0.162824	-0.000649061
41	7	259890	0.165253	0.00134313
41	8	259890	0.165963	0.00161561
41	9	259890	0.166099	0.00131461
41	10	259890	0.1663	0.00107869
41	11	259890	0.16743	0.00177101
41	12	259890	0.167397	0.00130137
41	13	259890	0.16772	0.00118667
41	14	259890	0.167975	0.00100538
41	15	259890	0.167271	-0.000135566
41	16	259890	0.167105	-0.000739381
41	17	259890	0.168106	-0.000175258
41	18	259890	0.168614	-0.000104676
41	19	259890	0.168359	-0.00079602
41	20	259890	0.167788	-0.00180413
41	21	259890	0.167297	-0.00273233
41	22	259890	0.167986	-0.0024804
41	23	259890	0.169758	-0.00114562
41	24	259890	0.170642	-0.000699142
41	25	259890	0.172743	0.000964955
41	26	259890	0.176485	0.00426936
41	27	259890	0.182615	0.0099623
41	28	259890	0.197032	0.0239422
41	29	259890	0.224079	0.0505528
41	30	259890	0.276371	0.102408
41	31	259890	0.37149	0.197089
41	32	259890	0.528249	0.353411
41	33	259890	0.768335	0.59306
41	34	259890	1.07723	0.901515
41	35	259890	1.41127	1.23512
41	36	259890	1.71596	1.53938
41	37	259890	1.95824	1.78121
41	38	259890	2.1386	1.96114
41	39	259890	2.27849	2.10059
41	40	259890	2.37502	2.19669
42	1	259890	0.158106	-0.00787044
42	2	259890	0.15819	-0.00747534
42	3	259890	0.161979	-0.00337497
42	4	259890	0.163007	-0.00203493
42	5	259890	0.162811	-0.00191973
42	6	259890	0.16412	-0.000299464
42	7	259890	0.164536	0.000427548
42	8	259890	0.165579	0.00178256
42	9	259890	0.166433	0.00294738
42	10	259890	0.166162	0.00298845
42	11	259890	0.165024	0.00216173
42	12	259890	0.163943	0.00139183
42	13	259890	0.162565	0.000324832
42	14	259890	0.161968	3.95634e-05
42	15	259890	0.162132	0.000514672
42	16	259890	0.161886	0.000580385
42	17	259890	0.1618	0.000806048
42	18	259890	0.15999	-0.00069292
42	19	259890	0.159098	-0.00127407
42	20	259890	0.158912	-0.00114818
42	21	259890	0.158357	-0.00139168
42	22	259890	0.15739	-0.00204782
42	23	259890	0.157156	-0.00196992
42	24	259890	0.157669	-0.00114605
42	25	259890	0.158443	-5.99665e-05
42	26	259890	0.161587	0.00339472
42	27	259890	0.167413	0.00953277
42	28	259890	0.177629	0.0200598
42	29	259890	0.199005	0.0417474
42	30	259890	0.238865	0.0819185
42	31	259890	0.309374	0.152739
42	32	259890	0.428092	0.271768
42	33	259890	0.607308	0.451296
42	34	259890	0.84064	0.684939
42	35	259890	1.1069	0.951507
42	36	259890	1.37563	1.22055
42	37	259890	1.61871	1.46394
42	38	259890	1.82587	1.67142
42	39	259890	1.99743	1.84328
42	40	259890	2.11659	1.96276
43	1	259890	0.153129	-0.00267591
43	2	259890	0.153969	-0.00215126
43	3	259890	0.155099	-0.00133572
43	4	259890	0.154272	-0.00247892
43	5	259890	0.15441	-0.00265601
43	6	259890	0.157596	0.000214894
43	7	259890	0.158423	0.000726485
43	8	259890	0.159281	0.00126864
43	9	259890	0.160235	0.00190745
43	10	259890	0.161453	0.00281022
43	11	259890	0.161496	0.00253769
43	12	259890	0.160331	0.0010573
43	13	259890	0.159819	0.00023039
43	14	259890	0.159729	-0.000175127
43	15	259890	0.160135	-8.44789e-05
43	16	259890	0.16157	0.00103474
43	17	259890	0.160483	-0.000366818
43	18	259890	0.159892	-0.00127382
43	19	259890	0.160099	-0.00138232
43	20	259890	0.160552	-0.0012441
43	21	259890	0.161366	-0.000746052
43	22	259890	0.161465	-0.000962502
43	23	259890	0.161627	-0.00111519
43	24	259890	0.163455	0.000396671
43	25	259890	0.163666	0.000293261
43	26	259890	0.165032	0.00134332
43	27	259890	0.169795	0.00579144
43	28	259890	0.178672	0.0143529
43	29	259890	0.192846	0.0282117
43	30	259890	0.221089	0.0561386
43	31	259890	0.275249	0.109984
43	32	259890	0.372413	0.206832
43	33	259890	0.536214	0.370318
43	34	259890	0.786134	0.619922
43	35	259890	1.10317	0.936643
43	36	259890	1.43388	1.26704
43	37	259890	1.73294	1.56578
43	38	259890	1.98083	1.81335
43	39	259890	2.17158	2.00379
43	40	259890	2.29804	2.12994
44	1	259890	0.166797	-0.00258548
44	2	259890	0.167656	-0.00214462
44	3	259890	0.168835	-0.00138416
44	4	259890	0.169095	-0.00154329
44	5	259890	0.169508	-0.00154815
44	6	259890	0.172218	0.000743281
44	7	259890	0.173333	0.00143978
44	8	259890	0.173052	0.000740435
44	9	259890	0.172938	0.000207889
44	10	259890	0.174127	0.000979121
44	11	259890	0.174905	0.0013379
44	12	259890	0.174807	0.0008216
44	13	259890	0.175647	0.00124371
44	14	259890	0.175726	0.000904197
44	15	259890	0.176019	0.000779272
44	16	259890	0.175952	0.000293666
44	17	259890	0.176115	3.76707e-05
44	18	259890	0.176114	-0.000381
44	19	259890	0.176025	-0.000888512
44	20	259890	0.175805	-0.00152714
44	21	259890	0.176132	-0.0016183
44	22	259890	0.176096	-0.00207264
44	23	259890	0.176347	-0.00223996
44	24	259890	0.178246	-0.000759968
44	25	259890	0.179383	-4.08012e-05
44	26	259890	0.180524	0.000681093
44	27	259890	0.184055	0.0037943
44	28	259890	0.190029	0.0093491
44	29	259890	0.204313	0.0232155
44	30	259890	0.230614	0.0490976
44	31	259890	0.27806	0.0961255
44	32	259890	0.365168	0.182815
44	33	259890	0.515388	0.332616
44	34	259890	0.748497	0.565307
44	35	259890	1.06324	0.879628
44	36	259890	1.41566	1.23164
44	37	259890	1.74134	1.5569
44	38	259890	2.00408	1.81921
44	39	259890	2.21165	2.02637
44	40	259890	2.35678	2.17108
45	1	259890	0.162981	-0.00292084
45	2	259890	0.163334	-0.00308812
45	3	259890	0.164749	-0.00219339
45	4	259890	0.166374	-0.0010892
45	5	259890	0.167739	-0.000244813
45	6	259890	0.168135	-0.000369417
45	7	259890	0.168786	-0.000238377
45	8	259890	0.169136	-0.000408802
45	9	259890	0.171289	0.00122319
45	10	259890	0.172474	0.00188768
45	11	259890	0.172692	0.00158473
45	12	259890	0.173551	0.00192321
45	13	259890	0.172861	0.000712926
45	14	259890	0.172417	-0.000251507
45	15	259890	0.173048	-0.000141045
45	16	259890	0.174474	0.000765005
45	17	259890	0.174819	0.000589335
45	18	259890	0.174854	0.000103229
45	19	259890	0.175794	0.000522681
45	20	259890	0.175746	-4.5217e-05
45	21	259890	0.175222	-0.00108998
45	22	259890	0.174989	-0.00184307
45	23	259890	0.175669	-0.00168432
45	24	259890	0.176641	-0.0012328
45	25	259890	0.177199	-0.00119513
45	26	259890	0.178434	-0.000480392
45	27	259890	0.18263	0.00319547
45	28	259890	0.187863	0.00790737
45	29	259890	0.196943	0.0164667
45	30	259890	0.217158	0.0361611
45	31	259890	0.2546	0.0730829
45	32	259890	0.324373	0.142336
45	33	259890	0.446627	0.264069
45	34	259890	0.645268	0.462189
45	35	259890	0.931472	0.747873
45	36	259890	1.27403	1.08991
45	37	259890	1.60841	1.42377
45	38	259890	1.89141	1.70625
45	39	259890	2.1259	1.94022
45	40	259890	2.29499	2.10879
46	1
46	2
46	3
46	4
46	5
46	6
46	7
46	8
46	9
46	10
46	11
46	12
46	13
46	14
46	15
46	16
46	17
46	18
46	19
46	20
46	21
46	22
46	23
46	24
46	25
46	26
46	27
46	28
46	29
46	30
46	31
46	32
46	33
46	34
46	35
46	36
46	37
46	38
46	39
46	40
47	1	A-3	0.0468921	-0.000939274
47	2	A-3	0.0472224	-0.0014055
47	3	A-3	0.0478252	-0.00159922
47	4	A-3	0.0482912	-0.00192986
47	5	A-3	0.050307	-0.000710606
47	6	A-3	0.0516626	-0.000151524
47	7	A-3	0.0527535	0.000142736
47	8	A-3	0.0534231	1.58471e-05
47	9	A-3	0.0553386	0.00113476
47	10	A-3	0.0561513	0.00115091
47	11	A-3	0.0571463	0.00134929
47	12	A-3	0.0574297	0.000836158
47	13	A-3	0.0583783	0.000988174
47	14	A-3	0.0590742	0.000887475
47	15	A-3	0.0601849	0.00120169
47	16	A-3	0.0607659	0.000986047
47	17	A-3	0.0606438	6.74669e-05
47	18	A-3	0.0610627	-0.000310249
47	19	A-3	0.0619295	-0.000239984
47	20	A-3	0.062021	-0.000945045
47	21	A-3	0.0626758	-0.00108679
47	22	A-3	0.0634591	-0.00110014
47	23	A-3	0.0651443	-0.000211488
47	24	A-3	0.0654791	-0.000673276
47	25	A-3	0.0659582	-0.000990672
47	26	A-3	0.0689338	0.0011883
47	27	A-3	0.0747749	0.00623289
47	28	A-3	0.0827706	0.013432
47	29	A-3	0.0973104	0.0271753
47	30	A-3	0.121604	0.0506721
47	31	A-3	0.163701	0.0919728
47	32	A-3	0.2333	0.160775
47	33	A-3	0.340092	0.26677
47	34	A-3	0.494823	0.420705
47	35	A-3	0.700177	0.625262
47	36	A-3	0.94837	0.872659
47	37	A-3	1.2214	1.1449
47	38	A-3	1.4853	1.408
47	39	A-3	1.71541	1.63731
47	40	A-3	1.88569	1.80679
48	1	A-3	0.0471107	-1.77496e-05
48	2	A-3	0.047572	-0.000426046
48	3	A-3	0.0484661	-0.000401668
48	4	A-3	0.0494876	-0.000249762
48	5	A-3	0.0502346	-0.000372451
48	6	A-3	0.0514061	-7.06101e-05
48	7	A-3	0.0519106	-0.000435763
48	8	A-3	0.053498	0.000281954
48	9	A-3	0.0549122	0.000826479
48	10	A-3	0.0556921	0.000736744
48	11	A-3	0.0570599	0.00123487
48	12	A-3	0.0573148	0.000620138
48	13	A-3	0.0579861	0.000421799
48	14	A-3	0.0588689	0.000434841
48	15	A-3	0.0597672	0.000463563
48	16	A-3	0.0606809	0.000507547
48	17	A-3	0.061355	0.000311991
48	18	A-3	0.0612742	-0.000638436
48	19	A-3	0.0616024	-0.00117993
48	20	A-3	0.0625635	-0.00108847
48	21	A-3	0.0625146	-0.00200709
48	22	A-3	0.0630707	-0.00232064
48	23	A-3	0.065068	-0.00119295
48	24	A-3	0.0661036	-0.00102704
48	25	A-3	0.0676722	-0.000328122
48	26	A-3	0.0699638	0.00109385
48	27	A-3	0.0741188	0.00437915
48	28	A-3	0.0814899	0.0108806
48	29	A-3	0.0944984	0.0230195
48	30	A-3	0.116189	0.04384
48	31	A-3	0.15472	0.0815021
48	32	A-3	0.217207	0.143119
48	33	A-3	0.314802	0.239844
48	34	A-3	0.457746	0.381919
48	35	A-3	0.649521	0.572824
48	36	A-3	0.887894	0.810327
48	37	A-3	1.15695	1.07851
48	38	A-3	1.4228	1.3435
48	39	A-3	1.66053	1.58036
48	40	A-3	1.83396	1.75291
49	1	A-3	0.0625522	-0.0046642
49	2	A-3	0.0631022	-0.00518162
49	3	A-3	0.065675	-0.00367618
49	4	A-3	0.0672918	-0.00312675
49	5	A-3	0.06886	-0.00262597
49	6	A-3	0.0707536	-0.00179974
49	7	A-3	0.072231	-0.00138975
49	8	A-3	0.0755961	0.000908
49	9	A-3	0.0796012	0.00384573
49	10	A-3	0.0801535	0.0033306
49	11	A-3	0.0807619	0.00287166
49	12	A-3	0.0819048	0.00294712
49	13	A-3	0.0828828	0.00285778
49	14	A-3	0.0833399	0.00224745
49	15	A-3	0.0832595	0.00109968
49	16	A-3	0.0839368	0.000709584
49	17	A-3	0.0842263	-6.82517e-05
49	18	A-3	0.0851908	-0.000171177
49	19	A-3	0.0860882	-0.000341172
49	20	A-3	0.0871621	-0.000334708
49	21	A-3	0.0873956	-0.00116858
49	22	A-3	0.0875604	-0.00207114
49	23	A-3	0.0888528	-0.00184611
49	24	A-3	0.0897897	-0.00197666
49	25	A-3	0.0910605	-0.00177318
49	26	A-3	0.0954529	0.00155176
49	27	A-3	0.101492	0.00652323
49	28	A-3	0.114389	0.0183534
49	29	A-3	0.136897	0.0397942
49	30	A-3	0.177467	0.0792967
49	31	A-3	0.249831	0.150593
49	32	A-3	0.371489	0.271184
49	33	A-3	0.551263	0.44989
49	34	A-3	0.785922	0.683481
[truncated: 1,886 more rows]

## Sheet: Results
Block Type	96-Well Block (0.2mL)
Calibration Background is expired	No
Calibration Background performed on	10-30-2020
Calibration Normalization FAM-ROX is expired	No
Calibration Normalization FAM-ROX performed on	10-30-2020
Calibration Normalization VIC-ROX is expired	No
Calibration Normalization VIC-ROX performed on	10-30-2020
Calibration Pure Dye CY3 is expired	Yes
Calibration Pure Dye CY3 performed on	10-24-2016
Calibration Pure Dye CY5 is expired	Yes
Calibration Pure Dye CY5 performed on	10-24-2016
Calibration Pure Dye FAM is expired	No
Calibration Pure Dye FAM performed on	10-30-2020
Calibration Pure Dye NED is expired	No
Calibration Pure Dye NED performed on	10-30-2020
Calibration Pure Dye ROX is expired	No
Calibration Pure Dye ROX performed on	10-30-2020
Calibration Pure Dye SYBR is expired	No
Calibration Pure Dye SYBR performed on	10-30-2020
Calibration Pure Dye TAMRA is expired	No
Calibration Pure Dye TAMRA performed on	10-30-2020
Calibration Pure Dye TEXAS RED is expired	Yes
Calibration Pure Dye TEXAS RED performed on	10-24-2020
Calibration Pure Dye VIC is expired	No
Calibration Pure Dye VIC performed on	10-30-2020
Calibration ROI is expired	No
Calibration ROI performed on	10-30-2020
Calibration Uniformity is expired	No
Calibration Uniformity performed on	10-30-2020
Chemistry	SYBR_GREEN
Date Created	2020-12-03 08:42:38 AM CST
Experiment Barcode
Experiment Comment
Experiment File Name	E:\科研相关\myrislignan未写完文章\图1\RT-PCR0622.eds
Experiment Name	2020-12-02 164205
Experiment Run End Time	2020-12-02 19:05:34 PM CST
Experiment Type	Comparative Cт (ΔΔCт)
Instrument Name	278861427
Instrument Serial Number	278861427
Instrument Type	QuantStudio(TM) 6 Flex System
Passive Reference	ROX
Quantification Cycle Method	Ct
Signal Smoothing On	true
Stage/ Cycle where Analysis is performed	Stage 2, Step 2
User Name
Well	Well Position	Omit	Sample Name	Target Name	Task	Reporter	Quencher	Quantity	Quantity Mean	Quantity SD	RQ	RQ Min	RQ Max	CT	Ct Mean	Ct SD	Delta Ct	Delta Ct Mean	Delta Ct SE	Delta Delta Ct	Automatic Ct Threshold	Ct Threshold	Automatic Baseline	Baseline Start	Baseline End	Comments	HIGHSD	NOAMP	OUTLIERRG	EXPFAIL	THOLDFAIL
1	A1	FALSE	Positive	A-2	UNKNOWN	SYBR	None				1	0.859989	1.16281	26.8664	26.8314	0.0315258		5.04475	0.0783772	0	TRUE	0.2	TRUE	3	15		N	N	N	N	N
2	A2	FALSE	Positive	A-2	UNKNOWN	SYBR	None				1	0.859989	1.16281	26.8223	26.8314	0.0315258		5.04475	0.0783772	0	TRUE	0.2	TRUE	3	15		N	N	N	N	N
3	A3	FALSE	Positive	A-2	UNKNOWN	SYBR	None				1	0.859989	1.16281	26.8054	26.8314	0.0315258		5.04475	0.0783772	0	TRUE	0.2	TRUE	3	15		N	N	N	N	N
4	A4	FALSE	myr 16	A-2	UNKNOWN	SYBR	None				1.77384	1.52395	2.0647	28.0258	27.9627	0.0664153		4.21788	0.0788993	-0.826876	TRUE	0.2	TRUE	3	15		N	N	N	N	N
5	A5	FALSE	myr 16	A-2	UNKNOWN	SYBR	None				1.77384	1.52395	2.0647	27.9689	27.9627	0.0664153		4.21788	0.0788993	-0.826876	TRUE	0.2	TRUE	3	15		N	N	N	N	N
6	A6	FALSE	myr 16	A-2	UNKNOWN	SYBR	None				1.77384	1.52395	2.0647	27.8934	27.9627	0.0664153		4.21788	0.0788993	-0.826876	TRUE	0.2	TRUE	3	15		N	N	N	N	N
7	A7	FALSE	myr 50	A-2	UNKNOWN	SYBR	None				1.74449	1.42399	2.13712	30.7462	30.9324	0.178999		4.24195	0.105483	-0.802804	TRUE	0.2	TRUE	3	15		N	N	N	N	N
8	A8	FALSE	myr 50	A-2	UNKNOWN	SYBR	None				1.74449	1.42399	2.13712	31.1032	30.9324	0.178999		4.24195	0.105483	-0.802804	TRUE	0.2	TRUE	3	15		N	N	N	N	N
9	A9	FALSE	myr 50	A-2	UNKNOWN	SYBR	None				1.74449	1.42399	2.13712	30.9478	30.9324	0.178999		4.24195	0.105483	-0.802804	TRUE	0.2	TRUE	3	15		N	N	N	N	N
10	A10	FALSE	myr 32	A-2	UNKNOWN	SYBR	None				1.76367	1.28547	2.41975	30.7677	31.0466	0.253685		4.22617	0.16434	-0.81858	TRUE	0.2	TRUE	3	15		N	N	N	N	N
11	A11	FALSE	myr 32	A-2	UNKNOWN	SYBR	None				1.76367	1.28547	2.41975	31.2636	31.0466	0.253685		4.22617	0.16434	-0.81858	TRUE	0.2	TRUE	3	15		N	N	N	N	N
12	A12	FALSE	myr 32	A-2	UNKNOWN	SYBR	None				1.76367	1.28547	2.41975	31.1085	31.0466	0.253685		4.22617	0.16434	-0.81858	TRUE	0.2	TRUE	3	15		N	N	N	N	N
13	B1	FALSE	myr 70	A-2	UNKNOWN	SYBR	None				1.8131	1.33756	2.45771	32.8496	33.161	0.269655		4.18629	0.158063	-0.858459	TRUE	0.2	TRUE	3	15		N	N	Y	N	N
14	B2	FALSE	myr 70	A-2	UNKNOWN	SYBR	None				1.8131	1.33756	2.45771	33.3146	33.161	0.269655		4.18629	0.158063	-0.858459	TRUE	0.2	TRUE	3	15		N	N	N	N	N
15	B3	FALSE	myr 70	A-2	UNKNOWN	SYBR	None				1.8131	1.33756	2.45771	33.3187	33.161	0.269655		4.18629	0.158063	-0.858459	TRUE	0.2	TRUE	3	15		N	N	N	N	N
16	B4	FALSE	Positive	301160	UNKNOWN	SYBR	None				1	0.703761	1.42094	28.7703	28.4515	0.287296		6.66492	0.182551	0	TRUE	0.2	TRUE	3	15		N	N	N	N	N
17	B5	FALSE	Positive	301160	UNKNOWN	SYBR	None				1	0.703761	1.42094	28.3718	28.4515	0.287296		6.66492	0.182551	0	TRUE	0.2	TRUE	3	15		N	N	N	N	N
18	B6	FALSE	Positive	301160	UNKNOWN	SYBR	None				1	0.703761	1.42094	28.2125	28.4515	0.287296		6.66492	0.182551	0	TRUE	0.2	TRUE	3	15		N	N	N	N	N
19	B7	FALSE	myr 16	301160	UNKNOWN	SYBR	None				1.73729	1.38285	2.18257	29.6562	29.6129	0.16706		5.86808	0.118565	-0.796836	TRUE	0.2	TRUE	3	15		N	N	N	N	N
20	B8	FALSE	myr 16	301160	UNKNOWN	SYBR	None				1.73729	1.38285	2.18257	29.4284	29.6129	0.16706		5.86808	0.118565	-0.796836	TRUE	0.2	TRUE	3	15		N	N	N	N	N
21	B9	FALSE	myr 16	301160	UNKNOWN	SYBR	None				1.73729	1.38285	2.18257	29.754	29.6129	0.16706		5.86808	0.118565	-0.796836	TRUE	0.2	TRUE	3	15		N	N	N	N	N
22	B10	FALSE	myr 50	301160	UNKNOWN	SYBR	None				1.70701	1.12381	2.59287	32.2784	32.5839	0.374438		5.89345	0.217212	-0.77147	TRUE	0.2	TRUE	3	15		N	N	N	N	N
23	B11	FALSE	myr 50	301160	UNKNOWN	SYBR	None				1.70701	1.12381	2.59287	32.4716	32.5839	0.374438		5.89345	0.217212	-0.77147	TRUE	0.2	TRUE	3	15		N	N	N	N	N
24	B12	FALSE	myr 50	301160	UNKNOWN	SYBR	None				1.70701	1.12381	2.59287	33.0016	32.5839	0.374438		5.89345	0.217212	-0.77147	TRUE	0.2	TRUE	3	15		N	N	N	N	N
25	C1	FALSE	myr 32	301160	UNKNOWN	SYBR	None				1.0578	0.803912	1.39186	33.1763	33.4043	0.210589		6.58385	0.142612	-0.0810636	TRUE	0.2	TRUE	3	15		N	N	N	N	N
26	C2	FALSE	myr 32	301160	UNKNOWN	SYBR	None				1.0578	0.803912	1.39186	33.5916	33.4043	0.210589		6.58385	0.142612	-0.0810636	TRUE	0.2	TRUE	3	15		N	N	N	N	N
27	C3	FALSE	myr 32	301160	UNKNOWN	SYBR	None				1.0578	0.803912	1.39186	33.445	33.4043	0.210589		6.58385	0.142612	-0.0810636	TRUE	0.2	TRUE	3	15		N	N	N	N	N
28	C4	FALSE	myr 70	301160	UNKNOWN	SYBR	None				2.06513	0.842013	5.06496	35.5218	34.5934	0.806058		5.61868	0.466178	-1.04623	TRUE	0.2	TRUE	3	15		Y	N	N	N	N
29	C5	FALSE	myr 70	301160	UNKNOWN	SYBR	None				2.06513	0.842013	5.06496	34.0718	34.5934	0.806058		5.61868	0.466178	-1.04623	TRUE	0.2	TRUE	3	15		Y	N	N	N	N
30	C6	FALSE	myr 70	301160	UNKNOWN	SYBR	None				2.06513	0.842013	5.06496	34.1865	34.5934	0.806058		5.61868	0.466178	-1.04623	TRUE	0.2	TRUE	3	15		Y	N	N	N	N
31	C7	FALSE	Positive	259890	UNKNOWN	SYBR	None				1	0.857544	1.16612	26.9174	26.9648	0.0411859		5.17821	0.0798569	0	TRUE	0.2	TRUE	3	15		N	N	N	N	N
32	C8	FALSE	Positive	259890	UNKNOWN	SYBR	None				1	0.857544	1.16612	26.9856	26.9648	0.0411859		5.17821	0.0798569	0	TRUE	0.2	TRUE	3	15		N	N	N	N	N
33	C9	FALSE	Positive	259890	UNKNOWN	SYBR	None				1	0.857544	1.16612	26.9915	26.9648	0.0411859		5.17821	0.0798569	0	TRUE	0.2	TRUE	3	15		N	N	N	N	N
34	C10	FALSE	myr 16	259890	UNKNOWN	SYBR	None				1.56808	1.35811	1.81052	28.2553	28.274	0.0497641		4.52921	0.0747011	-0.649001	TRUE	0.2	TRUE	3	15		N	N	N	N	N
35	C11	FALSE	myr 16	259890	UNKNOWN	SYBR	None				1.56808	1.35811	1.81052	28.3304	28.274	0.0497641		4.52921	0.0747011	-0.649001	TRUE	0.2	TRUE	3	15		N	N	N	N	N
36	C12	FALSE	myr 16	259890	UNKNOWN	SYBR	None				1.56808	1.35811	1.81052	28.2364	28.274	0.0497641		4.52921	0.0747011	-0.649001	TRUE	0.2	TRUE	3	15		N	N	N	N	N
37	D1	FALSE	myr 50	259890	UNKNOWN	SYBR	None				2.23442	1.58515	3.14963	30.3624	30.7088	0.3068		4.01831	0.178387	-1.1599	TRUE	0.2	TRUE	3	15		N	N	N	N	N
38	D2	FALSE	myr 50	259890	UNKNOWN	SYBR	None				2.23442	1.58515	3.14963	30.9463	30.7088	0.3068		4.01831	0.178387	-1.1599	TRUE	0.2	TRUE	3	15		N	N	N	N	N
39	D3	FALSE	myr 50	259890	UNKNOWN	SYBR	None				2.23442	1.58515	3.14963	30.8176	30.7088	0.3068		4.01831	0.178387	-1.1599	TRUE	0.2	TRUE	3	15		N	N	N	N	N
40	D4	FALSE	myr 32	259890	UNKNOWN	SYBR	None				1.73373	1.30497	2.30334	31.1438	31.2048	0.220697		4.38434	0.147618	-0.793876	TRUE	0.2	TRUE	3	15		N	N	N	N	N
41	D5	FALSE	myr 32	259890	UNKNOWN	SYBR	None				1.73373	1.30497	2.30334	31.021	31.2048	0.220697		4.38434	0.147618	-0.793876	TRUE	0.2	TRUE	3	15		N	N	N	N	N
42	D6	FALSE	myr 32	259890	UNKNOWN	SYBR	None				1.73373	1.30497	2.30334	31.4496	31.2048	0.220697		4.38434	0.147618	-0.793876	TRUE	0.2	TRUE	3	15		N	N	N	N	N
43	D7	FALSE	myr 70	259890	UNKNOWN	SYBR	None				3.82302	2.71937	5.37459	31.9609	32.2182	0.302908		3.2435	0.177004	-1.93471	TRUE	0.2	TRUE	3	15		N	N	N	N	N
44	D8	FALSE	myr 70	259890	UNKNOWN	SYBR	None				3.82302	2.71937	5.37459	32.1416	32.2182	0.302908		3.2435	0.177004	-1.93471	TRUE	0.2	TRUE	3	15		N	N	N	N	N
45	D9	FALSE	myr 70	259890	UNKNOWN	SYBR	None				3.82302	2.71937	5.37459	32.552	32.2182	0.302908		3.2435	0.177004	-1.93471	TRUE	0.2	TRUE	3	15		N	N	N	N	N
47	D11	FALSE	Positive	A-3	UNKNOWN	SYBR	None				1	0.745258	1.34182	32.5739	32.6833	0.154626		10.8967	0.13329	0	TRUE	0.2	TRUE	3	15		N	N	N	N	N
48	D12	FALSE	Positive	A-3	UNKNOWN	SYBR	None				1	0.745258	1.34182	32.7926	32.6833	0.154626		10.8967	0.13329	0	TRUE	0.2	TRUE	3	15		N	N	N	N	N
49	E1	FALSE	myr 16	A-3	UNKNOWN	SYBR	None				5.17265	1.701	15.7298	31.5866	32.2705	0.993809		8.52575	0.577905	-2.3709	TRUE	0.2	TRUE	3	15		Y	N	N	N	N
50	E2	FALSE	myr 16	A-3	UNKNOWN	SYBR	None				5.17265	1.701	15.7298	31.8145	32.2705	0.993809		8.52575	0.577905	-2.3709	TRUE	0.2	TRUE	3	15		Y	N	N	N	N
51	E3	FALSE	myr 16	A-3	UNKNOWN	SYBR	None				5.17265	1.701	15.7298	33.4105	32.2705	0.993809		8.52575	0.577905	-2.3709	TRUE	0.2	TRUE	3	15		Y	N	N	N	N
52	E4	FALSE	myr 50	A-3	UNKNOWN	SYBR	None				16.7258	13.2005	21.1925	33.2923	33.5231	0.209861		6.83266	0.122992	-4.064	TRUE	0.2	TRUE	3	15		N	N	N	N	N
53	E5	FALSE	myr 50	A-3	UNKNOWN	SYBR	None				16.7258	13.2005	21.1925	33.7024	33.5231	0.209861		6.83266	0.122992	-4.064	TRUE	0.2	TRUE	3	15		N	N	N	N	N
54	E6	FALSE	myr 50	A-3	UNKNOWN	SYBR	None				16.7258	13.2005	21.1925	33.5746	33.5231	0.209861		6.83266	0.122992	-4.064	TRUE	0.2	TRUE	3	15		N	N	N	N	N
55	E7	FALSE	myr 32	A-3	UNKNOWN	SYBR	None				26.4773	8.78064	79.8401	32.0606	32.9904	0.984948		6.16997	0.573524	-4.72668	TRUE	0.2	TRUE	3	15		Y	N	N	N	N
56	E8	FALSE	myr 32	A-3	UNKNOWN	SYBR	None				26.4773	8.78064	79.8401	34.0225	32.9904	0.984948		6.16997	0.573524	-4.72668	TRUE	0.2	TRUE	3	15		Y	N	N	N	N
57	E9	FALSE	myr 32	A-3	UNKNOWN	SYBR	None				26.4773	8.78064	79.8401	32.8881	32.9904	0.984948		6.16997	0.573524	-4.72668	TRUE	0.2	TRUE	3	15		Y	N	N	N	N
58	E10	FALSE	myr 70	A-3	UNKNOWN	SYBR	None				86.184	28.9387	256.67	32.3417	33.442	0.981044		4.46731	0.567064	-6.42935	TRUE	0.2	TRUE	3	15		Y	N	N	N	N
59	E11	FALSE	myr 70	A-3	UNKNOWN	SYBR	None				86.184	28.9387	256.67	34.2255	33.442	0.981044		4.46731	0.567064	-6.42935	TRUE	0.2	TRUE	3	15		Y	N	N	N	N
60	E12	FALSE	myr 70	A-3	UNKNOWN	SYBR	None				86.184	28.9387	256.67	33.7587	33.442	0.981044		4.46731	0.567064	-6.42935	TRUE	0.2	TRUE	3	15		Y	N	N	N	N
61	F1	FALSE	Positive	A-4	UNKNOWN	SYBR	None							Undetermined							TRUE	0.2	TRUE	3	15		N	Y	N	Y	Y
62	F2	FALSE	Positive	A-4	UNKNOWN	SYBR	None							Undetermined							TRUE	0.2	TRUE	3	15		N	Y	N	Y	Y
63	F3	FALSE	Positive	A-4	UNKNOWN	SYBR	None							Undetermined							TRUE	0.2	TRUE	3	15		N	Y	N	Y	Y
64	F4	FALSE	myr 16	A-4	UNKNOWN	SYBR	None							38.3822	36.1273	2.14443		12.3825	1.24		TRUE	0.2	TRUE	3	15		Y	N	N	N	Y
65	F5	FALSE	myr 16	A-4	UNKNOWN	SYBR	None							34.1138	36.1273	2.14443		12.3825	1.24		TRUE	0.2	TRUE	3	15		Y	N	N	N	Y
66	F6	FALSE	myr 16	A-4	UNKNOWN	SYBR	None							35.886	36.1273	2.14443		12.3825	1.24		TRUE	0.2	TRUE	3	15		Y	N	N	N	Y
67	F7	FALSE	myr 50	A-4	UNKNOWN	SYBR	None							35.8297	35.8297			9.13921			TRUE	0.2	TRUE	3	15		N	N	N	N	Y
68	F8	FALSE	myr 50	A-4	UNKNOWN	SYBR	None							Undetermined	35.8297						TRUE	0.2	TRUE	3	15		N	Y	N	Y	Y
69	F9	FALSE	myr 50	A-4	UNKNOWN	SYBR	None							Undetermined	35.8297						TRUE	0.2	TRUE	3	15		N	Y	N	Y	Y
70	F10	FALSE	myr 32	A-4	UNKNOWN	SYBR	None							Undetermined	34.3439						TRUE	0.2	TRUE	3	15		N	Y	N	Y	Y
71	F11	FALSE	myr 32	A-4	UNKNOWN	SYBR	None							Undetermined	34.3439						TRUE	0.2	TRUE	3	15		N	Y	N	Y	Y
72	F12	FALSE	myr 32	A-4	UNKNOWN	SYBR	None							34.3439	34.3439			7.52349			TRUE	0.2	TRUE	3	15		N	N	N	N	Y
73	G1	FALSE	myr 70	A-4	UNKNOWN	SYBR	None							Undetermined	37.1874						TRUE	0.2	TRUE	3	15		N	Y	N	Y	Y
74	G2	FALSE	myr 70	A-4	UNKNOWN	SYBR	None							Undetermined	37.1874						TRUE	0.2	TRUE	3	15		N	Y	N	Y	Y
75	G3	FALSE	myr 70	A-4	UNKNOWN	SYBR	None							37.1874	37.1874			8.21275			TRUE	0.2	TRUE	3	15		N	N	N	N	Y
76	G4	FALSE	Positive	tubulin	UNKNOWN	SYBR	None							21.6371	21.7866	0.132042					TRUE	0.2	TRUE	3	15		N	N	N	N	N
77	G5	FALSE	Positive	tubulin	UNKNOWN	SYBR	None							21.8356	21.7866	0.132042					TRUE	0.2	TRUE	3	15		N	N	N	N	N
78	G6	FALSE	Positive	tubulin	UNKNOWN	SYBR	None							21.8871	21.7866	0.132042					TRUE	0.2	TRUE	3	15		N	N	N	N	N
79	G7	FALSE	myr 16	tubulin	UNKNOWN	SYBR	None							23.6866	23.7448	0.119433					TRUE	0.2	TRUE	3	15		N	N	N	N	N
80	G8	FALSE	myr 16	tubulin	UNKNOWN	SYBR	None							23.6657	23.7448	0.119433					TRUE	0.2	TRUE	3	15		N	N	N	N	N
81	G9	FALSE	myr 16	tubulin	UNKNOWN	SYBR	None							23.8822	23.7448	0.119433					TRUE	0.2	TRUE	3	15		N	N	N	N	N
82	G10	FALSE	myr 50	tubulin	UNKNOWN	SYBR	None							26.6482	26.6905	0.0365981					TRUE	0.2	TRUE	3	15		N	N	N	N	N
83	G11	FALSE	myr 50	tubulin	UNKNOWN	SYBR	None							26.7107	26.6905	0.0365981					TRUE	0.2	TRUE	3	15		N	N	N	N	N
84	G12	FALSE	myr 50	tubulin	UNKNOWN	SYBR	None							26.7125	26.6905	0.0365981					TRUE	0.2	TRUE	3	15		N	N	N	N	N
85	H1	FALSE	myr 32	tubulin	UNKNOWN	SYBR	None							26.6725	26.8204	0.129099					TRUE	0.2	TRUE	3	15		N	N	N	N	N
86	H2	FALSE	myr 32	tubulin	UNKNOWN	SYBR	None							26.9103	26.8204	0.129099					TRUE	0.2	TRUE	3	15		N	N	N	N	N
87	H3	FALSE	myr 32	tubulin	UNKNOWN	SYBR	None							26.8786	26.8204	0.129099					TRUE	0.2	TRUE	3	15		N	N	N	N	N
88	H4	FALSE	myr 70	tubulin	UNKNOWN	SYBR	None							28.9299	28.9747	0.0473054					TRUE	0.2	TRUE	3	15		N	N	N	N	N
89	H5	FALSE	myr 70	tubulin	UNKNOWN	SYBR	None							29.0241	28.9747	0.0473054					TRUE	0.2	TRUE	3	15		N	N	N	N	N
90	H6	FALSE	myr 70	tubulin	UNKNOWN	SYBR	None							28.97	28.9747	0.0473054					TRUE	0.2	TRUE	3	15		N	N	N	N	N
Analysis Type	Singleplex
Endogenous Control	actin
RQ Min/Max Confidence Level	95.0
Reference Sample	Positive
