# Supplementary material for: Myrislignan Induces Redox Imbalance and Activates Autophagy in Toxoplasma gondii
Source: Front Cell Infect Microbiol. 2021 Sep 3;11:730222. doi: 10.3389/fcimb.2021.730222 (PMC8447958; doi:10.3389/fcimb.2021.730222)
Supplement: Supplementary Data Sheet 1 — The qRT-PCR primers used for RNA-seq validation. [file DataSheet_1.zip › Fig.1-raw data/Raw data/Myr_All_Sample_Gene.FPKM.xls]

gene_id	fpkm_Control_1	fpkm_Control_2	fpkm_Control_3	fpkm_ML_1	fpkm_ML_2	fpkm_ML_3	fpkm_MM_1	fpkm_MM_2	fpkm_MM_3	fpkm_MH_2	fpkm_MH_1	fpkm_MH_3
BGI_novel_G000001	30.65	21.95	24.65	26.64	19.42	30.81	31.38	27.03	34.27	15.7	36.26	34.5
BGI_novel_G000002	18.04	15.74	8.47	19.4	18.36	8.4	17.98	21.11	18.78	29.05	0	7.6
BGI_novel_G000003	113.31	106.08	100.24	106.65	95.86	101.18	118.74	115.13	128.39	130.6	104.73	130.91
BGI_novel_G000004	6.44	5.67	15.63	18.16	37.45	21.14	27.86	25.2	49.79	58.53	93.38	69.67
BGI_novel_G000005	59.27	63.39	54.04	124.62	265.5	151.58	229.34	370.94	274.36	460.71	517.88	454.32
BGI_novel_G000006	754.5	675.1	613.68	941.11	2016.12	1284.1	1385.63	2059.42	1424.06	2415.54	3175.06	2778.96
BGI_novel_G000007	10.38	7.27	7.16	23.56	37.88	21.75	36.57	50.72	21.3	60	82.23	47.74
BGI_novel_G000008	0	0	0	3.67	2.34	0	0	10.28	0	0	0	0
BGI_novel_G000009	153.57	139.54	126.45	118.28	241.73	189.19	236.24	362.07	283.45	436.23	550.08	534.87
BGI_novel_G000010	590.16	550.61	389.12	501.31	1087.57	531.17	630.75	1178.66	795.24	1115.35	1345.98	1520.1
BGI_novel_G000011	66.01	90.39	72.93	81.09	85.05	36.32	41.13	0	0	0	0	0
BGI_novel_G000012	167.62	165.09	127.47	185.09	484.19	317.83	287.8	557.13	394.46	682.69	928.84	1035.62
BGI_novel_G000013	237.3	180.05	120.78	84.97	146	150.5	185.67	329.29	206.25	211.23	418.67	317.38
BGI_novel_G000014	0	0	6.31	2.82	0	4.48	22.1	9.84	0	51.56	0	0
BGI_novel_G000015	55.28	55.36	36.37	45.76	48.91	39.27	56.28	59.87	46.5	59.76	58.82	63.46
BGI_novel_G000016	1.14	2.25	2.42	3.27	3.54	3.71	3.43	3.58	4.17	1.51	2.13	5.97
BGI_novel_G000017	2.52	1.43	0	0	0	0.8	1.77	0	6.54	0	0	0
BGI_novel_G000018	54.5	54.89	45.86	102.42	161.3	99.65	161.45	199.96	175.05	252.98	318.32	342.71
BGI_novel_G000019	70.27	91.88	57.37	130.96	301.99	137.92	190.17	300.97	218.12	198.21	496.06	420.35
BGI_novel_G000020	8.37	3.53	11	7.85	6.45	6.85	8.02	14.51	9.86	20.72	12	10.52
BGI_novel_G000021	101.39	246.36	177.81	98.84	109.6	106.79	113.93	142.26	92.61	116.31	101.88	132.9
BGI_novel_G000022	15.4	33.74	23.01	15.15	14.05	14.9	23	26.21	26.62	33.18	23.67	33.5
BGI_novel_G000023	31.82	47.32	73.14	28.72	31.92	21.83	27.5	24.24	21.06	21.61	18.74	20.35
BGI_novel_G000024	126.28	67.63	103.91	114.48	164.99	151.26	121.78	273.35	209.69	177.22	394.52	98.85
BGI_novel_G000025	0	0	1.52	1.8	2.23	1.07	0	2.12	0	0	0	0
BGI_novel_G000027	0	0	0	0	4.38	0	0	0	0	0	0	32.81
BGI_novel_G000028	0.86	1.39	2.41	0.73	2.05	0	0	0	2.25	0	0	0
BGI_novel_G000029	0	0	0	0	0	0	0	0	0	0	0	0
BGI_novel_G000030	0	0	0	0	0	0	2.18	1.53	0	0	0	0
BGI_novel_G000031	0	0.32	0	0	5.28	0	2.39	3.66	0	15.96	0	0
BGI_novel_G000033	4	10.53	1.71	7.34	22.99	16.49	18.85	19.63	9.77	36.66	24.66	1.46
BGI_novel_G000034	9.54	8.51	16.12	12.21	12.76	4.02	0	0	2.66	0	36.72	12.39
BGI_novel_G000035	3.11	0	0	0	0	0	0	0	7.97	0	0	19.82
BGI_novel_G000036	0	0	0	0	0	0	0	0	0	0	0	0
BGI_novel_G000037	0	0	0	0	0	0	0	0	11.76	0	0	4.81
BGI_novel_G000038	40.4	48.44	25.98	49.94	105.71	65.7	83.04	147.12	131.79	166.65	205.71	213.25
BGI_novel_G000039	29.52	33.77	32.58	27.88	23.61	25.93	31.43	26.72	30.81	29.6	25.2	25.11
BGI_novel_G000040	0	0	0	0	0	1.8	0	0	0.16	0	0	14.46
BGI_novel_G000041	18.79	0	4.21	47.78	59.82	36.54	154.32	190.28	82.69	314.88	244.5	180.36
BGI_novel_G000042	0	0	0	0	0	0	0	0	0	0	0	0
BGI_novel_G000043	39.09	32.51	27.39	21.34	46.14	53.72	37.22	43.3	32.15	85.65	34.42	89.94
BGI_novel_G000044	0	0	0	0	0	0	0	12.6	0	7.39	0	0
BGI_novel_G000045	322.99	293.57	357.99	346.86	273.81	343.42	324.21	276.32	348.46	393.53	270.01	332.08
BGI_novel_G000046	52.21	47.98	42.38	43.43	45.3	49.26	72.58	78.67	60.8	43.55	53.48	55.7
BGI_novel_G000047	10.35	8.88	10.86	8.73	5.52	7.64	23.31	15.31	10.35	13.95	16.75	26.83
BGI_novel_G000048	35.32	28.18	35.62	34.41	29.02	39.68	43.41	38.53	25.84	22.58	48	35.92
BGI_novel_G000049	4.49	2.61	6.04	4.45	6.18	8.32	5.88	5.36	4.85	4.59	0	0
BGI_novel_G000050	516.32	589.9	451.69	510.29	444.89	571.13	533.5	464.47	500.65	403.54	415.34	475.63
BGI_novel_G000051	0	0	0	0	0	0	0	0	0	0	0	0
BGI_novel_G000052	12.41	9.86	8.53	10.39	0	9.38	4.39	10.08	10.66	11.01	0	14.4
BGI_novel_G000053	0	0	0	0	0	0	0	0	2.9	0	0	0
BGI_novel_G000054	0	0	4.78	0	7.36	0	7	0	2.79	0	10.91	4.87
BGI_novel_G000055	20.52	17.52	19.58	18.89	0.51	14.16	11	18.45	21.01	26.08	16.96	24.1
BGI_novel_G000056	1.01	0.25	0	0	8.33	0.57	16.25	0	0	0	0	0
BGI_novel_G000057	1.6	0	4.19	1.78	4.64	2.77	5.17	10.71	0	12.97	11.73	3.12
BGI_novel_G000058	488.92	498.33	454.5	1402.96	2604.74	1619.22	2120.04	3618.41	2743.65	4367.46	6730.06	6305.02
BGI_novel_G000059	0	0	0	0	6.24	0	0	0	0	0	0	0
BGI_novel_G000060	10.7	29.26	41.23	6.04	26.31	17.37	22.92	22.69	0	41.85	43.07	0
BGI_novel_G000061	68.78	80.26	75.63	78.27	64.88	69.94	81.5	64.32	82.91	78.85	86.28	118.39
BGI_novel_G000062	146.2	95.58	107.29	66.33	100.09	99.27	92.33	119.88	98.72	75.72	111.88	123.92
BGI_novel_G000063	144.65	127.78	129.31	178.89	162.62	170.42	149.2	162.72	136.34	118.94	104.5	131.21
BGI_novel_G000064	28.16	37.25	0	130.75	364.4	232.87	235.44	369.53	330.56	513.92	920.39	743.6
BGI_novel_G000065	0	0	0	0	0	0	0	0	0	0	0	0
BGI_novel_G000066	3.88	5.99	1.35	3.46	1.03	2.78	7.8	4.19	3.71	7.16	11.76	0
BGI_novel_G000067	6.04	58.93	3.25	46.55	16.9	69.95	40.78	24.66	28.91	0	40.73	0
BGI_novel_G000068	9.25	7.52	12.63	7.38	6.96	4.37	10.59	10.52	10.02	17.95	11.4	20.24
BGI_novel_G000069	0	0	0	0	0	0	0	0	0	0	0	4.13
BGI_novel_G000071	33.4	29.29	53.63	24.32	14.47	17.16	36.86	31.7	23.99	41.2	39.04	29.35
BGI_novel_G000072	4.46	2.89	0	0	0	0	0	10.84	0	0	0	0
BGI_novel_G000073	0	10.18	0	0	0	3.28	12.11	10.82	0	0	18.12	0
BGI_novel_G000074	47.17	41.51	60.33	59.53	47.77	60.99	51.84	46.42	78.24	78.99	87.08	56.41
BGI_novel_G000075	1590.34	1635.61	1468.64	1763.19	1729.47	1796.16	1446.34	1408.39	1641.03	1083.11	1078.68	1105.28
BGI_novel_G000076	643.79	669.37	430.88	557.08	1325.42	689.12	636.26	742.47	796.67	1337.32	1573.09	1347.8
BGI_novel_G000077	14.68	18.99	19.69	15.49	31.34	21.34	39.18	59.03	51.63	103.85	123.83	109.26
BGI_novel_G000078	119.21	140.14	133.5	130.86	103.08	128.02	140.15	122.6	132.2	131.51	120.66	134.77
BGI_novel_G000079	41.64	41.49	39.28	58.17	42.13	44.54	51.57	44.55	47.94	28.3	28.83	23.97
BGI_novel_G000080	19.59	34.94	17.04	40.67	29.75	34.84	22.23	22.12	59.42	37.38	33.27	29.88
BGI_novel_G000081	13.85	22.44	12.96	11.74	10.68	9.86	17.99	17.76	10.33	15.42	9.92	4.35
BGI_novel_G000082	20.36	4.91	2.6	18.75	43.51	38.38	35.05	52.69	53.9	83.59	53.37	88.39
BGI_novel_G000083	0	13.94	0	0	0	0	0	0	0	0	0	0
BGI_novel_G000084	24.39	21.23	15.65	29.07	29.56	24.51	30.58	25.25	28.55	19.08	28.88	31.42
BGI_novel_G000085	12.54	9.16	13.96	14.29	10.1	12.25	15.61	4.82	8.71	14.56	21.18	11.38
BGI_novel_G000086	79.08	75.03	82.23	84.27	78.28	85.57	68.18	71.44	78.99	61.29	68.78	81.59
BGI_novel_G000087	62.03	67.66	58.05	73.22	63.32	80.27	70.37	49.97	62.95	53.67	54.66	69.93
BGI_novel_G000088	0	2.69	3.51	0	2.5	4.53	0	0	0	0	0	0
BGI_novel_G000089	9.72	8.02	12.75	6.75	6.55	9	10.73	7.17	8.19	13.56	8	7.58
BGI_novel_G000090	302.02	246.87	236.77	507.48	991.92	639.39	836.31	1355.78	1048.41	1642.74	2428.97	2251.87
BGI_novel_G000091	667.42	619.5	461.72	519.85	1123.11	730.21	702.1	1093.85	837.97	1294.38	1736.48	1518.17
BGI_novel_G000092	0	6.47	1.48	2.47	5.14	0	3.74	4.09	0	0.01	3.13	2.52
BGI_novel_G000093	10.7	1.04	17.11	8.94	5.97	11.9	6.86	8.7	12.58	0.67	1.7	6.77
BGI_novel_G000094	54.98	45.52	70.04	46.16	31.49	47.68	51.67	42.06	48.5	27.55	33.97	58.14
BGI_novel_G000095	0.77	0	0	0	0	0	0	0	0	9.25	0	0
BGI_novel_G000096	20.26	19.15	24.27	20.48	19.42	18.12	19.5	22.03	11.35	18.78	17.3	10.65
BGI_novel_G000097	0	10.85	0	3.51	1.56	0	0	17.38	0	0	0	0
BGI_novel_G000098	606.72	555.87	604.74	683.16	595.08	632.53	748.32	700.81	777.53	582.01	581.55	620.51
BGI_novel_G000099	0	0	0	0	0	0	0	0	0	0	0	0
BGI_novel_G000100	13.85	24.11	19.27	23.19	13.67	25.17	21.09	12.66	17.69	22.53	7.07	34.79
BGI_novel_G000101	19.48	21.39	25.11	27.44	21.38	25.65	26.35	31.83	27.18	32.57	33.49	21.59
BGI_novel_G000102	25.17	20.42	18.86	35.5	27.77	31.57	18.12	18.99	35.8	40.12	11.52	11.16
BGI_novel_G000103	0	1.98	11.22	0.16	2.32	0	0	0	0	0	8.47	9.35
BGI_novel_G000104	79.61	53.25	78.63	87.65	60.86	86.79	62.66	52.69	61.72	109.21	96.96	53.07
BGI_novel_G000105	5.42	30.98	15.12	18.63	25.84	22.26	15.22	3.04	18.38	60.54	25.96	45.45
BGI_novel_G000106	149.04	108.57	153.26	145.74	110.89	155.24	157.6	132.94	174.11	145.17	170.52	120.87
BGI_novel_G000107	72.38	61.02	90.87	49.24	58.36	68.12	54.28	46.73	41.46	40.6	22.12	41.69
BGI_novel_G000108	49.72	39.03	56.08	69.11	40.79	55.53	75.54	76.98	69.91	38.15	77.81	53.44
BGI_novel_G000109	0	0	0	0	0	0	0	0	0	7.68	0	0
BGI_novel_G000110	15.48	18.21	20.77	21.1	21.82	20.73	21.14	15.65	21.82	16.39	20.32	17.85
BGI_novel_G000111	3.52	2.81	3.95	3.78	1.45	5.02	0	2.48	3.03	9.22	6.18	18.56
BGI_novel_G000112	5.43	9.62	5.84	10.17	13.42	9.03	7.44	16.86	8.7	14.02	12.02	3.63
BGI_novel_G000113	3.49	4.28	3.29	3.8	1.22	3.3	4.73	5.54	5.93	14.46	16.68	10.72
BGI_novel_G000114	0	0	0	0	0	0	0	0	4.7	0	0	0
BGI_novel_G000115	3.91	0	3.09	5.2	9.57	4.26	15.58	3.31	1.24	4.07	0	7.45
BGI_novel_G000116	14.76	14.78	19.75	13.26	3.95	11.48	16.98	4.41	15.68	30.04	1.45	13.83
BGI_novel_G000117	0	1.47	0	0	1.67	0.44	2.61	1.77	0	0	2.52	0
BGI_novel_G000118	7.59	6.11	7.35	9.47	9.73	7.95	11.21	12.31	13.38	18.98	11.62	10.28
BGI_novel_G000119	3.74	2.5	4.02	5.1	3.96	4.48	8.13	7.53	5.91	7.1	6.32	3.48
BGI_novel_G000120	4.95	1.04	1.71	5.14	7.4	4.88	6.21	9.61	10.32	14.91	5.16	18.97
BGI_novel_G000121	2.69	5.51	2.39	2.75	2.93	3.79	6.1	0	2.62	0	22.57	0
BGI_novel_G000122	3.24	4.27	5.18	4.66	7.76	2.82	9.54	4.93	4.03	3.46	1.67	1.46
BGI_novel_G000123	77.94	197.9	135.61	87.71	100.76	91.1	127.77	177.4	129.46	159.39	130.25	191.69
BGI_novel_G000124	10.1	10.48	16.08	6.9	5.62	7.31	9.63	9.57	7.15	10.39	6.69	3.44
BGI_novel_G000125	3.32	2.16	6.95	3.55	4.76	5.07	7.65	7.31	7.21	27.72	12.76	11.21
BGI_novel_G000126	66.72	82.08	76.42	55.1	54.34	51.73	52.82	53.28	56.43	41.74	37.59	41.62
BGI_novel_G000127	11.18	4.38	14.88	7.84	9.02	10.68	10.29	7.24	13.66	15.84	0	8.96
BGI_novel_G000128	21.09	9.26	23.31	17.17	8.93	18.19	18.19	10.71	9.37	6.36	8.36	3.9
BGI_novel_G000129	4.38	4.59	3.92	12.01	27.45	0	8.85	6.84	0	6.9	66.18	68.43
BGI_novel_G000130	52.99	43.96	43.4	57.27	65.89	54.46	63.64	70.26	55.17	48.53	82.21	55.55
BGI_novel_G000131	4.75	6.42	7.37	8.46	6.66	6.48	5.81	7.33	6.2	4.51	4.35	9.54
BGI_novel_G000132	15.32	15.09	15.01	15.05	11.87	16.66	20.82	18.09	19.09	14.31	20.04	22.76
BGI_novel_G000133	117.01	100.57	79.04	112.69	135.33	124.93	100.7	143.2	104.35	69.12	91.53	128.71
BGI_novel_G000134	4.23	6.92	7.83	4.84	5.18	4.95	5.71	7.48	5.11	4.93	5.4	4.38
BGI_novel_G000135	3.17	1.85	1.58	3.92	2.18	2.34	1.57	3.84	3.03	3.45	0	5.35
BGI_novel_G000136	90.87	95.69	77.68	89.19	106.46	74.38	85.21	118.46	72.09	146.82	162.57	118.64
BGI_novel_G000137	7.42	4.27	7.96	8.76	8.22	8.49	8.84	10.04	7.85	10.41	4.37	8.29
BGI_novel_G000138	0.56	0	1.65	0	0	0	0	0	0	2.36	10.03	0
BGI_novel_G000139	3.35	7.39	4.29	6.99	9.66	7.78	11.06	16.58	9.96	8.68	18.49	8.66
BGI_novel_G000140	6.62	6.01	6.57	3.4	5.47	3.35	4.89	8.13	7.05	8.87	24.05	4.23
BGI_novel_G000141	0.62	3.45	6.26	0	0.83	0.82	2.53	1.38	3.03	0	7.5	7.82
BGI_novel_G000142	8.42	7.78	6.74	7.12	8.11	6.8	7.52	10.21	7.97	7.31	10.75	9
BGI_novel_G000143	47.72	48.78	48.54	61.79	53.98	55.19	56.58	49.67	61.17	55.62	41.92	42.94
TGME49_200010	171.47	177.34	156.38	205.47	176.64	218.64	233.09	198.09	230.78	172.44	179.59	180.65
TGME49_200110	57.23	50.49	75.41	80.02	56.21	79.92	89.28	53.93	84.7	67.37	114.2	56.64
TGME49_200130	15.34	17.73	24.65	24.68	17.81	21.03	18.47	24.6	25.6	31.04	48.04	29.36
TGME49_200230	6.17	4.6	6.56	9.48	7.47	8.25	13.35	8.98	10.96	13.13	5.25	13.43
TGME49_200240	5.89	10.62	5.73	7.47	7.28	6.46	11.84	14.43	12.7	6.62	24.92	3.45
TGME49_200250	50.94	54.02	46.8	64.69	60.75	61	69.79	68.23	73.61	87.73	83.17	104.09
TGME49_200260	23.78	19.67	19.68	21.5	16.09	32.08	25.37	18.78	33.49	47.57	40.9	24.07
TGME49_200270	47.39	51.16	55.86	60.66	56.77	64.94	65.76	48.65	70.05	54.63	52.15	64.98
TGME49_200280	19.21	25.1	26.06	15.42	13.99	16.99	23.08	14.96	20	32.57	20.18	17.76
TGME49_200290	69.72	68.21	62.55	70.71	68.1	67.26	82.3	81.91	70.98	63.72	67.33	74.13
TGME49_200295	8.42	10.32	11.58	13.8	13.77	8.87	15.97	15.66	14.23	16.7	20.74	17.09
TGME49_200300	2.2	0.71	3.06	1.22	3.27	1.08	0.69	0	0.79	2.5	7.24	3.17
TGME49_200310	217.15	240.22	166.06	208.82	222.97	170.01	206.51	238.86	197.85	217.99	316.5	231.94
TGME49_200320	113.91	137.18	105.21	99.57	97.67	90.44	90.52	94	90.15	113.78	134.16	120.78
TGME49_200330	45.88	42.33	49.17	38.06	35.03	36.5	50.65	52.82	45.92	59.47	57.46	42.81
TGME49_200340	2.59	5.52	3.12	3.68	0	7.98	0	0	7.84	0	0	0
TGME49_200350	121.85	124.02	125.08	128.57	118.71	128.72	116.09	109.64	118.93	101.62	105.59	104.65
TGME49_200360	2741.06	2928.98	2416.01	2967.66	3320.19	2994.16	2292.89	2530.07	2381.46	2084.48	2209.21	2293.62
TGME49_200370	14.15	16.36	19.74	14.74	13.27	13	20.25	14.44	17.64	29.63	25.14	20.95
TGME49_200385	38.93	36.21	45.9	28.92	25.99	30.23	37.25	28.85	37.31	28.77	30.68	30.02
TGME49_200400	17.75	17.56	19.73	20.46	18	22.18	31.99	24.18	24.69	21.73	25.8	16.08
TGME49_200410	7.11	7.15	10.72	6.14	4.61	5.05	8.7	6.93	7.58	7.14	6.03	4.54
TGME49_200430	0.59	0.95	1.82	0.96	0.37	0.64	0.61	1.02	0.71	2.23	0	1.42
TGME49_200440	3.54	2.63	2.35	2.19	1.23	2.4	3.17	2.47	2.38	4.03	0	1.46
TGME49_200450	0.29	0.24	0.25	0.1	0.07	0.12	0.46	0.51	0.13	1.24	0	0.53
TGME49_200460	16.2	20.52	23.3	14.28	14.41	15.98	20.98	18.19	24.14	26.86	16.23	21.43
TGME49_200470	33.34	31.76	33.55	32.14	31.53	34.97	36.09	34.15	31.72	28.24	37.55	23.13
TGME49_200480	0	0	0	0.5	0.67	1.19	2.31	0	0	0	12.04	0
TGME49_200590	17.77	13.72	16.27	25.8	28.04	25.66	22.78	32.06	24.06	26.01	26.29	31.43
TGME49_200595	10.5	10.35	11.73	15.13	23.19	14.18	17.39	21.88	15.6	21.42	19.37	8.56
TGME49_200700	3.74	1.5	4.33	2.57	1.72	6.88	2.96	1.6	3.34	26.57	0	6.71
TGME49_201100	1.85	1.64	2.31	1.88	0.8	2.23	2.64	0.58	1.89	0.96	1.38	0
TGME49_201110	43.08	41.35	39.51	35.16	31.03	26.12	40.17	39.77	27.21	40.64	59.74	51.37
TGME49_201120	8.35	10.43	14.96	7.79	6.41	7.84	12.05	8.75	10.35	9.31	10.59	6.81
TGME49_201130	40.37	40.53	48.1	40.08	29.97	38.01	47.12	32.63	50.46	55	44.97	45.97
TGME49_201140	9.79	10.47	12.2	11.67	10.36	10.64	15.76	13.94	12.08	13.61	12.52	14.44
TGME49_201150	5.15	5.59	5.67	2.89	3.23	3.35	3.08	3.5	3.34	2.33	3.03	4.15
TGME49_201160	0	0	0.72	1.29	1.16	1.77	1.46	1.61	1.12	0	10.2	2.24
TGME49_201170	168.24	171.37	142.74	199.05	163.86	173.88	238.34	212.26	223.78	336.89	321.58	339.87
TGME49_201180	27.78	32.96	31.27	24.44	18.31	27.33	27.01	22.55	33.18	29.11	24.15	31.19
TGME49_201190	1.93	2.07	5.21	4.88	4.75	2.63	2.03	6.63	6.92	14.61	0	4.62
TGME49_201200	11.2	12.05	11.73	9.19	8.52	10.89	9	9.02	6.59	12.74	11.52	13.17
TGME49_201210	6.66	9.25	9.84	8.73	6.11	8.76	8.44	7.18	6.37	8.51	8.62	8.13
TGME49_201215	0.5	0	1.16	2.08	1.86	0.82	0	0	0	2.85	4.13	0
TGME49_201220	3.95	3.67	3.12	2.96	3.7	3.47	5.98	5.9	2.81	3.21	1.16	1.02
TGME49_201230	18.49	18.13	25.62	9.54	7.42	10.26	14.58	10.59	14.34	14.58	16.5	10.49
TGME49_201240	1.55	1.73	1.52	0.74	0.84	0.53	1.02	1.28	0.89	0.46	0.67	0.59
TGME49_201250	1.38	1.12	1.15	0.63	0.85	1.02	1.68	1.28	1.25	1.71	2.83	1.56
TGME49_201260	111.17	110.09	118.75	106.31	99.62	102	127.87	124.4	104.85	97.6	93.03	87.08
TGME49_201270	23.23	41.83	35.45	17.62	17.54	18.28	30.56	29.68	28.56	37.64	63.43	46.37
TGME49_201380	88.92	107.59	86.89	109.42	86.54	109.45	111.95	90.29	109.16	77.6	96.84	102.57
TGME49_201390	1191.95	1162.58	898.28	1387.92	1610.77	1416.81	1129.41	1281.49	1153.12	815.79	920.38	911.6
TGME49_201400	10.98	12.94	13.7	5.4	5.15	7.52	10.55	8.98	9.14	7.02	7.38	5.68
TGME49_201520	12.71	17.43	18.38	23.68	7.34	14.46	27.98	21.7	23	19.68	6.96	0
TGME49_201630	37.49	37.63	30.9	38.55	35.36	34.7	63.9	60.86	50.22	54.07	50.18	59.63
TGME49_201640	104.57	112.97	126.31	107.65	111.88	88.81	123.22	118.17	86.54	82.59	109.98	75.23
TGME49_201650	48.38	42.63	60.54	45.86	40.1	41	50.13	38.58	45.89	43.37	45.9	40.9
TGME49_201660	30.35	32.86	24.54	31.07	32.54	31.03	33.5	37.23	35.01	23.1	38.18	37.09
TGME49_201670	1.86	2.61	2.77	2.28	1.65	2.75	4.46	1.81	4.32	3.53	2.98	3.37
TGME49_201680	83.13	80.58	99.59	79.38	76.12	78.79	83.65	79.23	72.7	106.75	78.03	68.16
TGME49_201690	3.65	3.26	4.05	3.83	3.65	3.57	6.38	5.14	5.99	6.37	3.88	3.84
TGME49_201700	10.97	11.94	13.88	8.61	7.7	7.69	12.38	10.33	8.59	11.23	14.29	16.01
TGME49_201710	12.63	16.43	13.97	8.95	8.71	9.38	12.3	9.28	10.13	15.4	16.33	27.43
TGME49_201720	1.53	3.06	1.37	1.23	2.2	2.02	2.77	3.28	2.34	4.68	2.9	1.7
TGME49_201730	0.91	0.49	1.41	0.42	0.28	0.49	0.95	2.1	0	0	0	0
TGME49_201740	15.07	18.81	18.08	18.91	17.34	18.23	28.78	18.13	18.87	21.11	15.28	15.09
TGME49_201760	94.61	107.42	106.93	93.53	81.95	81.62	130.25	107.42	119	103.46	102.52	98.24
TGME49_201770	8.18	6.98	4.95	7.13	7.68	8.25	7.83	8.52	5.92	8.06	9.71	9.69
TGME49_201780	1195.14	1176.02	1235.36	1479.88	1127.01	1551.95	1177.98	887.25	1247.05	918.05	754.06	910.46
TGME49_201790	27.86	31.93	30.9	24.06	21.98	19.09	31.3	28.6	28.95	42.56	45.87	36.08
TGME49_201800	15.3	26.71	21.78	22.78	19.67	19.15	29.15	22.46	22.9	23.02	18.73	26.53
TGME49_201810	4.94	7.28	5.9	5.8	4.32	5.01	7.74	5.97	9.31	5.99	9.74	6.2
TGME49_201820	12.67	13.12	15.87	10.62	7.75	13.97	12.69	8.22	9.67	14.55	15.92	10.39
TGME49_201830	2.14	3.24	0.71	1.71	1.43	2.01	3.61	3.2	1.66	8.72	6.3	5.54
TGME49_201840	13.36	15.65	10.02	17.84	13.54	16.89	22.86	20.01	19.24	26.97	34.99	30.32
TGME49_201850	40.58	36.54	39.87	37.48	37.12	42.14	42.37	40.2	46.81	48.43	46.42	45.14
TGME49_201860	437.4	404.58	346.38	366.22	454.96	303.94	404.79	500.01	401.47	435.87	468.58	386.5
TGME49_201870	6.92	7.23	10.52	7.31	7.2	7.7	9.2	9.06	10.78	7.71	5.57	9.81
TGME49_201880	83.53	80.1	77.43	91.97	85.15	88.75	93.06	91.45	84.9	69.06	63.28	89.23
TGME49_201890	1.46	1.43	1.36	1.94	1.51	1.56	4.59	3.57	2.92	3.33	4.82	5.3
TGME49_201895	0	0	0	0	0	0	0	0	0	0	0	0
TGME49_201900	4.94	7.3	6.64	7.39	4.64	7.04	6.2	9.82	8.41	7.79	3.75	15.97
TGME49_202010	4.47	4.56	4.58	4.62	2.8	4.73	10.74	7.38	7.88	11.19	8.33	10.79
TGME49_202020	37.67	37.67	31.93	35.91	32.78	38.49	48.68	49.86	58.97	52.14	51.12	44.96
TGME49_202030	47	44.49	51.99	43.68	37.42	40.65	56.14	48.26	51.03	52.88	46.29	37.65
TGME49_202040	22.28	22.98	22.44	19.95	17.19	21.62	28.57	26.94	27.71	22.59	26.95	26.97
TGME49_202050	7.66	5.37	5.3	5.34	4.65	4.91	10.07	6.84	8.98	12.95	20.44	8.98
TGME49_202070	0.19	0.17	0.26	0.22	0.21	0.4	0.48	0.19	0.24	0.27	0.29	0.6
TGME49_202080	10.12	9.06	11.57	7.25	6.41	9.53	10.91	7.06	9.98	7.92	8.33	7.33
TGME49_202090	4.62	4.6	3.58	4.84	5.77	6.18	7.73	6.43	9.2	2.63	6.34	10.03
TGME49_202100	1.97	2.11	0.33	3.14	2.37	2.31	2.66	4.89	7.12	0	2.32	0
TGME49_202110	11.09	12.37	7.8	12.57	13.4	13.25	14.52	12.85	9.2	19.73	13.32	28.41
TGME49_202120	10.43	9.73	13.37	10.34	7.53	11.85	14.54	14.45	16.82	12.53	15.95	9.49
TGME49_202140	11.89	12.6	11.72	16.59	15.3	19.06	13.22	17.53	18.53	16.91	14.95	16.72
TGME49_202160	4.62	3.51	4.22	4.74	4.77	3.41	3.62	2.82	4.75	7.45	4.44	6.14
TGME49_202170	8.67	13.44	11.97	12.3	8.59	10.34	15.87	11.26	14.22	14.52	23.76	13.36
TGME49_202180	3.43	3.86	2.82	2.86	3.03	2.85	2.53	3.7	2.11	2.59	2.08	1.46
TGME49_202190	7.26	6.07	7.36	8.15	8.19	8.54	12.88	9.63	12.55	14.86	20.73	15.65
TGME49_202200	45.64	40.14	52.78	52	51.26	53.13	90.23	72.48	81.67	68.13	56.2	73.17
TGME49_202205	1.16	0.63	0.45	3.23	3.97	2.22	3.05	2.68	0.7	0	0	0
TGME49_202210	0.2	0	0	0.14	0	0	0	0	0.37	0	0	1.46
TGME49_202220	14.96	13.04	15.55	15.76	12.06	14.49	20.49	17.47	16.44	29.13	19.22	23.37
TGME49_202230	8.65	8.77	11.02	8.01	7.77	8.54	9.31	8.29	12	10.14	15.7	11.37
TGME49_202240	0.87	0.49	1.05	1	1.17	1.17	1.48	1.25	1.3	0.86	2.79	0.82
TGME49_202250	4.37	3.6	4.09	3.45	3.19	3.85	4.35	5.44	4.01	4.52	4.2	5.75
TGME49_202255	11.85	12.54	8.54	9.55	12.36	12.57	15.3	16.06	12.44	10.75	14.8	12.99
TGME49_202260	0	0	0.28	0.17	0.23	0.8	0.77	0	0.89	0	0	0
TGME49_202280	40.39	44.41	56.67	41.65	44.7	38.87	44.01	42.8	46.25	47.76	37.23	44.88
TGME49_202285	5	3.93	3.38	2.59	2.87	3.3	4.05	3.09	2.63	1.83	3.98	4.66
TGME49_202290	12.79	15.93	13.94	9.74	10	12.39	13.32	14.42	14.99	26.02	13.44	23.64
TGME49_202300	12.1	11.18	12.17	11.18	12.15	11.37	14.74	19.36	13.18	19.58	23.95	20.11
TGME49_202310	42.54	50.22	53.57	38.23	33.32	40.19	35.31	25.11	38.43	32.81	27.33	37.23
TGME49_202340	7.01	6.72	4.82	6.05	7.09	6.19	6.47	4.17	5.89	11.5	16.31	27.05
TGME49_202350	1.31	3.55	1.27	1.52	1.13	1.96	2.22	2.09	2.77	8.07	9.87	4.74
TGME49_202360	0.95	0.52	0.74	0.81	1.09	1.82	1.33	0.55	1.92	3.02	0.87	2.3
TGME49_202370	9.5	9.58	8.63	11.49	10.52	11.59	14.01	12.59	11.88	16.76	14.85	19.26
TGME49_202375	0.93	0.7	0.75	0.9	0.87	0.88	1.57	1	1.16	1.22	0.59	0
TGME49_202380	18.61	24.02	17.72	21.12	14.7	22.94	30.35	19.31	27.72	26.58	29.75	17.46
TGME49_202390	38.63	47.6	31.55	41.74	31.84	44.82	61.62	47.61	58.17	58.83	68.96	57.51
TGME49_202400	3.01	3.68	3.04	4.76	4.93	4.24	6.99	6.71	4.73	5.56	8.58	6.14
TGME49_202410	6.18	5.62	7.7	6.23	4.79	4.28	8.75	5.45	7.03	11.04	7.3	6.91
TGME49_202420	8.44	10.48	10.57	11.03	7.23	8.25	13.09	15.51	14.14	12.39	5.97	14.45
TGME49_202430	6.16	5.2	3.91	4.92	4.95	6.35	8.77	10.88	7.54	6.83	3.95	5.21
TGME49_202440	0	0.44	0.31	0.66	0.5	0.44	0.63	2.11	1.22	0	4.43	1.95
TGME49_202445	0	0.54	0	0	0.62	0.55	0.53	1.74	0	0	0	0
TGME49_202450	18.79	21.06	18	18.57	18.37	19.47	19.83	25.76	22.87	34.06	28.74	33.68
TGME49_202460	1.11	1.81	1.73	2.25	1.74	2.13	3.3	2.27	1.57	2.82	2.04	3.14
TGME49_202470	13.04	12.28	15.18	12.28	10.54	13.44	14.57	11.37	17.84	18.2	17.38	12.68
TGME49_202480	27.03	25.65	31.47	20.51	17.94	22.66	23.74	27.72	25.54	17.67	22.36	24.34
TGME49_202490	0.29	0.4	0.42	0.55	0.44	0.33	0.95	0.86	1.18	0.64	1.1	0.16
TGME49_202500	105.86	129.64	119.71	102.11	89.33	83.06	146.04	115.97	135.76	117.87	108.62	128.18
TGME49_202510	6.98	9.94	6.89	8.47	7.88	6.22	9.58	11.39	17.44	25.18	13.65	23.74
TGME49_202520	36.37	40.18	54.47	32.75	26.79	36.45	37.34	31.49	35.47	45.41	42.05	38.17
TGME49_202530	32.28	49.74	48.07	28.64	25.77	30.62	31.63	29.77	28.69	44.16	41.5	39.33
TGME49_202540	16.84	15.89	21.24	14.94	12.05	14.35	19.03	14.97	18.2	15.56	15.08	13.73
TGME49_202550	0.26	0.49	0.4	0.27	0.44	0.49	0.13	0.3	0.39	1.22	1.05	0
TGME49_202568	11.48	12.33	13.64	12.84	10.49	11.06	12.12	15.49	11.79	13.96	12.81	11.64
TGME49_202572	0.93	1.96	2.59	0.33	0.38	1.31	0.76	0.85	0.29	0.46	0	2.94
TGME49_202580	61.28	64.17	65.29	52.71	46.52	54.55	41.66	40	44.72	33.16	36.86	38.55
TGME49_202590	3.92	4.05	3.62	5.12	4.28	4.85	3.24	4.38	5.37	5.62	6.65	5.85
TGME49_202600	0.53	0.58	0.8	0.7	0.16	0	0	0	0	0	0	2.28
TGME49_202610	33.64	35.72	42.85	33.26	25.5	37.74	29.16	22.14	33.74	25.94	22.03	25.87
TGME49_202620	536.05	519.73	484.42	531.06	552.94	540.95	446.33	437.01	457.54	444.68	391.17	452.27
TGME49_202630	13.44	13.65	17.01	13.09	8.71	11.35	16.45	10.22	13.57	14.44	18.61	17.59
TGME49_202640	1.34	0.75	1.12	1.35	0.99	0.86	0.79	1.61	0.76	1.91	1.38	0.61
TGME49_202650	7.75	9.14	8.67	7.17	6.76	7.9	8.8	11.93	10.62	10.07	16.57	10.17
TGME49_202680	34.59	34.14	35.03	37.96	29	37.13	35.72	35.02	35.45	41.09	49.5	46.29
TGME49_202690	9.98	11.97	12.41	13.69	11.04	10.95	9.97	11.65	10.44	11.41	17.15	12.08
TGME49_202700	3.64	5.46	6.48	5.44	4.95	6.08	5.48	5.73	5.56	6.9	5.28	6.2
TGME49_202720	0.82	0.78	1.63	0.74	0.93	0.9	0.91	1.25	1.05	0.58	0	1.24
TGME49_202730	2.08	2.13	3.28	1.76	1.46	2.38	1.9	3.64	1.85	2.49	1.6	0.7
TGME49_202735	0.04	0	0	0	0	0	0	0	0	0	0	0
TGME49_202740	1.72	1.15	2.46	1.59	1.99	1.38	2.58	2.19	1.99	2.23	1.93	1.7
TGME49_202750	3.15	4.53	3.73	4.65	2.5	3.64	3.22	3.59	2.52	2.41	1.49	1.31
TGME49_202760	7.5	8.09	8.98	7.47	8	8.03	6.01	3.38	5.02	6.74	4.88	0.86
TGME49_202770	79.48	90.47	113.67	67.24	62.94	69.62	83.93	78.41	77.48	111.95	82.36	89.45
TGME49_202780	26.33	24.47	29.07	24.35	17.8	24.33	28.04	23.23	27.8	31.11	14.67	17.65
TGME49_202790	5.78	4.07	9.59	7.09	6.08	5.71	6.37	5.02	5.52	9.34	11.21	6.89
TGME49_202800	35.43	34.34	26.59	28.4	27.89	21.26	23.85	45.98	22.9	17.17	27.03	27.43
TGME49_202810	12.59	11.3	15.23	9.83	10.86	7.46	8.06	14.71	7.5	11.31	9.55	11.99
TGME49_202820	34.23	44.2	42.39	37.76	30.51	34.76	40.4	40.34	38.83	28.27	33.85	27.54
TGME49_202830	167.89	168.56	161.45	201.99	205.73	185.97	172.49	192.04	166.13	104.45	150.84	136.37
TGME49_202840	64.57	66.36	85.61	56.75	47.99	56.06	62.75	50.57	59.01	73.77	47.29	52.92
TGME49_202850	1.25	1.19	2.45	1.84	1.06	1.66	1.33	1.48	1.17	1.84	1.66	2.34
TGME49_202860	0	2.12	3.33	0	0	0	0	0	0	0.83	0	4.67
TGME49_202870	8.32	8.47	6.85	7.16	7.55	7.39	10.64	10.51	8.93	6.57	5.4	8.51
TGME49_202880	0	0.12	0	0.1	0	0.06	0.11	0.25	0	0	0	0.51
TGME49_202890	17.54	16.46	16.95	16.03	14.07	16.56	17.68	13.2	19	13.67	15.57	13.7
TGME49_202900	5.5	7.97	9.02	4.8	3.73	4.43	7.1	6.93	8.44	11.41	16.5	13.66
TGME49_202920	4.44	4.95	4.07	4.69	3.6	5.84	7.66	6.7	7.6	9.16	6.56	11.92
TGME49_202930	16.14	20.92	21.2	11.76	10.84	15.36	12.83	13.68	21.73	22.78	25.12	29.21
TGME49_202940	22.42	27.25	23.26	26.34	19.89	29.86	35.84	24.34	30.36	44.19	39.48	44.22
TGME49_202950	1.27	1.35	1.37	1.58	0.97	1.49	2.42	1.87	2.59	3.33	1.94	2.88
TGME49_202960	1.04	2.71	0.96	1.78	1.52	1.98	3.7	1.53	3.84	3.96	2.47	6.03
TGME49_202970	11.17	10.83	11.2	13.83	9.29	14.63	18.69	14.77	18.88	18.05	17.99	17.22
TGME49_202975	2.21	3.46	2.67	1.83	3.69	2.28	2.31	5	3.86	4.19	2.69	4.74
TGME49_202980	2.92	4.27	4.01	2.23	1.9	3.38	4.85	2.4	5.07	12.23	11.67	9.65
TGME49_202990	61.63	58.32	47.26	59.72	69.62	66.7	61.99	53.55	63.75	59.78	73.05	55.7
TGME49_203000	17.02	18.19	14.11	15.47	13.99	13.55	14.26	17.88	15.84	6.63	13.43	10.97
TGME49_203010	7.59	5.71	9.65	5.1	3.87	5.79	9.91	7.04	8.67	10.22	8.63	10
TGME49_203020	4.08	4.78	5.71	4.45	4.34	4.37	7	4.18	5.53	4.34	5.82	3.94
TGME49_203030	45.73	62.75	54.71	48.84	47.21	47.6	61.7	65.72	57.49	62.2	49.4	69.96
TGME49_203040	9.74	9.54	11.92	5.5	2.81	5.42	7.44	3.48	4.52	2.84	5.14	4.52
TGME49_203050	11.92	10.57	14.71	12.17	9.67	12.32	12.22	10.06	10.96	10.1	12.97	13.6
TGME49_203060	201.31	204.52	165.73	182.55	192.2	196.32	175.12	177.52	162.5	108.73	134.91	112.55
TGME49_203080	13.82	14.98	12.01	13.09	16.81	12.71	17.27	19.9	18.15	22.79	33.78	28.28
TGME49_203090	1.19	2.11	1.64	1.36	1.83	1.15	2.89	1.89	2.35	1.85	2.67	3.13
TGME49_203100	0	1.21	0	2.59	0.69	0	0	1.29	0	4.27	0	0
TGME49_203110	5.14	6.28	4.34	10.35	9.7	9.12	10.64	14.47	10.15	12.35	12.94	22.29
TGME49_203120	1.2	0.43	0.93	1.49	0.87	2.18	2.3	3.72	2.17	7.59	9.88	5.79
TGME49_203135	5.84	5.52	5.41	8.34	7.62	9.73	9.64	8.89	10.53	9.73	9.3	9.33
TGME49_203150	5.93	6.72	8.79	5.02	4.09	4.7	6.06	6.62	6.6	9.19	10.19	8.16
TGME49_203160	30.2	33.43	33.42	28.14	25.02	29.9	35.95	35.94	35.02	39.91	29.66	32.83
TGME49_203170	17.66	17.06	24.17	27.23	20.87	18.98	27.44	18.7	22.45	21.86	24.71	24.44
TGME49_203175	0	0	0	0	0	0	0	0	0.73	0	0	0
TGME49_203180	3.39	2.45	5.01	2.55	2.82	2.74	4.21	2.74	2.88	3.01	3.66	2.15
TGME49_203200	30.98	32.17	35.78	33.89	26.15	35.23	36.72	27.87	45.45	44.77	36.07	37.84
TGME49_203220	10.04	10.58	13.03	8.8	6.64	8.26	12.06	12.16	11.22	15.39	11.13	15.82
TGME49_203230	0.45	0.73	0	0.52	0.98	0.37	0.7	1.04	1.62	0.85	0	1.08
TGME49_203240	10.85	10.61	11.39	11.48	7.33	11.41	14.71	10.98	13.15	15.03	10.17	10.58
TGME49_203250	6.88	6.6	8.52	8.38	7.28	9.38	11.89	9.22	16.14	23.08	22.49	22.34
TGME49_203260	0.15	0	0.13	0.1	0.07	0.06	0.41	0.2	0.54	0.43	0.31	0.27
TGME49_203270	1.19	1.02	0.97	0.83	0.98	0.63	1.2	0.73	1.14	1.59	1.72	1.01
TGME49_203280	42.75	46.87	48.57	37.75	40.42	38.01	39.41	37.8	43.6	58.15	48.82	50.78
TGME49_203290	177.43	144.52	121.95	184.89	231.34	157.29	155.39	214.3	154.76	185.51	204.36	196.86
TGME49_203300	367.05	430.21	357.77	309.77	271.12	327.96	260.27	251.62	284.3	146.44	157.47	143.14
TGME49_203310	1595.3	1357.35	1219.11	2097.27	2202.55	2106.29	1705.34	1757.8	1740.26	1397.05	1453.55	1564.1
TGME49_203320	3.53	3.16	5.14	2.47	2.57	2.78	2.67	3.06	3.27	4.7	2.54	2.1
TGME49_203330	0.91	0	0	1.18	0	0.78	0	0	0	0	1.57	4.5
TGME49_203340	0.59	1.45	0.69	1.04	1.67	1.3	1.09	1.9	1.44	2.26	4.89	2.87
TGME49_203350	3.08	2.34	2.15	1.36	1.25	2.44	4.19	3.76	3.91	2.34	5.07	8.18
TGME49_203358	28.11	34.08	36.42	23.14	23.15	21.02	20.01	24.78	25.78	26.66	44.74	35.25
TGME49_203362	20.56	25.06	22.09	15.28	14.94	17.48	15.51	20.43	19.81	20.25	24.95	17.17
TGME49_203370	26.32	30.19	36.16	21.06	17.05	22.44	27.14	20.31	22.66	29.16	29.38	30.36
TGME49_203375	0	0	0	0	0	0	0.36	0	0	0	0	0
TGME49_203380	14.86	17.82	21.66	14.22	13.94	17.15	16.08	10.91	14.49	18.8	7.87	14.48
TGME49_203390	29.1	25.65	30.48	26.53	21.58	26.03	32.63	29.53	38.74	39.9	39.43	32.99
TGME49_203400	25.66	28.66	27.23	22.58	22.82	20.22	30.52	23.33	29.61	27.01	26.98	15.26
TGME49_203420	16.1	10.96	18.34	16.44	12.65	14.98	20.33	16.87	14.25	11.5	14.47	10.76
TGME49_203430	4.61	9.19	5.33	3.95	3.17	3.77	3.67	5.88	14.4	0	0	8.26
TGME49_203440	0.33	0	0.58	0.35	0.46	0.14	0	0.86	0	0	0	0
TGME49_203450	2.98	3.31	3.95	2.27	6.23	3.33	3.19	6.14	3.19	3.09	3.35	3.93
TGME49_203460	8.17	16.73	5.4	9.59	7.48	4.77	7.43	3.97	4.16	6.64	19.31	0
TGME49_203470	0	0	0	0	0	1.88	0	0	1.22	0	10.64	0
TGME49_203480	10.14	8.71	13.71	9.48	8.47	9.14	11.18	12.45	8.77	13.04	9.18	13.28
TGME49_203490	2.5	2.71	1.94	2.99	2.64	3.41	3.6	3.63	2.64	3.56	7.72	8.3
TGME49_203500	7.05	6.76	8.95	10.62	7.35	10.49	11.31	14.22	16.24	10.94	13.18	10.43
TGME49_203505	0.21	0	0	0	0	0	0.33	0	0.19	0.61	0	0
TGME49_203510	11.92	12.51	15.69	9.53	8.43	9.71	11.86	13.9	11.91	19.17	12.65	19.74
TGME49_203520	1.48	1.17	1.16	0.95	1.01	1.31	1	1.18	1.23	1.13	0.98	1.16
TGME49_203540	48.35	45.31	67.28	52.31	35.87	53.3	55.47	41.82	59.88	47.06	38.88	39.13
TGME49_203560	0	0	0	0	0	0	0	0	0	0	0	0
TGME49_203570	20.46	26.3	17.23	17.85	22.51	18.61	19.37	23.05	18.9	12.47	17.3	19.49
TGME49_203580	0.74	0	0	3.58	2.63	5.04	3.31	4.16	5.04	7.99	14.12	4.24
TGME49_203590	0.22	0	0.52	0	0.42	0.37	0.71	0.39	0	0	0	0
TGME49_203600	16.92	22.32	17.84	16.77	13.54	15.95	26.51	20.19	26.98	43.44	35.2	48.25
TGME49_203610	11.09	9.29	14.68	11	10.24	12.72	18.61	10.81	15.17	14.51	17.48	17.16
TGME49_203620	6.41	8.74	11.92	3.83	3.49	3.55	6	7.39	6.37	7.65	8.51	7.48
TGME49_203630	597.58	641.87	517.68	692.99	777.24	560.8	296.81	561.09	489.08	344.7	560.48	402.94
TGME49_203665	1.12	0.94	1.79	0.94	0.85	0.92	1.29	1.04	0.77	1.83	1.09	0.82
TGME49_203682	20.57	14.63	25.56	13.43	11.34	14.29	12.63	11.59	13.51	17.57	15.32	12.68
TGME49_203685	31.33	28.17	30.41	17.38	16.89	17.99	22.97	23.71	18.7	33.17	30.12	17.54
TGME49_203688	78.14	100.09	90.03	60.62	55.96	56.2	81.55	85.96	70.39	98.87	120.15	110.56
TGME49_203690	10.65	11.28	13.08	9.41	6.36	7.46	11.34	7.84	9.39	9.06	7.96	8.36
TGME49_203700	8.98	10.74	8.09	14.55	14.28	14.71	19.69	13.86	15.96	15.43	26.51	20.85
TGME49_203705	0	1.45	0	0	0	0	0	0	0	0	0	0
TGME49_203710	2.25	2.01	3.82	2.19	1.61	2.29	3.76	2.54	3.52	6.52	5.62	3.67
TGME49_203720	40.05	34.08	28.07	44.55	60.37	46.36	50.43	63.65	49.35	35.01	60.97	42.71
TGME49_203730	1.19	0.73	0.87	0.99	0.91	0.98	0.7	0.65	1.62	1.7	2.45	0.54
TGME49_203735	0	0	0	0	1.01	0.3	0	0	0	0	0	0
TGME49_203740	17.91	18.63	18.47	17.65	17.21	21.99	20.46	20.78	25.59	27.71	18.1	25
TGME49_203750	0	0.32	0.4	0.14	0.32	0.28	0.38	0.34	0	0.28	0.4	0
TGME49_203760	2.39	2.38	2.84	3	3.43	3.91	4.05	3.23	4.15	4.16	6.01	6.7
TGME49_203770	3.41	6.16	2.79	6	2.48	4.86	8.71	6.16	7.32	7.9	8.31	7.31
TGME49_203780	5.78	8.64	8.35	4.25	3.73	3.72	6.59	5.17	6.24	8.98	7.08	8.66
TGME49_203790	121.05	119.42	100.49	147.5	151.92	142.9	167.47	173.24	163.42	147.46	154	139.37
TGME49_203800	12.12	15.14	18.12	17.03	13.1	16	24.72	16.42	21.48	24.26	26.41	24.06
TGME49_203810	37.01	39.26	26.17	30.75	22.92	31.8	36.48	26.63	32.95	37.42	35.25	47.59
TGME49_203815	208.74	219.79	167.45	201.83	231.77	199.01	161.21	193.36	183.73	124.9	148.47	150.69
TGME49_203820	18.57	22.36	19.14	18.64	14.05	18.05	28.23	19.85	22.34	28.66	23.12	22.36
TGME49_203830	1.86	1.62	2.35	1.37	0.87	0.95	1.35	1.21	0.84	0.38	1.36	1.2
TGME49_203840	7.34	7.72	11.85	6.99	6	6.5	8.51	7.8	7.03	11.68	8.26	6.61
TGME49_203860	18.72	18.04	25.71	16.14	14.79	15	16.12	15.43	16.78	17.37	21.77	18.42
TGME49_203870	32.13	27.39	30.19	30.78	36.04	30.79	33.91	46.41	36.26	25.42	39.13	29.19
TGME49_203875	1.55	3.9	1.84	0.65	1.69	0.78	0	5.84	5.38	0	0	8.17
TGME49_203890	29.16	29.5	33.37	26.95	22.04	26.91	28.37	25.31	24.78	19.17	20.87	18.29
TGME49_203900	0	0.17	0	0	0	0	0	0	0	0	0	0
TGME49_203910	10.41	11.24	12.5	10	8.13	9.16	14.47	12.39	10.7	12.17	9.87	13.39
TGME49_203930	52.15	57.04	69.82	38.78	36.25	28.76	54.59	52.7	54.77	51.87	35.6	38.74
TGME49_203940	0.59	0.89	0.46	0.76	0.51	0.57	1.4	1.3	1.08	1.13	1.63	1.43
TGME49_203950	4.25	3.25	4.39	4.54	3.54	4.07	4.96	4.54	4.14	5.95	2.87	2.75
TGME49_203960	1.09	0.11	0.79	0.76	0.83	1.06	1.38	1.19	1.85	1.93	3.35	1.48
TGME49_203970	0.61	0	0.29	0	0.69	0.2	1.35	0.86	1.33	0.7	1.01	1.78
TGME49_203980	36.69	37.4	49.93	30.22	25.36	29.15	34.79	28.04	29.36	30.78	28.22	33.92
TGME49_203985	0	0	0	0	2.04	0	0	0	0	0	0	0
TGME49_203990	6.28	9.6	13.11	9.02	8.47	8.16	16.24	11.25	16.04	23.12	10.64	12.02
TGME49_204000	3.5	3.53	6.1	2.43	2.85	5.01	2.76	3.02	7.88	2.49	0	6.31
TGME49_204010	8.35	7.12	6.22	7.55	7.18	9.19	8.81	8.35	8.43	10.91	12.4	10.9
TGME49_204020	592.23	528.76	507.3	602.38	702	556.57	430.23	544.62	442.67	461.46	537.97	506.79
TGME49_204040	0.25	1.4	0.43	0.86	0.69	0.8	1.16	0.64	0.89	0	4.04	1.78
TGME49_204045	0	0	0	0.45	0	0.54	0	0	0	0	0	0
TGME49_204050	1202.04	1392.28	1376.28	1120.37	953.32	1158.84	1114.56	944.45	1187.33	971.44	844.77	966.08
TGME49_204055	0	0.76	0.55	0	0	1.94	0	0	0	2.69	0	0
TGME49_204060	25.23	26.76	26.35	25.63	19.89	19.52	21.84	24.87	26.6	24.87	37.61	24.42
TGME49_204070	44.25	53.86	52.31	46.86	38.71	49.72	51.77	40.76	44.48	42.13	32.85	34.94
TGME49_204080	18.31	17.17	25.98	16.19	12.66	19.85	16.61	16.39	19.79	14.93	10.36	9.88
TGME49_204100	4	1.79	4.24	3.5	2.27	3.41	3.39	3.42	3.01	2.88	2.64	3.11
TGME49_204110	0	2.17	0.94	1.06	0	0	1.79	1.86	1.06	0.69	2.41	13.08
TGME49_204120	13.67	20.24	16.71	13.9	11.67	12.3	12.96	13.21	12.75	11.56	11.14	17.64
TGME49_204130	219.22	239.76	276.83	237.35	185.79	246.15	241.44	187.02	253.36	190.97	154.1	168.98
TGME49_204140	0.97	1.75	3.01	1.29	1.29	1.15	1.84	1.46	1.34	2.48	2.48	3.89
TGME49_204150	6.22	2.7	10.78	3.76	2.72	5.09	6.51	6.26	3.75	10.22	2.28	1
TGME49_204160	19.5	22.75	25.1	14.54	11.37	14.41	18.91	17.56	16.34	22.25	18.04	19.34
TGME49_204270	10.33	6.27	6.87	6.42	4.85	5.91	7.2	5.43	6.84	4.2	6.75	4.16
TGME49_204280	17.33	20.58	24.74	17.02	13.14	15.91	21.93	18.9	17.32	23.66	14.22	17.89
TGME49_204290	13	7.37	18.88	11.16	10.29	11.43	14.97	13.72	9.94	12.22	9.82	12.95
TGME49_204300	3.82	2.78	3.68	3.31	2.35	3.02	4.76	2.98	2.15	3	3.25	3.82
TGME49_204310	16.04	14.4	16.58	15.13	10.38	12.97	14.36	12.84	15.46	13.5	11.57	9.32
TGME49_204315	2.99	0.48	3.47	2.7	0.84	4.64	2.82	3.11	1.62	0	2.46	0
TGME49_204320	35.7	36.55	40.37	33.13	26.92	30.89	39.63	29.31	38.89	63.59	51.36	42.01
TGME49_204325	0.77	1.66	1.78	1.42	3.58	1.88	1.2	0.89	0.46	0	0	1.85
TGME49_204330	0.51	0.42	1.49	2.32	1.67	1.47	0.4	0.44	0.93	0	0	1.85
TGME49_204340	182.97	195.83	197.25	176.25	153.82	182.38	169.18	147.87	172.48	137.46	141.11	139.62
TGME49_204350	2.58	2.05	3.91	3.94	2.36	3.48	4.89	4.81	4.02	3.07	2.96	5.21
TGME49_204360	54.9	60.57	59.24	54.53	54.96	53.6	55.46	50.3	51.02	35.53	43.63	43.19
TGME49_204370	33.82	35.83	31.39	34.85	30.29	31.84	34.84	35.8	34.27	44.94	29.43	36.66
TGME49_204380	0.19	0.39	0.34	0.15	0.17	0.26	0.41	0.18	0.58	0.3	0	0.19
TGME49_204390	1.41	1.37	0.33	1.37	0.79	2.07	2.65	4.39	1.52	1.6	0	2.03
TGME49_204395	0.53	0.52	0.62	0.6	0.2	0.44	0.67	0.56	0.58	4.26	0	0
TGME49_204400	197.12	215.94	187.49	191.93	210.94	168.76	163.34	181.27	170.52	196.24	199.49	171.36
TGME49_204410	3.44	3.53	4.6	3.98	2.63	3.62	4.06	4.52	4.01	5.56	5.24	3.39
TGME49_204420	28.69	25.09	18.69	27.35	34.56	27.79	34.14	46.68	31.48	35.42	46	46.85
TGME49_204440	7.4	8.94	7.84	8.21	7.01	7.93	8.82	8.64	9.95	11.83	7.37	6.33
TGME49_204460	23.98	21.99	20.78	27.12	33.67	27.78	32.9	35.99	32.19	39.61	40.38	30.38
TGME49_204468	3.16	5.17	3.4	8.03	9.25	6.6	10.34	8.04	11.19	14.98	22.9	23.93
TGME49_204472	0.97	0.78	0.56	1.01	2.7	0.79	0.76	3.34	0.87	2.75	7.97	10.46
TGME49_204480	28.38	28.82	30.26	23.27	20.94	27.27	32.5	25.46	30.41	32.31	27.71	31.55
TGME49_204490	2.9	3.6	12.11	2.15	9.47	3.95	5.22	9.03	6.34	12.64	0	5.06
TGME49_204500	9.76	7.77	7.54	6.08	6.97	7.82	7.49	9.25	9.81	10.87	20.96	15.37
TGME49_204510	27.84	33.7	31.5	25.9	24.53	27.34	33.07	33.62	31.49	32.48	33.07	24.51
TGME49_204520	39.35	48.66	41.18	27.29	30.67	35.58	40.95	45	43.67	45.99	51.25	41.23
TGME49_204530	2443.77	2270.79	1803.75	2146.28	2527.24	2189.4	1828.7	2172.75	1846.44	1826.76	1971.1	2234.68
TGME49_204540	20.36	18.84	13.87	18.98	26.71	21.99	14.99	13.17	19.2	17.78	16.05	20.72
TGME49_204550	1.05	2.28	2.28	1.17	1.64	1.43	1.97	2.56	3.05	3.19	5.76	3.55
TGME49_204560	21.24	23.22	22.66	20.32	20.9	19.65	18.71	19.38	18.95	21.1	22.02	19.18
TGME49_204870	1.08	0.5	0.36	0.54	0.72	0.38	0.73	0.8	0.28	0	2.54	0
TGME49_204880	9.02	9.97	12.99	8.42	5.36	7.16	10.58	10.69	9.24	10.19	7.36	8.97
TGME49_205000	28.63	29.74	32.7	26.22	21.58	27.18	35.48	30.47	35.02	41.87	45.7	44.76
TGME49_205010	14.82	16.84	20.46	15.57	12.1	13.72	18.37	17.31	17.04	23.58	19.14	22.9
TGME49_205020	21.17	25.75	20.88	18.19	16.86	14.7	20.51	14.29	17.83	14.73	11.8	11.47
TGME49_205030	70.56	80.7	76.56	61.58	56.6	59.39	69.7	61.01	70.75	60.44	69.2	57.6
TGME49_205040	25.51	24.53	30.45	23.45	18.41	22.02	28.01	21.94	32.02	27.83	31.13	27.6
TGME49_205050	119.84	108.07	103.52	123.39	121.79	133.3	91.62	90.52	91.86	77.79	75.96	83.84
TGME49_205060	0.4	1.31	0.7	1.01	1.26	1.1	2.1	1.52	1.58	1.52	1.65	0.48
TGME49_205070	0	0	0	0.11	0	0	0	0	0	0	0	0
TGME49_205080	0	0	0	0	0	0.32	0	0	0	0	3.18	0
TGME49_205090	0.29	0	0.17	0.2	0.41	0.48	0.46	0.76	0	0	2.4	1.05
TGME49_205100	3.27	3.23	1.77	2.85	3.39	2.96	5.13	3.66	3.38	2.66	3.84	0.84
TGME49_205110	5.93	8.69	6.88	5.97	7	8.82	6.8	9.3	8.73	9.2	13.33	3.88
TGME49_205120	2.88	2.01	2.16	2.27	1.69	2.15	1.77	2.24	3.17	1.76	3.39	2.24
TGME49_205130	11.68	12.65	12.09	11.83	9.74	10.43	12.36	11.75	14.5	8.39	7.51	10.64
TGME49_205140	5.93	5.54	5.35	5.04	8.12	7.2	6.9	6.15	7.64	9.47	8.16	6.51
TGME49_205150	4.2	6.73	4.05	6.15	4.93	6.56	7.52	7.79	6.67	4.86	2.16	2.38
TGME49_205160	5.26	5.97	4.12	2.38	1.95	2.24	3.46	2.47	2.16	4.53	6.55	4.16
TGME49_205170	408.75	410.7	338.31	318.06	291.32	325.8	337.35	338.8	334.13	371.92	438.24	468.03
TGME49_205180	112.8	118.87	95.5	100.21	97.74	98.07	106.77	97.94	109.33	116.64	125.23	121.36
TGME49_205190	12.45	12.78	14.4	9.62	8.31	9.02	12.03	9.62	13.85	17.04	13.92	12.26
TGME49_205200	11.28	11.4	15.84	13.13	10.52	15.13	14.67	11.87	14.66	20.49	15.14	12.75
TGME49_205210	14.48	15.62	14.57	10.33	9.91	6.84	8.8	11.66	8.21	14.12	13.18	0
TGME49_205220	8.59	9.91	10.69	8.57	9.17	9.42	11.73	10.33	11.4	9.54	12.88	14.26
TGME49_205230	0.4	0	2.07	0.99	0.33	0.3	1.94	0.56	1.35	0	0	0
TGME49_205240	7.64	7.42	5.1	5.35	4.97	5.55	6.03	6.98	7.59	6.22	5.17	6.62
TGME49_205250	172.95	180.3	217.91	150.47	131.31	138.37	193.51	159.19	198.78	183.59	211.85	174.78
TGME49_205265	56.68	60.12	62.24	52.02	49.3	50.68	62.1	57.41	60.29	70.05	60.62	68.16
TGME49_205280	98.9	106.67	105.07	105.57	89.84	110.02	108.28	91.03	116.58	76.64	75.86	71.53
TGME49_205290	6.72	7.24	6.71	5.29	4.43	6.98	6.84	7.08	5.27	8.53	5.11	5.66
TGME49_205300	26.74	25.23	24.6	22.57	21.3	22.58	31.84	30.16	27.19	32.02	25.78	35.39
TGME49_205320	72.7	77.59	89.98	70.91	50.77	67.47	88.27	64.53	84.51	104.65	61.58	85.69
TGME49_205330	298.7	314.24	268.18	247.44	276.53	246.41	307.87	313.69	293.19	319.15	346.96	323.83
TGME49_205340	732.3	696.58	582.34	718.19	979.84	698.74	486.85	741.05	555.77	681.53	705	673.36
TGME49_205350	45.82	51.78	46.61	42.33	35.53	40.25	43.62	40.79	52.8	50.35	44.83	41.59
TGME49_205360	8.13	8.13	13.32	6.55	5.09	4.87	9.27	8.13	8.06	9.21	9.39	7.17
TGME49_205370	19.05	22.22	24.1	13.41	9.97	12.07	18.92	12.49	12.65	13.81	14.48	12.74
TGME49_205380	40.06	41.8	56.84	30.75	30.8	31.71	40.71	36.87	47.06	75.66	66.81	62.67
TGME49_205390	15.92	18.74	17.45	13.81	12.3	11.35	15.42	16.66	12.39	15.99	15.42	19.67
TGME49_205398	0.5	0	0	0	0.23	0.2	0	0	0.45	0	0	0
TGME49_205402	0.21	0.67	0.96	0	0.39	0.17	0	0	0.37	0	1.7	1.49
TGME49_205410	0	0.19	0.14	0.49	0.33	0.19	0.19	0	0.21	0	0	0.85
TGME49_205420	0	0	0.23	0.14	0.19	0.33	0.63	0.35	0.73	0	0	4.38
TGME49_205425	1.65	2.66	0	0	0.51	0.45	0.87	0	0	0	0	0
TGME49_205430	46.68	38.49	36.64	50.67	57.75	47.41	59.68	75.52	62.3	72.16	64.66	81.56
TGME49_205440	5.31	5.38	6.74	7.84	5.87	4.45	8.89	8.44	9.63	20.16	5.83	7.69
TGME49_205450	0.47	0.77	0.28	0	0.66	0.58	1.12	1.24	1.29	5.4	3.9	3.43
TGME49_205460	10.79	11.24	8.66	13.46	13.36	12.86	13.3	17.52	9.49	11.32	13.79	15.92
TGME49_205470	114.03	123.8	154.44	133.64	100.5	121.43	146.81	115.01	170.47	199.2	171.73	188.78
TGME49_205480	18.09	17.51	14.24	16.62	15.83	16.01	24.83	20.15	23.61	28.76	37.21	25.99
TGME49_205490	86.97	99.68	112.14	90.05	68.63	84.38	99.41	76.82	112.48	91.51	66.1	86.37
TGME49_205500	12.41	12.81	17.57	20.41	17.75	20.95	21.12	21.38	20.82	35.41	25.4	28.95
TGME49_205510	36.26	43.64	44.76	30.2	26.5	31.9	41.83	35.19	44.2	68.8	71.35	62.79
TGME49_205520	38.82	33.16	33.72	41.76	35.58	40.79	41.66	35.59	45.83	39.85	39.08	41.62
TGME49_205530	18.17	28.39	15.2	12.65	12.67	16.76	16.05	17.08	19.57	11.29	29.01	15.1
TGME49_205540	13.24	14.13	17.19	15.68	12.97	17.18	19.4	16.91	18.23	22.23	19.64	21.48
TGME49_205550	7.08	7.87	10.7	6.76	5.3	8.14	8.42	7.13	4.97	8.87	8.4	7.01
TGME49_205558	186.65	170.27	186.37	197.36	221.78	196.37	159.97	190.9	164.06	198.23	202.58	173.02
TGME49_205562	1.91	1.44	2.04	1.97	1.39	1.73	1.84	1.85	1.82	1.7	1.98	1.6
TGME49_205570	4.16	4.04	3.82	2.8	1.8	2.49	3.51	2.09	3.19	3.65	3.95	2.32
TGME49_205580	17.19	21.25	22.48	24.04	20.32	22.43	27.75	22.49	30.71	32.14	23.58	26.24
TGME49_205590	21.16	21.98	25.15	20.6	22.23	20.93	19.99	20.66	26.05	22.19	23.77	25.11
TGME49_205600	2.2	2.43	2.19	3.24	2.43	3.66	4.43	3.01	3.42	5.81	5.81	2.84
TGME49_205615	1.53	1.53	1.97	1.29	1.11	1.12	1.72	1.26	0.97	3.2	2.43	1.36
TGME49_205625	5.45	4.43	6.03	5.2	5.61	5.44	7.5	6.61	6.26	2.27	3.28	6.74
TGME49_205630	9.23	15.24	8.09	6.95	12.91	8.01	14.57	11.63	15.87	2.53	20.23	31.7
TGME49_205640	6.1	5.85	8.71	4.82	3.33	4.31	7.07	7.51	5.07	6.65	8.59	6.96
TGME49_205650	15.65	17.7	19.28	16.28	13.46	13.96	23.55	22.05	28.1	33.99	35.21	31.04
TGME49_205658	1.11	1.15	0.83	1.08	1.09	1.02	0.87	1.25	0.66	0.82	0.62	0
TGME49_205662	1.06	0.98	1.02	0.84	0	0.39	0.26	1.27	2.23	0.83	5.98	1.05
TGME49_205670	111.69	118.82	111.74	87.64	78.65	81.25	120.02	112.01	106.66	151.78	147.08	129.34
TGME49_205680	109.64	109.17	102.03	98.08	75.14	100.65	103.26	81.61	122.28	93.92	86.19	88.86
TGME49_205690	0	0	0	0	0	0	0	0	0	6.75	0	0
TGME49_205700	97.49	98.11	73.08	85.21	96.88	84.11	80.21	84.79	74.72	86.89	121.48	91.54
TGME49_205710	18.31	15.47	25.46	19.1	14.62	17.72	21.77	21.45	24.55	26.98	37.31	23.97
TGME49_205720	6.7	6.53	2.77	6.34	5.3	4.87	7.47	7.78	5.93	9.32	8.58	12.93
TGME49_205730	1.2	1.42	1.66	2.22	1.54	1.34	3.95	2.86	2.78	4.99	3.6	5.55
TGME49_205740	0.1	0.16	0.62	0.65	0.55	0.44	0.53	0.59	0.53	1.38	0.8	1.05
TGME49_205750	21.5	23.72	29.4	18.32	18.38	16.36	28.83	32.55	32.13	39.72	36.79	41.34
TGME49_205760	0.21	0.33	0	0	0	0	0.32	0	0	0	0	0
TGME49_206290	0	0	0	0.22	0	0.13	0.25	0	0	0	0	0
TGME49_206300	1.9	2.21	2.64	2.02	0.93	2.08	2.84	2.05	4.27	3.09	5.96	5.9
TGME49_206310	1.88	2.15	1.7	2.29	2.48	3.14	4.59	4.98	5.18	4.36	2.87	3.03
TGME49_206320	0.19	0.62	1.44	1.06	0.89	0.7	2.54	1.83	3.28	0.54	3.13	0.69
TGME49_206330	21.72	19.67	29.66	18.43	17.11	21.08	23.98	22.87	21.05	36.53	30.34	29.18
TGME49_206340	95.18	97.71	96.19	91.08	78.98	97.7	99.01	76.43	99.46	60.39	84.65	81.52
TGME49_206350	11.07	13.05	13.02	15.45	17.91	19.41	17.2	20.42	21.78	18.56	11.55	17.73
TGME49_206360	15.96	22.25	15.76	14.2	13.8	14.55	15.65	17.52	15.13	16.78	21.55	26.9
TGME49_206380	4.77	2.96	4.19	3.58	3.18	4.71	5.7	3.69	4.97	2.24	2.61	2.97
TGME49_206390	2.52	2.58	1.54	2.31	1.12	1.41	1.87	3.92	3.12	7.54	8.72	7.67
TGME49_206400	0.56	0.68	1.14	1.37	0.92	0.8	1.98	1.71	1.77	4.78	2.3	2.03
TGME49_206415	1.51	1.31	1.8	1.3	1.09	1.06	2.14	1.78	1.53	2.4	1.15	0.76
TGME49_206430	5.3	6.09	8.51	5.03	4.24	4.3	7.02	7.59	7.13	5.63	5.27	7.76
TGME49_206440	5.8	5.77	6.22	3.56	4.59	6.74	5.84	6	6.55	2.16	1.5	9.24
TGME49_206450	7.36	5.23	8.93	6.29	3.93	5.69	9.05	6.57	7.13	6.44	5.75	2.57
TGME49_206460	10.82	21.6	11.6	11.39	11.78	5.92	17.18	19.07	12.65	13.77	14.28	12.98
TGME49_206470	70.12	58.35	67.92	62.48	49.91	64.58	57.23	49.53	57.59	63.01	58.09	44.16
TGME49_206480	36.52	41.57	42.36	37.73	34.99	37.74	32.19	31.69	38.4	46.7	43.9	48.51
TGME49_206490	0.67	0.36	1.21	1.24	1.32	0.67	1.62	1.03	1.48	1.26	1.83	1.07
TGME49_206500	4.17	4.41	4.31	3.61	3.52	3.92	4.08	3.82	3.31	1.78	2.57	1.13
TGME49_206510	87.6	98.35	112.82	90.16	66.14	90.7	97.39	74.75	101.8	83.55	71.08	77.97
TGME49_206520	0.86	0	0	0	0	0	1.36	1.62	0	0	0	0
TGME49_206540	38.16	43.02	55.95	34.75	32.41	31.27	29.82	27.29	27.69	26.62	20.88	19.21
TGME49_206550	29.1	30.34	35.22	28.37	28.93	29.25	28.69	33.22	26.55	33.64	36.46	27.66
TGME49_206560	0.66	0.36	0.77	0.61	1.23	1.08	0.69	1.53	1.19	0	1.81	0
TGME49_206570	4.66	4.38	4.07	5.34	6.01	4.47	6.85	8.13	5.28	11.6	9.58	15.29
TGME49_206580	0.64	0.7	0.56	0.72	0.3	0.86	1.26	0.75	1	0.71	0.88	0.39
TGME49_206590	45.54	53.98	64.29	39.79	32.86	41.57	54.73	43.65	48.03	63.37	51.35	47.01
TGME49_206600	6.07	5.09	7.71	6.9	6.27	5.42	5.96	7.92	7.45	10.12	5.04	7.11
TGME49_206605	0	3.81	0	0	2.19	0	0	0	2.13	0	0	0
TGME49_206610	0.38	0.78	1.23	0.67	0.18	0.7	1.2	1.33	0.52	0	0.79	0
TGME49_206620	5.65	5.35	5.03	5.39	7.42	5.89	5.96	8.6	4.1	7.02	13.53	6.7
TGME49_206630	8.75	8.98	7.95	8.1	5.41	7.25	9.51	9.71	11.65	7.2	10.82	6.6
TGME49_206640	17.92	22.3	22.54	13.6	11.14	12.68	17.32	14.22	14.59	10.72	14.66	12.91
TGME49_206650	8.09	8.93	9.29	6.79	5.48	8.14	9.74	7.43	10.44	10.04	8.2	10.28
TGME49_206660	7.33	10.55	8.44	5.28	4.8	5.25	8.02	8.79	10.79	7.38	7.53	12.16
TGME49_206670	24.94	28.29	39.05	18.33	15.27	19.4	21.43	24.56	20.77	32.68	26.57	24.7
TGME49_206680	2.27	2.9	1.13	1.13	3.5	1.46	3.06	3.39	2.35	3.7	8.02	1.18
TGME49_206690	38.34	56.43	35.73	33.69	28.49	30.82	58.24	46.09	49.83	76.28	53.72	74.7
TGME49_206695	0	0	0	0	0	1.19	0	0	0	0	0	0
TGME49_206700	0.34	0.27	0.78	0.71	0.95	1.1	1.59	0	1.22	0.96	1.39	2.44
TGME49_206710	9.19	7.21	8.79	6.77	4.62	6.45	9	8.44	9.22	4.67	7.42	4.75
TGME49_206910	0	0	1.81	0	0	0	0	0	0	0	0	0
TGME49_207005	1.09	2.83	1.27	1.52	1.43	2.5	4.11	2.65	2.37	7.45	14.37	4.73
TGME49_207010	6.48	4.11	4.26	4.91	3.69	3.46	6.2	7.34	6.62	6.42	20.9	12.22
TGME49_207015	4.34	3.67	2.83	3.76	3.9	3.84	5.73	9.07	3.77	11.86	24.31	12.57
TGME49_207020	5.49	4.4	10.61	8.19	9.27	6.74	13.07	6.27	0	10.42	7.57	6.57
TGME49_207030	0.48	2.31	2.22	1.99	0.89	1.17	1.5	2.47	1.72	0	0	0
TGME49_207040	39.8	44.94	41.61	41.95	42.46	43.95	45.22	48.3	45.38	32.15	38.89	36.92
TGME49_207050	7.51	6.62	12.16	7.83	7.04	6.36	8.59	3.99	4.84	14.49	4.19	14.75
TGME49_207060	99.21	113.31	113.48	103.3	86.48	88.17	96.79	89.88	110.92	104.73	106.5	112.37
TGME49_207065	0	0	0	0	0	0	0	0	0	0	0	0
TGME49_207070	10.04	9.59	11.92	10.17	9.4	10.16	13.92	6.85	7.84	8.97	3.24	9.97
TGME49_207080	2.8	2.21	2.75	2.46	1.77	2.52	1.57	1.68	2.1	2.28	0.66	2.03
TGME49_207100	1.63	1.91	2.05	1.27	0.98	0.93	2.2	1.82	1.31	1.54	1.49	2.29
TGME49_207110	0.38	0	0.88	0.79	0	1.24	0.6	1.97	0	2.15	3.12	0
TGME49_207120	2.79	3.36	3.74	2.72	2.65	3.34	4.2	3.52	3.46	4.92	5.84	4.34
TGME49_207130	4.66	3.67	1.65	3.46	2.19	2.32	3.44	2.81	5.33	3.23	9.34	2.05
TGME49_207140	3	2.3	1.65	1.08	1.25	1.16	0.57	1.13	1.33	0	0	0
TGME49_207150	8.72	10.53	5.91	6.99	6.04	12.15	16.88	22.51	19.23	10.14	9.8	4.28
TGME49_207160	3.63	6.05	4.08	4.04	2.97	2.93	6.7	4.56	6.24	2.35	3.4	1.99
TGME49_207170	67.14	68.46	62.55	61.87	68.43	61.63	63.92	69.9	78.93	76.21	71.5	86.4
TGME49_207180	3.36	3.28	3.23	2.94	1.3	2.42	2.74	2.97	2.84	4.08	2.21	3.89
TGME49_207200	0.19	0.39	0.28	0.57	0.68	0.55	0.68	0.76	1.14	3.03	1.19	2.1
TGME49_207210	92.71	89.6	74.67	35.83	50.53	36.84	48.45	59.29	78.43	48.16	22.19	33.33
TGME49_207230	24.79	22.77	27.77	15.15	15.6	18.28	26.14	20.7	24.36	35.35	29.47	34.46
TGME49_207240	26.46	25.8	27.82	31.98	37.81	26.37	41.17	45.15	42.02	37.98	46.87	48.33
TGME49_207250	0	0	0	0.17	0	0	0	0.42	0.43	0.67	0	0
TGME49_207350	33.99	29.15	29.55	20.12	21.08	16.07	19.01	27.93	22.71	19.3	36.5	24
TGME49_207360	0.75	0	0	0.52	2.09	0	0	1.3	0	0	6.23	10.86
TGME49_207370	13.78	14.8	11.95	10.81	7.91	8.78	13.28	12.06	13.42	14.26	18.93	16.04
TGME49_207390	2.05	2.13	2.17	2.67	3.94	2.83	4.68	6.18	3.55	2.66	4.61	2.7
TGME49_207400	398.33	382.96	357.41	434.16	404.62	420.86	367.3	333.1	398.17	252.18	239.05	249.97
TGME49_207403	18.04	25.18	14.55	21.65	17.38	14.12	18.63	16.15	7.03	8.93	6.48	5.64
TGME49_207410	38.13	33.95	35.8	41.3	37.96	36.65	42.16	41.83	47.65	32.43	47.25	51.8
TGME49_207420	85.24	102.71	85.66	74.01	66.25	68.97	72.25	69.88	78.15	90.25	125.21	105
TGME49_207430	49.49	54.11	63.05	47.54	45.5	45.32	47.27	49.71	47.93	61.14	63.58	45.18
TGME49_207440	322.71	315.83	336.54	421.87	436.52	400.54	346.96	389.28	375.37	398.51	434.3	394.6
TGME49_207450	11.98	10.08	17.25	17.4	13.5	18.41	17.3	11.72	13.7	14.35	11.24	15.97
TGME49_207460	54.88	52.55	55.8	56.02	66.99	47.31	58.97	70.1	51.1	68.1	71.01	69.52
TGME49_207470	5.03	3.61	3.79	3.82	4.44	4.97	3.95	4.12	3.22	2.53	10.96	4.28
TGME49_207480	148.45	121.03	121.67	169.5	189.87	171.91	147.12	184.63	159.45	167.93	179.96	174.89
TGME49_207590	8.52	6.93	5.42	10.03	8.45	10.95	10.72	15.02	12.02	14.09	18.74	15.06
TGME49_207600	14.7	13.51	9.84	19.19	16.44	21.92	28.95	30.12	29.16	32	47.24	30.21
TGME49_207610	0.16	0	0.18	0.22	0.6	0.39	0.25	0.55	0.86	0	1.31	0
TGME49_207620	18.11	19	22.16	27.93	26.1	19.48	26.88	31.25	27.72	26.07	36.33	28.72
TGME49_207630	1.56	2.54	1.51	3.54	4.02	2.77	5.1	5.44	3.77	5.18	8.56	1.88
TGME49_207640	35.67	27.88	22.54	30.02	36.85	29.12	22.66	32.21	24.46	29.3	32.99	31.81
TGME49_207650	14.81	11.94	12.27	9.67	11.67	14.89	15.02	14.08	13.82	23.19	28.31	13.97
TGME49_207665	9.89	10.54	16.25	16.95	22.35	12.86	18.66	24.46	18.5	17.08	21	15.54
TGME49_207680	17.91	24.25	19.9	20.74	20.08	22.55	25.75	23.39	24.81	13.9	27.91	16.69
TGME49_207690	10.93	12.19	10.69	10.19	10.94	12.03	18.04	12.27	12.76	34.03	20.7	13.66
TGME49_207700	9.91	7.65	7	11	10.65	13.3	15.56	15.56	15.88	22.19	22.74	19.99
TGME49_207710	0.76	0.25	1.06	0.74	1.28	0.75	2.87	3.98	2.21	1.73	1.25	4.41
TGME49_207720	1.51	1.89	2	1.69	1.18	1.9	4.27	2.2	3.57	5.45	5.4	6.21
TGME49_207730	0.39	0.81	0.97	0.73	0.83	1.31	2.17	1.25	2	1.57	3.18	3.2
TGME49_207740	0.57	0.74	0.66	0.16	0.21	0.93	1.07	1.19	1.65	5.17	1.87	2.47
TGME49_207750	123.91	136.75	137.58	131.76	111.27	130.57	122.48	103.8	145.21	75.62	82.3	96.24
TGME49_207760	11.15	11.97	15.57	9.45	9.56	9.47	13.48	13.24	10.24	13.95	12.94	12.4
TGME49_207770	31.53	31.5	41.39	28.87	25.12	28.01	36.19	34.48	36.78	51.01	39	55.94
TGME49_207790	2.53	0	0.53	0.96	0.64	0.56	0.36	1.2	1.66	0	0	3.32
TGME49_207800	14.79	15.17	14.3	13.11	11.62	11.08	13.74	14.47	16.28	33.02	34.64	32.94
TGME49_207820	15.32	16.2	17.95	16.26	14.28	16.15	25.08	20.03	31.59	38.15	25.22	24.96
TGME49_207830	12.42	15.88	13.66	10.24	8.51	12.97	16.78	10.75	14.28	21.92	17.62	14.88
TGME49_207840	863.86	826.51	747.83	882.64	1175.74	822.79	761.33	1036.1	727.91	889.67	1044.5	1088.47
TGME49_207865	191.04	167.65	136.53	191.47	238.47	159.99	163.15	215.21	158.25	144.85	218.37	225.61
TGME49_207875	0.23	0	0	0	0	0	0	0	0	0	0	0
TGME49_207880	21.65	26.13	30.74	19.89	19.74	18.12	25.72	24.12	24.49	26.82	28.3	26.3
TGME49_207900	18.13	22.71	29.17	21.35	16.78	18.21	19.43	21.09	18.75	24.82	24.6	19.85
TGME49_207910	25.12	28.2	33.91	22.04	17.75	21.09	25.68	26.16	24.41	25.11	26.58	30.34
TGME49_207920	31.07	30.06	32.14	23.13	19.76	24.45	25.94	18.15	26.77	19.29	24.57	26.3
TGME49_207930	108.33	87.08	72.83	94.42	118.1	91.36	65.57	88	70.89	63.6	86.02	67.87
TGME49_207940	11.09	17.23	10.92	10.98	9.59	9.18	10.13	12.1	10.81	10.4	16.04	11.46
TGME49_207950	19.42	19.23	18.78	26.72	20.74	23.13	24.18	21.03	23.72	10.05	12.47	16.41
TGME49_207960	7.62	7.44	8.16	5.59	4.93	6.17	7.76	4.65	8.7	6.07	6.27	7.17
TGME49_207965	12.21	10.85	11.83	10.63	9.71	10.46	8.11	10	9.49	8.16	9.23	7.67
TGME49_207970	60.01	51.26	55.3	58.58	73.23	55.1	45.36	67.72	40.58	51.14	40.26	53.6
TGME49_207980	2.04	4.26	2.2	5.29	4.23	4.77	6.17	5.83	4.75	2.49	4.8	3.16
TGME49_207990	6.59	7.46	7.93	5.51	5.52	6.81	7.42	5.63	8.06	7.75	11.21	10.38
TGME49_208010	6.7	4.79	5.62	9.37	8.05	10.31	8.33	9.55	8.3	7.91	6.73	5.33
TGME49_208020	45.47	47.09	50.97	42.12	39.13	41.87	45.66	36.39	42.73	41.57	47.18	42.07
TGME49_208030	704.16	618.05	542.48	801.74	757.76	862.59	563.51	536.21	616.44	354.06	350.71	359.71
TGME49_208040	3.11	3.35	3.32	3.82	3.02	3.62	3.58	2.13	4.58	4.34	5.02	2.94
TGME49_208050	1.04	1.3	1.57	1.04	1.12	0.89	1.08	1.31	1.21	1.76	1.64	1.12
TGME49_208070	2.9	2.64	3.25	1.9	1.5	2.66	2.11	2.96	2.07	2.6	2.45	2.15
TGME49_208080	0	2.89	6.28	0.62	1.66	2.22	0	1.55	0	0	0	12.98
TGME49_208090	4.09	7.21	7.3	6.22	6.94	5.73	8.41	6.34	4.38	5.35	6.66	9.87
TGME49_208200	17.07	13.6	15.16	18.14	17.47	16.45	19.06	15.64	17.81	17.17	19.86	21.23
TGME49_208300	3.89	2.37	1.89	5.54	3.04	3.72	4.07	8.18	2.35	1.84	2.67	7.04
TGME49_208310	29.9	30.1	29.59	28.52	22.1	28.53	27.23	28.05	31.87	39.91	42.58	34.96
TGME49_208320	2.65	2	2.64	2.98	1.24	2.17	2.82	3.46	4.12	4.85	2.34	4.11
TGME49_208340	26.08	26.89	32.4	24.78	20.41	25.94	34.23	28.35	37.84	43.6	32.19	31.88
TGME49_208350	12.64	12.26	14.85	10.89	10.03	10.59	11.16	13.72	15.69	15.47	16.26	14.91
TGME49_208360	3.05	4.01	3.63	2.89	1.97	2.91	2.84	2.66	1.84	3.3	4.18	1.05
TGME49_208370	247.07	239.28	262.51	273.85	237.21	317.11	268.7	233.14	258.44	256.59	209.97	250.25
TGME49_208380	0	0	0	0	0.22	0	0	0	0	0	0	0
TGME49_208390	6.45	7.03	6.58	4.83	6.61	5.23	7.19	8.12	6.75	8.32	6.56	7.7
TGME49_208400	12.95	11.02	19.27	13.47	10.63	13.85	15.79	14.86	12.57	13.85	12.64	10.84
TGME49_208410	14.6	18.58	22.37	11.67	10.47	11.59	13.4	16.07	14.85	21.63	17.92	20.15
TGME49_208420	17.46	18.12	21.53	13.91	12.09	15.41	19.13	16.03	15.07	18.19	24.34	21.78
TGME49_208430	12.32	19.77	10.67	13.67	11.56	11.65	14.61	11.66	15.56	21.56	22.89	20.11
TGME49_208440	38.58	45.01	45.36	37.98	36.66	37.84	35.66	33.2	36.36	53.74	43.01	42.15
TGME49_208450	1001.46	924.79	740.92	942.26	991.55	954.33	737.51	775.36	768.12	606.35	663.66	598.96
TGME49_208490	13.92	14.95	19.34	13.64	11.47	11.11	12.41	11.96	13.58	21.71	20.93	18.94
TGME49_208500	22.28	24.72	31.44	23.98	20.48	21.5	23.7	18.4	24.77	25.29	22.37	26.42
TGME49_208510	9.63	8.63	11.78	8.98	7.96	7.98	8.33	6.71	6.92	8.58	7.27	4.9
TGME49_208530	10.34	12.37	9.03	12.92	9.06	10.77	10.13	12.2	13.64	16.87	15.01	9.91
TGME49_208540	6.61	8.22	7.7	7.22	6.41	6.14	7.11	7.78	10.78	13.11	11.62	18.3
TGME49_208550	45.45	42.02	51.89	52.79	40.05	60.09	47.54	39.53	57.44	37.85	37.69	37.1
TGME49_208560	3.01	6.02	4.95	4.68	3.16	3.75	4.42	3.53	5.31	9.52	7.25	5.74
TGME49_208570	62.35	66.72	69.3	60.62	50.83	56.57	54.34	53.04	54.02	59.95	65.33	62.92
TGME49_208580	2.36	2.5	3.35	3.49	2.46	3.24	1.8	2.12	4.29	4	1.58	1.39
TGME49_208590	58.32	57.47	64.34	60.78	51.12	54.43	59.74	54.4	60.39	51.18	64.43	81.2
TGME49_208710	2.74	2.5	1.95	2.66	1.59	3.74	4.18	4.02	3.92	6.15	3.56	5.22
TGME49_208718	51.67	73.68	75.62	42.84	41.03	47.47	52.74	38.29	64.21	72.79	67.38	57.99
TGME49_208722	29.18	30.57	38.65	23.78	23.78	22.63	35.53	26.52	18.44	37.88	46.44	29.53
TGME49_208730	29.97	38.32	37.72	19.72	6.41	26.03	27.31	18.72	33.61	2.43	7.01	9.87
TGME49_208740	140.61	141.73	111.32	109.5	105.68	115.1	137.5	132.55	140.05	157.88	188.17	154.17
TGME49_208750	8.18	10.22	5.96	8.48	6.48	7.55	9.76	10.16	8.44	7.93	11.99	11.17
TGME49_208760	2.19	1.52	1.72	2.93	3.83	3.8	5.82	5.12	4.11	5.28	5.95	8.96
TGME49_208770	0.9	0	0	0	2.09	0	0	0	0	0	3.7	0
TGME49_208780	15.89	22.37	19.37	14.94	17.82	14.96	15.11	22.01	16.54	14.95	24.71	12.68
TGME49_208790	9.47	10.82	6.72	13.02	13.1	13	15.49	16.9	10.67	9.71	11.85	10.03
TGME49_208800	30.47	22.72	20.16	32.47	35.19	40.09	34.74	37.03	35.99	54.02	63.15	28.36
TGME49_208810	18.77	22.7	17.46	23.69	28.29	25.04	20.6	23.1	23.53	17.14	18.29	16.11
TGME49_208820	8.34	9.08	9.57	7.27	6.74	6.87	9.63	8.04	9.27	10.22	10.2	12.37
TGME49_208830	92.46	83.31	82.98	78.46	65.03	96.48	87.58	75.94	99.36	130.64	124.51	148.84
TGME49_208842	6.67	10.99	12.56	6.96	7.2	7.61	10.71	9.04	9.03	10.15	8.82	10.99
TGME49_208850	10.93	9.61	16.43	14.6	25.34	17.34	12.16	23.75	13.18	10.37	15	21.41
TGME49_208910	4.09	2.79	4.76	2.36	2.09	2.42	4.25	4.23	2.71	3.2	2.01	3.01
TGME49_208970	31.45	37.39	36.63	30.05	23.84	27.6	30.98	29.68	34.35	30.29	34.51	27.45
TGME49_208980	0.39	0.32	0.46	0.21	0.37	0.24	0.46	0.51	0.18	2.8	0.81	0.71
TGME49_208990	6.01	6.23	8.01	6.81	6.12	5.63	6.82	6.07	7.1	10.4	9.31	8.19
TGME49_209000	0.64	0.09	1.01	0.35	0.3	0.39	0.42	0.65	0.26	0.43	0.35	0
TGME49_209010	1.81	1.47	1.93	1.37	2.26	2.84	1.66	2.62	1.91	4.29	0	5.45
TGME49_209020	0.47	0.76	0.54	0.71	0.29	0.45	0.49	0.41	0.85	0.88	1.28	1.13
TGME49_209030	164.74	161.09	145.66	207.09	185.19	214.4	207.37	193.75	202.83	150.23	162.99	171.22
TGME49_209040	1.65	1.68	2.38	4.71	3.48	4.09	6.57	6.03	5.32	9.4	5.45	8.53
TGME49_209045	2.41	0	0.4	0.48	0.64	0.28	3.25	4.78	2.49	3.92	0	0
TGME49_209050	6.8	5.54	4.07	5.14	4.94	4.86	6.25	9.26	6.83	5.68	9.7	10.18
TGME49_209060	0.24	0.89	0.57	0.55	0.74	0.4	1.33	1.06	1.54	1.38	1	1.76
TGME49_209070	12.57	13.46	11.02	11.15	8.45	11.14	9.05	11.59	9.37	8.42	8.52	11.77
TGME49_209080	9.38	5.22	6.73	6.82	5.42	5.99	5.44	6.27	6.51	4.39	5.29	6.51
TGME49_209090	10.85	10.46	10.07	5.99	4.68	7.7	9.15	6.21	11.69	12.35	5.97	0
TGME49_209095	0	0	0.96	0	0	0.46	0	0	1.12	3.76	0	0
TGME49_209100	11.18	8.41	15.05	12.08	11.02	12.57	14.59	14.74	15.36	16.08	13.92	19.05
TGME49_209108	21.3	28.1	30.41	23.52	21.04	20.44	23.96	22.85	18.19	26.56	22.84	19.09
TGME49_209120	39.29	44.08	42.26	35.82	35.57	39.25	32.62	40.78	38.87	50.63	32.56	55.38
TGME49_209130	1.18	1.49	1.83	2.2	2.22	2.26	4.11	1.94	2.85	2.24	1.62	2.85
TGME49_209140	1.18	1.23	1.28	1.12	2.14	1.31	1.59	1.47	0.92	2.88	4.16	0
TGME49_209150	13.68	11.2	13.1	16.51	10.64	14.3	19.01	17.27	16.62	13.94	14.88	22.03
TGME49_209160	6.7	8.95	6.38	7.12	5.98	5.16	7.38	9.46	7.79	10.13	10.72	5.28
TGME49_209170	29.75	29.3	32.25	20.79	19.31	21.75	25.51	31.4	28.73	29.29	27.96	27.58
TGME49_209180	2.38	2.98	2.77	3.9	2.58	3.45	3.3	4.47	3.98	5.21	3.77	5.96
TGME49_209190	9.75	11.3	12.29	10.27	8.52	9.02	12.25	10.84	12.35	12.92	9.89	10.64
TGME49_209200	17.12	20.04	19.46	13.74	9.81	12.71	20.11	20.01	22.93	14.39	11.78	14.02
TGME49_209210	5.42	5.73	5.78	4.93	4.67	4.57	4.82	4.84	4.09	9.58	3.03	7.86
TGME49_209240	19.68	19.96	21.06	16.1	19.35	18.27	17.64	20.86	20.25	24.63	13.26	26.86
TGME49_209250	44.67	44.34	50.99	40.78	32.87	39.12	60.26	48.8	50.11	52.73	44.73	40.19
TGME49_209260	255.82	267.16	246.02	313.13	297.29	314.24	297.5	282.02	283.88	267.7	219.09	267.07
TGME49_209270	5.5	7.13	7.44	6.08	4.09	5.6	6.38	6.58	5.9	6.65	3.65	5.18
TGME49_209280	3.82	4.32	3.46	3.78	2.45	3.06	5.64	4	3.75	6.14	4.81	2.28
TGME49_209290	268.52	248.35	233.38	279.31	326.62	272.03	235.23	262.3	261.46	283.06	286.22	264.72
TGME49_209300	1.41	1.28	0.73	1.1	1.18	1.93	1.23	1.91	1.14	0	0	1.14
TGME49_209410	1.84	1.97	2.84	2.12	2.27	1.5	0	0	1.1	0	0	4.41
TGME49_209420	140.66	119.23	108.64	144.94	140.14	155.47	119.98	104.06	104.05	96.7	83.25	105.42
TGME49_209430	31.89	39.59	31.48	35.42	27.2	32.4	31.97	29.64	30.53	45.61	38.48	49.53
TGME49_209440	1.5	0.93	1.7	1.58	0.94	1.21	1.71	1.92	1.65	1.34	0.42	1.31
TGME49_209450	14.03	15.68	16.2	12.89	10.52	11.79	16.69	16.16	13.91	17.17	9.95	15.19
TGME49_209460	2.03	1.29	0.82	1.85	1.73	1.23	3.04	2.61	2.71	4.51	7.24	3.19
TGME49_209470	1.07	1.74	1.13	2.24	4.65	3.42	2.59	4.24	4.05	3.87	4	3.52
TGME49_209480	13.04	10.33	11.62	10.61	18.62	8.02	6.75	13.51	9.36	12.71	18.45	12.7
TGME49_209485	27.1	25.06	21.78	32.92	37.22	36.88	43.93	46.59	36.67	43.44	49.64	42.9
TGME49_209490	41.63	39.21	33.47	37.46	26.79	35.72	47.69	37.33	42.67	44.77	49.45	44.21
TGME49_209500	13.6	13.87	20.34	11.3	9.68	10.86	15.47	12.37	14.63	17.65	11.97	12.79
TGME49_209510	61.99	59.72	56.78	87.32	74.69	98.8	69.88	79.89	72.54	60.17	79.41	97.58
TGME49_209515	20.32	15.44	17.82	14.2	20.98	25.63	17.7	13.94	24.17	21.77	16.68	11.76
TGME49_209520	6.15	5.62	6.79	7.03	4.89	6.57	8.9	5.92	6.58	5.41	5.62	6.46
TGME49_209530	5.45	3.28	3.17	5.47	4.78	5.73	4.46	6.82	5.8	6.07	2.93	2.57
TGME49_209540	0.54	0.88	0.44	1.24	1.16	1.37	1.35	0.56	1.27	1.22	0.44	1.17
TGME49_209550	0.25	0.41	0.22	0.58	0.72	0.52	1.2	1	1.73	0	0	0.46
TGME49_209560	2.11	1.03	3.69	1.33	2.37	1.9	1	3.67	1.53	4.81	3.48	1.53
TGME49_209570	24.87	22.1	20.18	21.37	22.06	24.42	21.98	29.57	28.46	41.65	48.74	42.43
TGME49_209580	8.49	8.08	8.21	7.58	7.29	7.86	14.63	11.17	12.91	18.58	13.43	10.88
TGME49_209583	0	0	0	0.19	0	0	0.44	0	0	0	0	0
TGME49_209585	0	0.48	0	0	0	0	0.47	0	0	0	2.44	2.14
TGME49_209590	0	0	0	0	0	0	0.6	0	0.37	1.12	0	0
TGME49_209600	141.95	136.09	138.24	171.84	205.25	154.14	196.73	209.68	161.63	198.16	221.56	197.49
TGME49_209610	0	0	0	0	0	0	0	0	0	0	0	0
TGME49_209620	0.42	0.34	0	0.22	0.13	0.09	0	0.36	0.21	0	0	0
TGME49_209630	1.05	2.68	1.56	1.3	1.2	2.79	4.07	2.7	3.57	5.24	2.07	1.21
TGME49_209640	1.15	0.78	1.45	2.55	1.53	1.57	3.62	1.67	2.44	4.37	6.32	4.17
TGME49_209650	1.17	0.91	1.23	1.09	0.9	0.99	1.36	1.14	0.77	1.32	1.43	0.98
TGME49_209670	5.61	5.34	2.25	4.05	1.81	5.23	3.34	3.7	5.6	5.51	3.19	1.4
TGME49_209680	11.71	15.68	14.44	13.47	11.75	12.75	12.76	11.76	15.97	14.9	7.94	20.94
TGME49_209690	23.12	28.13	20.48	29.42	28.84	31.71	32.06	31.87	34.68	40.37	30.36	45.18
TGME49_209700	1.32	0.8	1.15	2.88	2.01	2.29	4.66	5.16	2.39	3.75	8.14	4.77
TGME49_209710	2.65	3.77	7.52	5.66	8.99	4.2	4.94	5.19	7.49	7.54	9.54	2.4
TGME49_209720	5.19	8.82	9.78	9.48	12.25	6.07	10.88	13.32	8.94	14.08	14.26	10.73
TGME49_209730	5.39	6.39	6.46	5.53	5.55	5.31	10.58	9.5	8.63	14.89	13.34	7.96
TGME49_209740	18.86	23.18	24	15.24	14.8	16.16	20.64	13.95	17.28	26.21	30.68	28.57
TGME49_209755	3.66	4.94	3.8	3.97	4.49	4.19	3.7	4.81	4.59	7.36	5.55	3.67
TGME49_209770	1.28	1.98	1.86	1.25	1.2	1	1.91	2.46	2.9	2.92	2.63	3.25
TGME49_209780	0.48	0	0	0	0	0	0	0	0	2.76	0	0
TGME49_209790	3.72	3.97	4.74	4.39	3.71	2.86	3.28	4.26	2.32	8.61	6.7	13.47
TGME49_209800	22.04	26.96	25.91	23.34	19.67	21.89	29.64	31.19	35.77	50.95	34.63	44.54
TGME49_209810	20.03	12.81	11.88	19.02	22.19	16.36	29.58	22.45	29.11	44.39	48.74	30.81
TGME49_209820	0.84	0.52	0.98	0.66	0.69	0.95	0.99	0.92	0.96	0.6	1.74	3.82
TGME49_209830	4	6.17	3.14	6.64	9.27	6.12	10.15	9.95	6.53	7.75	9.25	5.63
TGME49_209850	13.88	18.69	18.06	14.8	15.89	16.28	20.2	20.71	19.35	19.5	21.5	22.03
TGME49_209860	8.7	7.62	10.85	5.08	5.88	6.2	7.98	5.85	4.48	14.36	6.78	15.24
TGME49_209870	113.23	171.17	136.09	117.36	110.42	106.82	90.5	72.44	98.79	70	82.38	58.91
TGME49_209880	32.96	31.34	41.38	32.72	23.81	32.31	28.85	22.07	28.27	24.91	20.35	22.99
TGME49_209890	40.3	40.82	39.61	40.26	34.03	40.05	47.17	41.94	52.7	47.29	41.03	43.46
TGME49_209900	15.08	11.33	16.46	17.89	18.18	17.29	15.1	23.29	17.4	25.75	17.08	12.28
TGME49_209910	418.74	397.96	342.77	373.51	464.6	357.89	412.82	481.03	409.92	570.7	612.02	635.92
TGME49_209920	0.83	0.9	1.2	0.43	0.78	1.13	1.84	1.8	2	4.32	2.84	5.99
TGME49_209930	32.73	25.15	27.99	32.42	35.36	33.42	48.54	46.87	50.45	46.05	58.76	49.1
TGME49_209940	44	43.91	38.76	40.14	53.71	41.39	38.52	47.01	47.44	44.66	56.73	63.7
TGME49_209950	124.86	146.14	130.24	103.85	101.17	94.62	100.26	113.49	101.81	82.87	81.51	79.84
TGME49_209960	0.57	0.93	1.05	0.63	0.88	0.85	1	0.99	0.97	0.95	1.93	0
TGME49_209970	0.44	0.45	0.6	0.98	0.64	0.69	1.5	0.56	0.72	0.23	1.31	0
TGME49_209985	30.6	30.5	21.69	12.72	9.2	16.26	16.63	12.94	17.55	18.6	20.16	17.31
TGME49_210095	15.25	12.51	8.28	5.08	3.87	9.38	8.33	11.02	8.75	11.63	6.55	15.8
TGME49_210100	0	0	0	0	0	0	1.65	0	1.85	0	0	0
TGME49_210210	0.04	0	0	0.05	0	0.1	0.24	0.27	0.07	0.44	0.32	0
TGME49_210220	6	3.2	1.16	11.69	7.35	11.46	11.12	8.54	17.89	11.39	16.55	7.18
TGME49_210230	9.86	7.29	7.96	12.13	11.66	11.92	20.73	17.37	20.3	25.5	19.36	34.87
TGME49_210235	0.12	0.77	0.69	0.83	0.45	0.29	0.93	0.41	0.86	0.68	3.91	0
TGME49_210245	0.21	0.29	0.67	0.38	0.44	0.41	0.9	0.5	1.04	2.04	2.35	0.78
TGME49_210255	34.79	27.61	28.7	35.49	38.89	30.96	33.53	47	32.75	60.03	65.39	77.33
TGME49_210260	0.14	0.68	0	0.29	0.39	0.34	1.31	1.69	0.75	0.79	0	0
TGME49_210270	1.44	1.58	1.51	1.71	1.05	1.56	3.15	2.82	2.02	2.25	1.18	2.6
TGME49_210280	2.25	3.67	3.28	2.59	2.11	2.57	4.92	4.63	3.94	7.33	3.97	5.83
TGME49_210300	2.99	3.66	3.07	2.27	1.85	3.41	4	3.26	3.99	6.11	5.04	2.59
TGME49_210310	2.01	1.99	3.1	3.81	2.88	4.27	4.4	2.52	3.91	4.68	4.9	5.13
TGME49_210320	7.53	11.83	6.72	6.76	5.71	9.12	10.18	11.41	9.2	12.21	8.36	8.37
TGME49_210330	2.98	4.15	1.95	4.28	4.32	7.43	9.73	16.47	7.47	13.83	24.02	25.93
TGME49_210345	7.18	5.61	9.5	3.83	3.55	3.25	5.51	6.23	3.54	4.46	4.69	2.58
TGME49_210360	30.52	33.91	34.3	21.06	20.81	19.52	30.36	25.51	28.82	34.96	30.22	40.14
TGME49_210370	72.49	64.8	76.25	111.37	95.34	108.76	134.57	126.43	145.21	80.7	82.54	83.58
TGME49_210380	43.71	51.73	55.65	35.7	38.02	37.41	43.41	47.95	30.31	23.9	18.97	18.83
TGME49_210390	4.66	3.4	4.32	4.52	4.1	5.06	4.18	7.13	3.1	9.2	9.39	13.09
TGME49_210400	2.49	2.51	3.18	2.24	1.62	2.38	3.16	2.28	2.37	4.05	3.42	1.72
TGME49_210408	80.14	75.05	60.72	63.28	59.68	62.83	69.35	72.11	72.57	44.57	44.75	53.57
TGME49_210412	9.22	10.47	9.92	6.75	7.98	8.3	11.59	9.62	10.01	17.06	7.59	13.34
TGME49_210420	18.25	22.25	27.42	18.52	14.68	19.19	27.67	21.06	28.15	17.55	16.24	20.53
TGME49_210430	4.61	3.81	4.66	3.13	2.71	3.16	6.53	5.21	3.93	2.51	7.25	3.68
TGME49_210440	11.45	10.25	13.71	9.64	9.14	11.78	14.36	13.32	13.85	20.64	16.23	21.2
TGME49_210450	3.03	1.33	1.15	1.8	1.8	2.38	3.47	2.74	3.38	2.65	2.87	2.95
TGME49_210460	0	0	0	0	0	0	0	0	0	0	0	0
TGME49_210470	7.88	3.96	10.34	8.23	7.57	8.6	11.18	8.61	10.64	12.22	10.12	12.3
TGME49_210478	9.7	6.08	12.09	6.76	5.1	7.22	9.99	8.77	7.26	9.65	5.86	5.41
TGME49_210482	27.19	35.69	32.69	26.87	23.73	24.2	30.85	32.57	27.95	30.38	27.66	20.76
TGME49_210490	6.82	9.18	10.1	7.6	7.9	9.1	12.81	14.4	11.6	11.03	13.86	12.2
TGME49_210600	4.91	2.69	9.82	0.5	0	5.5	5.27	0	0	10.75	0	13.98
TGME49_210678	80.53	51.17	59.88	60.32	54.01	60.5	42.28	43.42	51.44	67.99	67.81	73.76
TGME49_210682	1851.82	1372.6	970.02	1107.54	1587.27	1192.62	887.64	1365.68	923.35	1727.74	2465.79	2000.57
TGME49_210690	476.76	499.66	462.82	549.54	533.6	568	490.93	496.89	518.32	551.42	554.72	575.98
TGME49_210700	1.67	1.17	1.89	1.49	1.12	1.48	1.88	1.65	1.77	1.83	1.24	1.48
TGME49_210715	0	0	0	0	0	0	0	0	0	0	0	0
TGME49_210730	20.38	21.64	18.42	18.53	14.49	19.43	23.64	21.09	21.75	23.83	32.16	25.48
TGME49_210740	0.79	0.97	0.23	0.14	1.11	1.14	0.31	3.1	0.36	2.26	3.26	0
TGME49_210750	0.52	0.42	0.45	0.86	0.61	0.95	2.03	1.24	1.29	3.31	3.19	2.34
TGME49_210760	27.5	32.56	36.27	23.86	20.36	24.66	30.95	26.75	32.55	37.8	26.17	40.64
TGME49_210770	0	0	0	0.38	0	0	0	0.48	1.5	0	0	0
TGME49_210778	3	3.33	4.96	2.97	1.63	2.97	2.72	3.57	4.57	5.39	9.09	2.28
TGME49_210781	8.87	7	12.99	7.54	5.98	7.41	7.58	8.21	7.03	8.67	8.1	7.63
TGME49_210783	0	0	0	0	0	0	0	1.43	1.5	0	0	0
TGME49_210787	21.88	23.24	19.47	23.73	20.8	16.03	23.38	26.56	23.39	17.85	39.2	38.76
TGME49_210790	114.57	129.09	109.16	134.53	109.73	139.58	138.48	131.5	122.07	139.71	121.36	121.15
TGME49_210800	10.75	12.35	12.67	12.59	13.85	12.3	12.77	12.98	10.57	15.61	23.52	20.6
TGME49_210810	153.27	139.03	140.51	120.77	142.86	115.23	134.61	166.04	126.04	168.17	214.19	193.56
TGME49_210815	0	0	0	0	0.71	0	0	0	0	0	0	0
TGME49_210820	19.61	18.78	29.04	14.02	14.46	14.57	21.45	20.99	19.42	23.37	20.51	15.58
TGME49_210830	1.04	1.09	2.08	1.3	2.52	2.44	1.63	2.34	2.43	2.54	6.74	2.16
TGME49_210840	19.98	17.57	25.04	24.56	23.95	22.35	27.4	27.97	26.5	36.03	31.44	26.08
TGME49_210950	9.24	8.77	7.85	9.89	7.41	9.15	13.89	10.07	14.66	13.7	15.05	12.55
TGME49_210960	8.31	10.4	9.04	5.99	8.68	8.7	11.11	11.86	7.65	12.4	6.72	8.87
TGME49_210970	0.58	0	0	0	0	0.95	2.76	0	0	0	0	0
TGME49_210975	19.67	12.16	28.45	16.59	11.44	17.74	24.51	16.9	19.12	15.76	8.2	26.22
TGME49_210980	47.82	53.86	55.61	42.8	38.28	41.77	49.93	41.72	42.17	52.57	41.98	42.78
TGME49_210990	108.1	98.69	123.9	105.57	139.32	82.61	102.78	143.79	91.87	88.71	94.98	106.48
TGME49_211000	69.6	69.5	69.9	74.59	82.81	67.89	84.11	97.67	65.73	72.78	58.36	63.89
TGME49_211010	23.81	33.48	35.78	24.19	23.33	24.74	27.11	28.97	29.14	29.6	27.94	25.89
TGME49_211015	32.51	7.51	35.57	28.69	28.8	35.75	26.64	33.66	32.12	35.45	17.85	35.72
TGME49_211020	52.58	62.9	55.95	58.13	76.75	47.42	65.96	58.41	57.51	26.13	65.5	37.75
TGME49_211030	29.22	32.98	36.89	28.8	43.59	21.9	27.99	34.19	24.8	13.15	19.02	21.5
TGME49_211040	109.56	106.25	117.02	99.5	108.63	93.47	121.47	145.08	105.62	115.1	163.24	115.55
TGME49_211050	2.11	2.45	3.02	4.19	2.76	4.21	4.3	4.32	4.48	8.44	11.16	6.05
TGME49_211060	2.76	3.67	0.52	11.26	9.52	16.18	0	8.13	0	7.41	11.08	36.93
TGME49_211070	0	0	0	1.7	0	0	0	2.11	0	0	0	0
TGME49_211080	0	0	0	0	0	0	0	0	0	0	0	0
TGME49_211090	13.6	14.88	13.37	9.5	8.88	10.47	14.44	11.89	13.31	13.25	10.32	11.11
TGME49_211150	1.86	1.2	1.74	0.93	1.09	1.6	1.24	1.87	1.18	1.77	2.09	1.43
TGME49_211220	3.88	4.47	3.97	2.97	2.65	2.63	3.01	3.07	2.89	3.6	2.52	3.6
TGME49_211230	23.03	20.04	23.41	21.76	18.56	20.19	20.4	20.75	19.04	23.93	25.31	29.21
TGME49_211240	14.05	15.3	15.48	12.51	15.91	11.65	16.83	20.58	8.03	27.34	19.78	12.03
TGME49_211250	52.42	54.05	51.12	44.01	50.36	49.57	52.14	57.92	63.17	56.44	61.26	64.65
TGME49_211260	74.57	80.17	74.76	60.21	59.82	50.37	95.34	86.65	96.64	104.91	81.81	92.97
TGME49_211270	55.6	51.36	56.89	58.54	51.43	61.04	57.04	51.88	57.6	55.96	62.5	54.66
TGME49_211280	47.49	37.8	33.39	36.83	44.98	35.42	33.29	46.57	33.21	18.74	25.03	36.96
TGME49_211290	511.41	453.7	457.84	418.3	504.7	373.52	492.76	557.07	450.16	431.16	439.68	460.46
TGME49_211300	2.07	1.6	1.02	2.14	2.46	2.41	2.23	1.9	2.37	4.97	4.49	2.37
TGME49_211310	1.21	1.6	1.54	1.04	0.92	1.24	1.28	1.42	2.19	2.08	2.08	0.41
TGME49_211320	7.73	10.64	6.65	5.04	4.56	5.36	7.12	8.77	4.26	18.16	9.68	25.52
TGME49_211330	4.94	10.12	15.99	4.14	3.52	2.75	4.96	3.96	4.48	1.69	5.69	4.29
TGME49_211340	4.35	4.61	4.41	5.28	4.53	5.29	6.07	5.67	6.28	2.67	6.17	5.19
TGME49_211350	12.51	10.86	18.66	9.15	7.11	8.95	10.29	8.23	9.03	9.64	9.28	7.5
TGME49_211360	16.72	21.13	21.34	20.76	19.74	20.95	27.8	25.98	29.57	31.52	24.03	38.65
TGME49_211370	10.34	15.79	11.88	17.6	14.53	17.34	22.88	21.15	24.87	25.7	29.26	25.47
TGME49_211380	0	0	0	0	0	0.2	0	0	0	0	0	0
TGME49_211385	85.94	100.85	72.19	61.15	93.73	78.56	39.43	74.14	58.25	102.74	131.38	102.72
TGME49_211390	47.16	45.14	40.91	49.52	51.64	46.72	51.19	54.31	53.21	61.37	70.21	77.54
TGME49_211400	0.54	1.16	0.31	0.75	0.67	0.8	0.56	1.09	0.49	2.03	2.2	1.29
TGME49_211410	1.89	3.87	3.82	2.15	1.97	2.52	3.07	3.41	3.55	2.39	4.02	3.54
TGME49_211420	117.23	144.97	150.53	89.17	94.67	86.85	99.82	105.91	108.06	149.25	144.89	118.2
TGME49_211430	1.18	0.24	1.55	1.55	3.33	1.45	1.63	3.86	2.68	1.68	6.09	7.5
TGME49_211440	2.78	3.32	3.18	3.5	2.65	2.84	4.43	4.04	3.53	3.43	4.19	2.35
TGME49_211450	0.3	0.29	0.77	0.42	0.28	0.44	0.47	1.26	1.31	1.37	0.49	0
TGME49_211460	46.15	48.34	53.88	51.59	40.84	59.71	50.16	42.58	55.07	42.33	44.5	44.49
TGME49_211470	4.12	4.61	4	3	2.9	3.37	2.96	5.39	3.42	2.44	7.06	8.08
TGME49_211480	2.15	3.03	2.04	1.38	1.7	1.76	1.5	1.87	2.25	3.86	2.32	1.23
TGME49_211600	16.94	18.18	24.48	15.64	11.64	16.78	16.91	11.15	13.74	19.44	15.56	14.77
TGME49_211610	20.57	21.02	27.85	19.56	19.16	24.19	20.26	20.71	18.26	25.25	19.28	21.09
TGME49_211630	740.07	633.54	502.04	898.86	1057.72	912.43	705.42	818.85	652.2	516.42	653.45	585.82
TGME49_211640	5.64	6.7	9.27	4.85	4.61	5.87	7.32	5.49	5.97	6.85	5.07	5.32
TGME49_211650	9.32	7.35	7.92	7.31	5.71	7.76	11.58	10.23	8.93	12.57	13.9	11.33
TGME49_211660	1.02	0.55	2.76	1.89	3.48	1.67	2.14	3.53	1.84	3.87	2.8	2.45
TGME49_211670	30.19	28.85	28.97	42.18	42.2	39.33	51.42	43.18	39.6	48.02	51.64	47
TGME49_211680	106.73	90.67	87.43	137.33	135.53	130.65	142.24	159.24	149.85	147.35	141.73	127.21
TGME49_211690	1.33	1.12	1.26	1.31	0.83	1.21	1.24	0.43	1.97	3.09	0.81	3.21
TGME49_211695	29.06	37.95	38.15	21.68	22.38	25.53	23.11	23.57	24.27	33.22	16.38	18.25
TGME49_211700	14.38	12.51	17.97	11.27	8.62	11.8	15.23	12.1	13.69	15.47	15.1	14.28
TGME49_211710	86.95	107.05	89.91	91.06	77.67	95.78	90.27	77.52	89.55	88.42	94.69	90.82
TGME49_211720	19.99	24.46	27.07	15.68	14.63	15.94	18.81	14.43	16.65	18.64	20.83	16.12
TGME49_211730	1.79	2.1	1.62	1.52	1.75	1.77	2.76	2.72	2.09	3.66	3.9	3.43
TGME49_211850	150.26	141.83	138.85	115.72	146.91	108.3	131.09	158.54	119.59	111.98	144.6	135.29
TGME49_211860	0	0	0	0	0	0	0	0	0	0	0	0
TGME49_211870	4.68	6.33	5.22	4.76	6.02	4.79	7.04	9.15	11.28	3.33	6.42	12.69
TGME49_211880	6.18	3.98	2.15	6.41	2.86	2.02	6.83	7.45	6.66	10.54	10.19	8.9
TGME49_211890	2.4	3.25	3.36	2.87	2.07	2.74	4.33	4.22	4.54	4.65	3.57	5.16
TGME49_211910	4.52	4.32	3.01	4.26	5.86	4.7	5.96	6.38	5.07	4.9	1.18	8.31
TGME49_211920	1.75	1.53	0.77	2.58	1.8	1.68	2.16	2.3	3.53	7.16	3.94	3.12
TGME49_212030	19.24	18.66	17.57	18.17	19.23	20.55	26.18	24.42	25.77	25.39	28.51	27
TGME49_212045	0.16	1.04	0.37	0	0	0.26	0.25	0	0.29	0.92	0	0
TGME49_212060	0	0	0.87	3.64	2.09	1.23	0	1.29	6.75	0	0	0
TGME49_212075	5.6	5.75	5.47	4.35	4.72	3.85	6.1	8.88	6.96	8.58	9.06	9.15
TGME49_212090	22.28	24.14	23.92	19.44	16.42	20.63	23.34	22.52	20.93	23.66	30.12	22.47
TGME49_212100	6.78	6.18	6.4	6.5	5.48	6.13	8.2	6.83	10.15	7.45	8.26	7.71
TGME49_212110	1.15	0.96	1.02	0.96	1.25	1.59	1.74	1.13	1.09	1.49	0	1.74
TGME49_212130	16.56	15.22	20.41	11.43	9.23	12.1	16.34	13.98	17.64	18.05	15.48	14.79
TGME49_212140	1.45	1.44	1.69	1.92	1.7	1.62	2.09	1.55	2.63	1.15	0.33	0.88
TGME49_212145	0	0	0	0	0	0	0	0	0	0	0	0
TGME49_212150	1.63	1.33	1.9	1.92	1.32	1.52	1.75	2.07	2.42	1.27	3.67	1.61
TGME49_212160	62.05	58.81	47.09	62.64	90.54	60.89	48.08	77.69	56.43	36.46	53.76	69.1
TGME49_212170	34.58	29.95	41.13	33.19	28.89	29.89	32.62	32.2	29.79	28.77	23.92	21.84
TGME49_212180	71.31	68.91	64.65	58.99	70.16	51.05	60.69	72	59.69	91.94	128.6	119.25
TGME49_212190	7.01	8.85	5.77	7.01	5.64	8.51	11.6	10.35	13.01	14.65	13.1	13.9
TGME49_212200	6.13	5.49	5.38	7.49	5.93	7.37	8.35	10.71	7.63	10.29	9.95	7.17
TGME49_212210	36.36	29.13	35.25	49.44	45.96	45.01	48.3	51.1	47.49	52.36	72.07	56.8
TGME49_212220	14.07	17.31	14.58	12.06	11.97	12.47	17.08	20.14	18.8	17.84	26.19	21.15
TGME49_212240	1.31	1.13	1.26	0.86	0.94	0.95	1.45	1.75	1.54	1.32	1.27	1.12
TGME49_212250	57.26	71.29	79.53	58.01	46.43	55.08	73.42	54.18	73.29	87.38	63.16	72.94
TGME49_212260	53.03	56.83	59.31	44.7	48.12	45.75	52.48	54.81	53.9	65.07	51.31	74.17
TGME49_212270	1216.49	1252.26	1114.57	1359.16	1281.6	1350.52	1168.24	1131.41	1275.97	983.76	1062.58	1106.62
TGME49_212275	3.53	3.91	2.52	10.11	10.37	8.54	22.08	27.11	19.91	31.85	43.01	22.69
TGME49_212280	27.73	21.91	21.93	18.7	22.36	19.33	20.09	27.7	24.17	29.23	35.93	24.07
TGME49_212290	892.74	825.36	751.25	1156.85	1462.21	988.29	790.5	1075.83	827.13	720.58	989.15	911.15
TGME49_212300	264.72	298.17	312.28	277.13	223.19	290.95	300.82	238.13	317.11	351.46	292.63	312.13
TGME49_212310	111.88	115.29	106.02	119.08	137.76	108.86	133.35	140.51	136.8	137.64	124.55	166.25
TGME49_212410	10.12	8.67	13.79	9.22	7.14	7.39	13.28	12.33	14.95	14.21	18.76	17.29
TGME49_212420	21.23	14.1	23.05	16.65	14.62	13.64	17.59	23.31	22.08	22.58	8.87	11.06
TGME49_212710	2.51	0	7.29	2.66	0	0.07	2.71	0	0	0.18	0	0
TGME49_212725	12.37	16.13	9.51	15.49	11.38	13.76	18.49	16.27	22.63	22.58	17.29	22.81
TGME49_212735	0.36	0.7	0.8	0.36	0.08	0.21	0.94	0.3	0.93	0.49	0	0.62
TGME49_212740	7.59	4.71	3.03	4.41	6.92	4.99	7.11	7.86	10.27	4.61	12.97	6.94
TGME49_212760	10.84	8.03	11.53	12.07	14.17	13.69	16.57	14.51	15.67	12.34	28.07	40.29
TGME49_212770	73.24	72.51	81.96	76.86	52.58	71.11	94.88	74.65	96.38	91.23	72.6	100.12
TGME49_212775	0	0	0	0.56	0	0	0	0	1.46	0	0	0
TGME49_212780	10.18	8.62	13.65	6.24	4.52	5.12	9.74	6.98	8.06	4.28	7.31	4.95
TGME49_212800	5.43	5.75	4.43	5.38	4.59	4.89	8.52	9.63	8.7	9.28	10.43	6.56
TGME49_212810	21.19	24.34	25.1	23.66	18.88	24.3	25.01	22.18	21.47	14.44	17.16	15.56
TGME49_212820	2.92	2.87	2.97	2.34	2.23	2.24	3.72	3.08	3.97	6.57	3	2.64
TGME49_212830	0	0	1.08	0	1.12	0	0.69	0	0	0	0	0
TGME49_212840	6.91	4.57	7.03	5.66	5.09	4.95	7.96	7.72	6.65	8.6	11.55	9.38
TGME49_212850	35.98	40.13	34.08	35.72	38.12	39.09	36.3	40.98	36.68	35.86	30.97	35.36
TGME49_212860	9.53	12.86	18.17	9.53	9.5	10.87	13.23	12.15	12.71	12.08	10.56	11.8
TGME49_212880	4.35	4.02	7.88	3.34	2.86	3.84	3.65	3.59	3.14	4.37	2.48	2.48
TGME49_212900	50.35	52.76	62.68	38.75	31.13	43.76	52.39	40.22	55.21	57.25	52.98	55.52
TGME49_212910	0	0	0	0.46	0	0	0	0	0	0	0	0
TGME49_212920	19.12	24.17	13.57	22.08	22.05	19.25	15.03	22.75	19.89	19.26	29.15	31.88
TGME49_212930	1.82	1.86	3.04	3.19	1.57	1.93	2.04	2.69	3.32	2.85	7.12	3.86
TGME49_212937	0	0.56	0	0	0	0	0	0	0	0	0	0
TGME49_212940	0.39	0.21	0.23	0.5	0.3	0.37	0.92	0.91	0.71	0.37	0.53	0.94
TGME49_212950	4.46	2.95	5.49	4.91	5.1	4.56	4.74	7.79	5.47	11.8	3.98	2.62
TGME49_212955	0.37	0.6	1.3	1.29	2.08	1.83	4.1	1.29	0.67	0	0	2.68
TGME49_212960	33.51	24.43	30.64	31.5	37.61	31.77	34.89	33.62	26.61	41.83	39.4	34.63
TGME49_212970	2.77	1.67	1.94	2.78	2.61	1.61	4.08	3.5	2.94	2.67	1.94	1.24
TGME49_212980	58.09	58.91	74.43	53.66	39.34	52.49	69.99	53.8	66.46	88.59	69.7	75.05
TGME49_212990	0	0.65	4.38	0	0	0	0.02	0.53	0	0	0	0
TGME49_213000	12.78	12.54	10.04	11.49	14.56	12.46	14.85	14.62	11.95	13.14	15.13	10.98
TGME49_213010	11.46	13.83	14.3	10.65	9.39	11.96	11.94	12.52	11.98	15.76	10.36	10.94
TGME49_213020	15.96	12.45	18.72	15.29	12.66	13.26	15.87	16.84	12.15	13.4	15.76	16.11
TGME49_213030	20.47	20.24	19.17	17.83	15.53	16.93	24.36	21.7	23.12	25.76	34.71	22.34
TGME49_213050	555.23	478.84	371.78	537.87	646.15	571.25	431.48	556.6	427	346.5	399.07	431.04
TGME49_213060	40.78	33.12	30.74	37.93	39.65	38.77	32.51	39.13	31.75	24.69	31.5	27.31
TGME49_213065	5.81	22.65	12.69	6.34	6.04	4.11	13.42	0.71	12.53	2.15	3.74	0
TGME49_213067	19.65	23.22	15.42	23.28	23.7	26.69	33.87	29.29	43.12	33.04	33.08	44.16
TGME49_213069	4.57	5.92	3.19	6.15	4.27	7.98	11.5	5.82	9.36	3.47	5.02	0
TGME49_213072	5.83	4.72	6.72	8.02	6.15	7.92	10.81	10.35	10.44	6.65	3.59	9.07
TGME49_213100	7.44	8.46	10.23	9.64	8.14	5.89	8.09	7.55	4.83	5.35	3.71	3.26
TGME49_213115	3.01	6.31	4.82	3.71	3.67	3.76	5.13	5.46	3.85	7.12	4.63	2.91
TGME49_213240	4.49	5.55	6.58	4.14	4.13	3.53	5.07	5.48	3.58	7.66	8.86	4.55
TGME49_213255	16.28	16.13	18.07	11.97	8.88	14.49	12.01	12.03	10.24	8.69	7.08	7.54
TGME49_213280	803.95	711.06	575.08	998.1	1144.02	1052.22	758.44	889.12	836.54	552.92	590.37	633.84
TGME49_213290	0.89	2.03	1.04	0.25	0.17	1.46	0.28	2.49	1.62	2.03	1.47	1.29
TGME49_213300	0.32	0.31	0.2	0.17	0.16	0.15	0.24	0.1	0.27	0.43	0.62	0.27
TGME49_213310	0.91	0.65	0.83	0.92	0.71	0.81	1.49	1.46	1.23	0.68	1.63	1.44
TGME49_213325	3.53	2.32	3.32	3.91	3.27	3.59	5.85	5.72	3.67	4.05	2.81	3.51
TGME49_213340	1.41	1.31	1.29	0.85	1.23	1.07	1.11	1.58	2.38	5.17	5.82	2.19
TGME49_213350	475.64	492.14	440.74	550.24	708.71	480.48	402.55	553.18	421.69	564.3	521.57	560.85
TGME49_213360	0	0.29	0.21	0.25	0.34	0.74	1.14	1.57	0	0	0	0
TGME49_213370	4.83	3.99	5.71	3.85	3.61	4.29	6.07	5.31	4.87	5.29	4.03	3.55
TGME49_213380	0	0	0.24	0.11	0	0.2	0.27	0.35	0	0	0	0
TGME49_213388	2.29	2.03	2.32	2.36	3.06	2.58	3.82	2.22	3.5	3.66	0	0.29
TGME49_213392	7.05	7.01	8.07	7.21	5.45	6.51	6.9	7.69	7.47	8.17	5.51	8.78
TGME49_213400	5.45	4.21	5.76	5.11	5.17	4.14	6.61	7.65	5.3	3.52	1.85	3.67
TGME49_213410	59.25	76.03	72.96	61.47	56.7	57.9	66.63	80.8	63.3	83.76	92.84	82.96
TGME49_213415	1.92	2.33	2.23	5.33	2.23	3.93	6.81	7.47	6.92	8.2	27.72	6.93
TGME49_213420	1.52	1.12	2.09	1.73	1.55	1.92	2.81	3.6	1.25	1.57	4.54	2
TGME49_213430	2.28	1.05	1.13	2.49	1.82	2.13	4.09	2.82	2.35	1.85	2.68	9.4
TGME49_213445	181.06	184.79	176.9	188.11	154.95	187.91	203.77	199.19	195.29	153.78	162.63	166.99
TGME49_213460	12.18	11.63	14.32	10.23	8.94	10.26	17.87	18.26	20.37	38.05	41.89	41.09
TGME49_213480	27.73	23.49	33.02	27.98	23.83	28.92	33.76	31.4	35.57	43.8	42	30.26
TGME49_213490	12.85	10.79	14.59	12.04	13.15	13.41	12.59	12.69	14.16	22.54	22.91	29.46
TGME49_213520	12.6	10.52	8.41	16.97	14.34	15.95	18.04	21.68	21.62	21.98	26.95	14.6
TGME49_213530	4.42	4.14	4.25	8.31	9.7	5.65	13.76	15.42	11.62	12.26	13.18	9.6
TGME49_213550	15.04	16.87	23.55	16.83	13.16	14.66	24.65	19.7	24.75	26.59	29.31	18.43
TGME49_213560	10.52	10.56	11.04	17.15	16.34	15.36	17.79	17.07	14.8	10.56	14.42	19.41
TGME49_213570	127.64	154.49	157.04	95.58	94.07	106.06	119.66	115.23	128.78	209.77	208.75	151.68
TGME49_213580	496.77	535.19	470.49	408.21	727.11	362.04	240.56	400.83	245.54	315.77	448.78	345.6
TGME49_213590	80.42	79.94	84.32	81.84	78.95	83.83	96.44	83.19	100.97	108.74	110.32	91.84
TGME49_213600	10.56	7.26	9.88	10.04	9.39	8.64	8.71	6.64	7.89	4.34	9.85	6.3
TGME49_213610	14.91	12.36	10.78	13.82	10.33	13.67	18.86	14.84	16.28	14.11	14.06	8.18
TGME49_213620	5	5.12	7.13	4.46	4.42	4.81	5.77	5.2	5.7	5.04	5.74	3.75
TGME49_213635	69.74	68.24	81.48	69.06	62.07	68.17	66.16	61.62	56.68	49.49	45.34	50.01
TGME49_213650	10.95	10.2	9.61	9.54	9.83	9.29	10.32	10.24	14.38	12.19	15.01	8.04
TGME49_213660	18.76	17.53	18.48	16.03	13.13	14.33	24.07	19.02	19.88	25.54	28.96	28.67
TGME49_213670	4.48	4.08	3.96	5.45	5.3	5.43	8.71	7.19	8.61	6.12	4.42	7.14
TGME49_213680	1.63	1.11	0.68	2.31	2.17	1	3.69	4.05	5.33	7.25	3.22	6.07
TGME49_213690	0.76	1.17	0.66	0.93	1.53	1.11	2.02	1.56	2.07	2.44	0	4.58
TGME49_213700	18.43	20.4	21	12.89	13.15	14.76	18.91	20.58	26.25	22.5	17.65	20.39
TGME49_213710	3.2	3.99	3.46	3.07	2.46	2.48	3.85	6.08	4.66	4.87	3.29	4.96
TGME49_213720	1.25	1.52	1.09	1.16	2.14	1.02	1.95	1.81	1.88	1.77	1.71	2.26
TGME49_213730	46.58	50.89	44.16	43.59	37.27	43.25	42.76	33.67	49.04	35.5	34.77	48.08
TGME49_213740	9.52	12.07	13.06	9.92	8.88	10.95	11.62	10.7	12.81	16.61	14.41	17.34
TGME49_213746	20.58	23.22	20.65	28.8	19.75	23.42	33.64	27.36	26.78	28.03	39.66	24.84
TGME49_213748	0	0	0	0	0	0	0	0	0	0	0	0
TGME49_213752	20	19.82	22.28	21.49	21.59	21.45	15.53	20.32	19.42	17.74	18.71	15.84
TGME49_213760	0.63	0.68	0.98	0.88	0.79	0.69	1.65	1.46	0	1.2	0	1.52
TGME49_213770	9.91	8.21	11.75	10.67	8.12	9.15	9.51	10.59	9.91	15.72	12.35	13.49
TGME49_213780	14.23	13.19	18.42	17	13.21	15.24	17.94	20.39	19.99	22.71	17.51	15.4
TGME49_213790	12.83	13.64	14.39	13.56	15.96	14.13	17.84	18.92	12.74	22	18.75	23.47
TGME49_213800	19.02	19.8	17.9	17.76	17.92	16.73	25.5	25.72	22.87	17.7	24.86	24.45
TGME49_213810	9.97	7.22	11.18	10.06	8.5	9.76	12.57	12.39	14.82	11.14	8.79	9.01
TGME49_213820	4.07	3.96	2.46	3.4	2.68	3.59	4.22	4.24	4.89	9.02	9.56	3.83
TGME49_213830	2	2.66	3.39	2.41	3.41	2.83	7.72	4.44	6.26	4.15	3	6.59
TGME49_213840	1.02	0.41	0	0	0	0	0.4	0.44	0	0	2.1	0
TGME49_213850	0.64	1.03	0.74	0.44	0.5	0.87	1	0.37	0.58	0.6	1.74	0
TGME49_213860	5.12	3.91	4.65	6.29	9.33	6.35	4.09	5.52	7.16	3.8	7.23	4.66
TGME49_213870	18.16	23.43	23.96	17.87	16.66	19.53	25.86	24.53	28.89	24.42	30.75	27.13
TGME49_213880	18.65	36.82	23.74	19.57	16.73	29.54	20.9	36.28	38.95	37.66	29.78	30.33
TGME49_213890	6.84	6.54	9.16	5.85	4.89	7.55	9.25	9.39	9.28	9.24	7.04	9.91
TGME49_213900	12.97	14.45	15.37	13.93	10.75	14.29	22.49	16.81	21.66	19.54	22.88	22.72
TGME49_213910	0.82	1.32	0.62	1.31	0.93	1.04	2.55	2.15	1.31	2.11	0.73	0.66
TGME49_213920	18.6	19.6	19.75	15.93	12.79	14.02	23.56	23.47	23.16	27.66	26.97	21.29
TGME49_213930	5.64	4.9	4.47	5.3	5.29	5.33	5.38	5.29	6.84	5.97	2.4	4.64
TGME49_213940	1260.54	1267.28	1063.21	1177.18	1470.65	1184.16	1033.64	1381.14	1054.22	1083.1	1242.78	1359.7
TGME49_213950	23.42	25.82	25.15	18.38	17.86	18.7	22.13	23.48	21.96	33.15	24.13	22.16
TGME49_213960	0	0.31	0.25	0	0	0	0	0	0	0	0	0
TGME49_213970	36.39	40.9	39.16	30.25	29.22	31.49	37.42	37.3	38.96	46.02	36.52	45.69
TGME49_214070	4.55	4.92	6.05	1.96	2.84	3.73	4.77	4.91	3.53	4.93	8.92	3.13
TGME49_214080	546.01	472.34	335.14	369.61	509.79	321.07	362.4	469.98	305.11	346.96	401.77	408.11
TGME49_214090	13.62	10.8	16.34	9.71	6.42	10.03	14.87	10.33	13.88	13.07	7.14	9.61
TGME49_214100	32.52	41.36	33.09	26.09	22.45	22.66	36.8	30.7	39.57	29.66	22.47	30.54
TGME49_214110	16.23	16.3	20.03	14.32	14.6	13.53	15.36	21	16.4	19.15	17.23	20.58
TGME49_214120	3.12	2.15	3.64	3.65	2.98	3.4	4.21	3.24	3.9	1.39	4.42	3.89
TGME49_214130	9.59	7.52	11.67	7.09	6.16	6.91	9.65	8.08	8.8	12.6	9.82	7.77
TGME49_214140	9.51	10.65	11.99	7.21	6.07	6.69	12.28	8.9	9.11	11.94	10.5	8.96
TGME49_214150	28.63	42.18	58.41	22.19	22	19.82	18.59	22.45	15.67	19.11	13.09	21.73
TGME49_214160	0	0	0	0	0	0	0	0	0	0	0	0
TGME49_214170	0	2.72	0.53	0	0.79	2.86	2.62	0	3.38	3.26	0	2.42
TGME49_214180	35.1	36.17	48.48	33.06	25.64	28.17	41.31	32.65	40.17	38.38	33.96	40.87
TGME49_214190	18.24	21.3	17.45	23.48	24.9	23.73	23.93	25.98	23.08	23.64	26.01	28.77
TGME49_214200	3.89	3.99	5.9	4.55	4.05	4.19	5.6	5.67	4.73	7.28	7.01	6.95
TGME49_214210	58.86	61.44	68.54	56.24	50.6	55.2	60.85	55.46	73.94	86.57	60.45	76.36
TGME49_214220	1463.22	1209.39	1150.42	1792.4	1715.63	1810.86	2193.95	2451.22	2003.58	2345.31	3194.78	2446.37
TGME49_214230	2.75	2.65	3.57	2.42	1.75	1.8	3.41	2.56	2.28	4.48	2.16	3.04
TGME49_214240	42.93	45.58	33.04	48.95	43.61	55.84	53.27	49.49	50.65	44.19	47.15	51.03
TGME49_214250	283.15	291.22	239.46	255.02	329.48	233.81	247.24	295.33	239.34	299.89	339.58	347.32
TGME49_214260	3.91	3.85	4.84	2.9	1.95	3.56	4.99	3.37	4.9	3.02	3.97	5.95
TGME49_214270	4.23	5.87	6.42	5.99	5.13	5.15	10.5	11.43	12.62	17.31	16.12	18.3
TGME49_214280	9.33	13.36	11.89	9.11	8.06	10.16	9.33	10.38	9.31	13.9	8.25	10.89
TGME49_214290	24.45	24.47	25.61	32.55	32.98	27.26	29.35	29.99	23.91	26.68	40.74	32.02
TGME49_214300	5.6	4.69	5.1	5.46	5.2	6.52	7.16	7.09	8.35	9.1	10	8.57
TGME49_214310	12.01	9.49	7.89	12.83	8.45	14.33	15.73	11.67	15.39	20.5	19.05	26.08
TGME49_214320	118.33	141.2	140.19	95.32	77.25	95.12	130.51	110.98	150.9	232.71	209.47	229.54
TGME49_214330	0	0	0	0	0	0.17	0	0	0	0	0	0
TGME49_214340	23.26	21.13	29.1	28.18	23.49	23.01	22.31	23.56	27.51	30.72	30.35	45.2
TGME49_214350	5.44	9.91	12.86	11.16	13.59	9.72	10.87	13.78	8.36	22.52	25.79	16.7
TGME49_214370	5.47	5.84	8.27	6.9	6.81	6.35	7.93	8.4	7.69	13.47	9.4	11.23
TGME49_214380	1.87	11.89	12.89	10.44	13.24	5.2	7.26	5.57	13.14	11.19	0	0
TGME49_214385	49.89	49.64	53.81	51.07	39.31	44.25	54.24	43.22	47.24	25.97	56.61	59.3
TGME49_214390	4.49	3.18	4.02	2.51	0	1.57	0	1.98	0	6.41	0	0
TGME49_214400	59.04	73.7	59.73	53.1	40.06	65.69	59.34	47.58	56.94	38.33	37.85	44.83
TGME49_214410	154.56	111.93	141.24	176.1	150.65	182.63	150.7	141.79	156.77	128.72	132.09	138.08
TGME49_214420	16.38	12.75	18.37	13.7	5.24	16.65	16.94	9.74	10.17	9.64	13.98	4.07
TGME49_214430	6.07	16.22	12.01	4.63	1.91	1.5	3.1	3.61	8.33	0	0	7.04
TGME49_214440	272.22	311.34	323.12	281.32	236.27	291.14	287.32	253.15	334.06	301.77	249.54	316.9
TGME49_214470	4.03	3.76	4.95	4.17	3.36	3.06	5.97	4.43	5.82	2.97	3.68	2.16
TGME49_214480	4.7	9.25	4.76	8.29	8.63	6.34	5.33	7.29	6.93	8.3	16.02	4.23
TGME49_214490	2.48	2.06	2.35	3.18	2.54	2.12	3.16	4.12	4.07	3.61	4.27	2.09
TGME49_214500	18.66	10.35	15.52	21.82	21.23	19.89	15.34	21.15	16.9	20.23	19.51	19.3
TGME49_214510	3.88	5.18	5.34	7.22	4.08	8.01	8.89	4.33	9.29	9.28	6.39	9.56
TGME49_214520	4.79	5	6.94	5.32	4.84	4.93	5.77	5.57	7.35	11.88	7.58	7.56
TGME49_214530	15.63	16.25	21.89	15.7	12.15	15.39	19.32	15.26	18.23	15.68	19.26	17.46
TGME49_214540	1.73	1.5	1.47	3.78	4.1	3.39	4.33	3.21	6.05	5.89	5.68	4.17
TGME49_214550	0	0	0	0.21	0	0	0	0	0.53	0	0	0
TGME49_214560	4.44	3.07	4.04	4.03	3.3	3.88	7.43	8.19	4.99	8.13	7.97	4.43
TGME49_214570	0	0	0	0.08	0	0.19	0.18	0.41	0	0	0	0
TGME49_214575	231.83	229.73	145.69	184.35	220.47	202.85	161.85	203.44	170.6	99.19	115.72	142.35
TGME49_214580	16.54	15.23	15.42	16.57	16.28	17.65	26.3	22.89	22.77	42.58	33.53	49.93
TGME49_214590	29.03	36.3	39.49	27.45	27.94	29.1	33.65	29.9	37.67	45.25	36.26	43.7
TGME49_214600	1.94	1.51	1.41	2	1.44	1.77	1.42	1.62	1.61	1.11	0.89	0.31
TGME49_214610	1.21	1.39	1.72	1.07	0.85	1.01	1.08	1.29	1.17	0.68	0.59	0
TGME49_214620	5.78	5.62	7.11	6.79	6.18	4.87	8.56	9.11	10.05	8.23	6.61	5.82
TGME49_214630	2.93	2.87	3.47	3.31	2.32	3.09	3.61	4.1	3.12	1.67	2.76	1.52
TGME49_214740	1.79	1.85	2	2.24	1.65	2.17	2.8	2.76	2	1.76	3.11	2.24
TGME49_214750	11.9	13.07	15.06	12.11	9.63	12.45	15.71	12.72	11.46	16.53	13.59	16.92
TGME49_214760	3.15	4.65	2.67	4.3	3.89	3.75	4.27	4.49	3.89	1.63	1.18	5.18
TGME49_214770	20.36	21.05	18.56	18.99	17.47	19.47	21.67	25.29	24.24	20.26	15.23	23.7
TGME49_214780	5.38	0.85	3.44	8.6	13.65	9.52	12.81	12.99	16.97	18.77	25.73	23.87
TGME49_214790	73.68	80.4	82.32	84.79	83.13	78.1	62.01	59.48	67.63	84.86	87.27	85.24
TGME49_214800	6	3.99	5.55	8.04	7.17	10.76	9.7	8.33	7.97	9.93	9.37	14.69
TGME49_214810	9.17	8.7	8.45	8.01	6.81	6.1	11.23	6.99	7.62	11.41	11.79	9.68
TGME49_214820	22.13	26.78	32.59	17.9	15.78	20.14	22.8	20.09	26.19	27.58	24.08	26.49
TGME49_214830	0.65	0.86	0.99	0.71	0.99	1	1.85	1.14	1.92	2.31	3.01	1.47
TGME49_214835	1.17	1.3	1.78	1.36	0.96	0.94	1.12	1.64	0.58	2.39	7.14	3.65
TGME49_214840	23.98	28.69	35.45	25.42	19.73	21.76	25.52	22.84	24.91	25.21	23.87	18.83
TGME49_214850	0.32	1.59	1.59	0.6	0.71	0.48	1.07	1.02	0.71	0.56	3.22	2.12
TGME49_214860	0.86	0	0	0.15	1.37	0	0	0	0	0	0	0
TGME49_214870	3.7	3.36	2.4	4.18	3.77	3.83	4.77	6.06	5.91	3.09	7.16	5.51
TGME49_214880	12.39	11.89	12.08	13.25	9.87	10.62	20.83	17.05	19.21	20.44	19.64	29.8
TGME49_214900	11.46	12.69	16.56	9.79	8.55	9.67	14.86	14.34	14.99	16.65	10.48	12.47
TGME49_214910	3.74	5.68	3.19	3.37	3.59	4.15	3.39	2.32	3.47	2.84	0	3.01
TGME49_214920	9.84	10	9.17	8.72	8.92	7.57	8.92	8.78	8.64	10.2	7.78	8.37
TGME49_214930	24.38	10.76	4.8	8.58	10.55	11.1	14.43	4.29	15.61	11.23	0	3.81
TGME49_214940	933.88	1015.62	936.36	1051.6	918.22	1036.66	881.23	793.68	991.29	714	743.62	759.6
TGME49_214960	5.91	6.75	8.52	4.25	4.05	4.08	6.31	5.21	4.83	6.5	5.11	4.65
TGME49_214970	12.04	15.81	20.54	14	9.4	10.83	16.9	13.1	17.07	16.95	15.69	20.28
TGME49_214980	142.24	174.16	198.45	119.39	96.85	132.97	137.67	103.92	142.8	163.45	112.51	118.88
TGME49_214990	0.87	0.89	0.73	0.67	0.59	0.81	0.98	0.86	0.84	0.62	1.57	0
TGME49_215010	6.52	5.97	6.88	6.88	5.79	6.3	8.31	9.96	6.38	6.67	7.96	4.8
TGME49_215020	1.29	1.57	0.88	1.28	1.41	0.88	2.02	1.5	1.56	3.06	2.66	2.34
TGME49_215030	0.22	0.28	0.1	0.27	0.37	0.18	0.27	0.15	0	0.25	0	0.94
TGME49_215040	3.3	3.18	4.93	4.55	4.07	4.55	3.28	2.86	5.23	4.43	7.36	3.97
TGME49_215050	0.39	0	0.91	0.54	0.36	1.28	1.23	0	2.11	0	0	0
TGME49_215055	0.46	0.75	0.54	1.29	1.29	0.38	3.65	0.8	0.84	0	3.82	0
TGME49_215060	9.65	14.36	10.44	10.91	10.44	5.01	13.01	12.55	13.29	7.73	4.47	7.87
TGME49_215070	18.88	20.6	21.04	22.95	20.95	19.71	21.49	22.16	16.84	23.64	21.27	20.05
TGME49_215080	5.9	3.62	7.92	6.15	4.86	5.42	6.68	6.32	5.07	5.59	2.55	4.12
TGME49_215090	26.57	34.25	34.69	32.8	31.44	30.44	31.59	30.39	25.04	31.31	16.57	18.46
TGME49_215100	2.91	3.48	5.06	2.16	2.47	2.41	2.8	2.14	2.29	5.38	3.17	1.01
TGME49_215130	3.29	1.53	2.37	4.27	3.67	2.44	8.13	6.01	7.67	11.61	7.75	13.62
TGME49_215140	0.14	0	0	0	0	0.35	0.44	0.74	1.02	0	1.16	0
TGME49_215150	33.05	29.41	47.53	23.94	18.4	22.03	36.85	30.48	29.83	36.43	31.04	35.6
TGME49_215160	35	36.03	35.71	35.15	27.87	35.99	40.55	35.61	46.3	50.96	51.88	45.7
TGME49_215170	21.01	19.39	18.91	18.45	14.75	17.9	23.91	20.33	23.86	21.61	19.93	22.76
TGME49_215180	12.56	8.98	6.77	13.21	16.2	11.43	14.75	19.06	15.35	23.75	25.07	24.38
TGME49_215195	75.77	63.04	70.12	72.37	75.91	70.71	85.08	89.94	74.84	75.97	93.56	76.26
TGME49_215210	32.03	34.25	30.42	31.57	34.31	31.97	34.66	35.98	35	34.73	33.69	34.71
TGME49_215220	536.17	571.67	648.34	611.49	523.99	652.33	610.59	493	562.73	541.39	511.08	479.7
TGME49_215230	17.09	20.78	16.84	17.91	15.77	16.73	15.85	14.46	19.32	12.11	12.5	15.44
TGME49_215250	15.76	20.96	20.27	17.65	19.44	18.18	17.34	20.8	16.88	22.29	22.2	20.8
TGME49_215260	5.03	6.4	7.3	4.5	3.49	4.17	7.38	5.81	6.58	12.29	14.34	9.39
TGME49_215270	0.88	0	0	0	0	0	0	0	0	0	3.04	0
TGME49_215280	40.59	42.42	51.38	41.46	32.48	38.25	43.33	37.34	44.76	48.65	39.79	40.02
TGME49_215290	3.19	2.5	1.65	5.77	4.98	5.32	7.22	7.41	7.27	8.06	5.83	4.27
TGME49_215300	19.36	22.37	21.45	18.49	17.05	19.77	21.95	24.79	20.92	26.55	17.27	23.64
TGME49_215320	20.52	22.77	15.8	27.14	38.01	23.62	31.94	40.97	37.17	44.06	46.82	36.87
TGME49_215328	53.1	51.78	47.79	52.22	53.16	51.84	51.83	61.66	42.2	65.25	51.13	60.77
TGME49_215340	210.51	231.54	221.99	191.81	180.88	196.06	188.65	161.82	208.7	169.14	197.53	195.87
TGME49_215343	0	0	0	2.27	0	0	2.17	5.67	3.52	2.62	0	0
TGME49_215350	67.99	58.99	46.89	59.08	55.99	52.9	56.2	65.29	61.08	48.63	94.17	58.62
TGME49_215360	440.92	382.6	395.56	334.39	435.22	382.77	340.74	388.23	313.3	335.22	389.89	404.6
TGME49_215370	2.15	1.96	1.8	0.98	1.13	0.99	1.05	1.05	1.7	3.43	3.31	2.43
TGME49_215380	5.39	4.18	4.86	6.82	5.42	6.04	10.56	5.82	8.84	9.86	9.5	6.5
TGME49_215385	0.23	0.37	0.27	0.16	0	0	1.08	0.4	0	0	0	0
TGME49_215390	18.79	36.76	21.61	31.77	25.39	9.65	15.12	35.36	4.15	66.7	58.66	50.03
TGME49_215400	27.46	26.06	30.29	23.39	30.71	24.23	34.71	37.23	31.62	55.8	70.45	68.36
TGME49_215410	0	0	0.21	0.13	0	0.3	0	0.64	0.67	0	0	0
TGME49_215430	55.33	50.71	54.2	67.63	57.54	71.69	76.11	74.49	92.31	99.75	80.8	93.09
TGME49_215440	24.62	19.84	27.18	23.13	19.49	22.72	26.3	21.48	28.76	35.2	34.77	30.61
TGME49_215450	4.54	6.88	4.96	6.28	6.41	7.25	9.86	7.23	9.26	8.56	9.52	9.15
TGME49_215460	576.65	512.5	460.6	567.73	745.69	520.97	342.71	484.05	378.94	404.31	461.34	435.4
TGME49_215470	1080.69	951.34	929.08	1132.09	1354.16	1082.73	887.53	1053.04	851.85	918.43	1160.41	1068.73
TGME49_215480	12.03	10.92	7.95	11.39	11.54	12.38	14.65	13.22	15.74	13.01	18.81	24.47
TGME49_215490	129.7	115.68	112.39	101.22	109.51	116.03	111.63	111.8	111.03	132.27	140.77	133.27
TGME49_215500	0.9	1.1	0.99	0.83	1.11	0.56	0.8	1.77	1.85	0.97	0	0
TGME49_215510	4.94	5.63	4.27	7	8.6	6.3	8.2	7.4	7.62	7.7	7.03	8.26
TGME49_215520	18.53	19.76	19.24	11.86	10.25	12.94	20.68	15.5	22.24	19.66	18.84	19.16
TGME49_215530	161.03	138.84	124.18	136.02	177.84	106.01	133.92	206.96	140.96	137.03	167.23	137.19
TGME49_215540	37.38	31.19	31.29	55.57	62.5	46.06	63.29	104.35	65.97	128.08	135.81	118.94
TGME49_215550	2.6	1.6	2.25	1.49	1.18	1	1.73	1.51	1.64	0.67	0.97	0.29
TGME49_215560	1.02	1.25	1.86	1.07	0.48	0.99	1.6	1.56	1.04	3.63	1.58	2.31
TGME49_215570	4.25	3.86	7.55	3.71	2.36	3.37	3.5	3.16	2.65	3.97	2.87	5.05
TGME49_215580	0.9	0.97	2.09	1.25	0.56	0.98	0.94	2.08	1.08	0	0	2.16
TGME49_215590	79.72	71.22	84.07	85.59	70.77	88.48	84.7	73.72	89.76	93.51	94.46	93.02
TGME49_215600	10.57	10.07	13.17	9.99	10.41	9.18	12.56	12.46	15.28	18.83	21.08	15.46
TGME49_215610	80.26	78.22	71.82	70.84	68.57	83.71	107.26	48.34	73.8	58.91	85.75	37.05
TGME49_215620	2.87	2.5	3.72	3.23	2.43	3.35	2.98	1.84	3.23	1.38	1.66	2.35
TGME49_215640	12.46	9	9.53	8.9	8.45	7.18	10.68	13	9.29	8.6	9.7	10.68
TGME49_215660	6.14	7.07	5.66	7.93	7.44	9.63	6.95	7.58	6.49	4.37	4.21	4.32
TGME49_215670	24.83	27.7	27.66	25.63	22.3	24.88	30.59	22.66	26.75	38.9	31.55	26.72
TGME49_215680	21.15	25.99	18.93	22.34	18.83	22.51	22.4	18.88	20.35	22.57	21.76	19.13
TGME49_215690	1.71	2.44	2.19	2.58	2.01	2.42	2.28	3.5	2.64	3.17	2.46	4.34
TGME49_215700	0.47	0.31	0.96	0.54	0.54	0.68	0.91	0.58	0.6	0.31	0.45	0.6
TGME49_215710	5.74	5.56	8.72	7.32	7.64	5.83	6.16	7.1	6.99	5.38	5.98	5.79
TGME49_215730	11.4	14.31	15.25	11.25	8.91	11.71	12.7	12.72	12.14	11.38	14.81	13.03
TGME49_215740	12.85	12.74	15.46	10.17	11.02	12.27	14.15	11.28	13.27	15.98	14.01	18.49
TGME49_215750	12.31	14.49	15.17	10.52	7.84	9.44	13.98	11.84	16.77	25.74	15.35	10.31
TGME49_215775	394.14	396.23	382.66	414.12	411.44	383.62	470.87	442.75	440.44	334.57	316.08	363.02
TGME49_215785	286.19	239.69	305.75	363.36	302.89	354.06	394.65	336.62	382.24	323.21	247.01	199.77
TGME49_215885	6.89	6.16	3.29	7.68	8.78	5.59	4.32	7.37	3.1	19.99	9.81	7.5
TGME49_215890	8.28	8.37	6.77	7.94	6.21	7.11	9.32	7.57	6.9	8.36	12.64	8.71
TGME49_215895	77.47	74.54	61.4	59.85	61.51	60.96	51.01	49.16	53.01	46.3	47.05	53.63
TGME49_215900	0.77	1.1	0.56	0.68	0.54	0.95	0.76	0.67	1.05	1.1	3.98	2.1
TGME49_215910	42.18	40.18	55.84	36.85	28.47	34.75	44.14	36.97	39.77	37.36	40.73	40
TGME49_215920	17.71	11.85	12.29	23.6	13.62	26.09	14.37	14.72	18.86	8.93	2.17	0
TGME49_215930	14.03	28.66	17.15	11.82	15.24	11.55	19.64	12.22	20.89	23.71	15.99	20.89
TGME49_215940	3.13	4.16	3.89	3.58	3.6	3.49	3.9	4.58	4.12	2.83	5.84	3.6
TGME49_215950	7.12	18.22	15.76	5.13	4.66	2.78	8.12	7.24	0	23.88	4.08	2.16
TGME49_215955	36.31	28.58	37.97	26.84	24.4	30.9	32.85	31.76	32.9	24.78	36.96	26.43
TGME49_215960	771	738.75	524.85	746.1	925.86	794.52	599.28	742.43	616.42	444.96	494.74	552.25
TGME49_215980	4074.13	3583.32	2781.24	3957.9	4710.48	4343.2	3313.61	3805.15	3137.11	2493.75	2959.56	2868.23
TGME49_215990	20.41	23.95	23.72	22.27	25.36	20.97	21.07	24.16	19.23	19.86	27.37	20.47
TGME49_216000	205.81	195.04	214.33	211.75	155.99	186.74	230.63	177.24	204.71	172.89	200.52	158.85
TGME49_216010	12.87	13.88	12.85	18.26	16.74	14.41	18.55	25.86	19.03	17.94	8.65	19.97
TGME49_216020	21.23	22.81	25.71	19.94	23.94	22.12	28.02	29.25	21.28	19.9	21.77	19.55
TGME49_216030	6.66	4.98	5.93	6.35	5.74	5.81	7.56	10.08	5.29	3.65	7.41	5.54
TGME49_216040	12.8	18.37	18.42	15.1	12.57	15.36	17.31	14.79	16.82	17.48	14.24	12.84
TGME49_216050	21.4	27.7	23.58	17.43	16.76	18.37	19.39	19.92	21.29	24.24	28.21	21.81
TGME49_216053	0.34	1.85	0.88	0	0.4	0.78	1.19	1.73	0	2.16	5.21	6.42
TGME49_216055	6.32	6.42	6.44	7.36	4.94	7.77	11.37	10.1	9.54	6.75	9.76	8.58
TGME49_216060	17.14	21.01	24.67	24.44	18.01	22.63	26.19	20.87	27.94	27.93	30.47	24.94
TGME49_216070	0.2	0.2	0.38	0.03	0.08	0.33	0.38	0.21	0.22	0.23	0.34	0.59
TGME49_216080	36.09	37.18	39.26	39.36	36.36	39.04	51.59	49.33	49.35	44.85	53.4	44.13
TGME49_216090	0	0	0	0	0.01	0	0	0	0	0	0	0
TGME49_216120	13.93	17.15	15.54	12.57	12.34	11.64	17.6	17.03	17.53	30.28	39.8	39.92
TGME49_216130	78.53	64.15	61.27	72.7	75.44	63.36	64.64	84.94	69.68	67.56	82.41	63.14
TGME49_216140	99.82	95.98	91.34	97.59	91.02	106.73	114.11	104.09	116	92.35	91.89	83.14
TGME49_216150	31.41	27.65	26.21	30.95	35.4	30.66	25.23	34.74	27.48	20.32	20.61	21.78
TGME49_216160	202.02	211.59	225.67	194.94	178.69	203.36	191.76	164.02	207.65	180.05	158.77	172.6
TGME49_216170	3.43	5.98	8.35	5.64	5.71	4.2	7.93	6.91	8.14	7.08	12.88	10.41
TGME49_216180	147.95	145.31	125.91	165.57	205.54	155.58	138.61	179.36	154.16	145.19	184.1	177.4
TGME49_216190	3.48	2.41	4.28	2.27	1.79	2.38	3.44	2.66	2.08	4.61	4.32	5.18
TGME49_216200	8.48	9.28	5.5	4.26	3.87	5.97	4.95	5.14	11.77	3.36	16.23	17.11
TGME49_216210	0.42	0.56	0.84	0.35	0.31	0.31	0.86	1.04	0.77	1.6	1.16	1.59
TGME49_216220	13.78	11.12	18.27	10.57	7.25	9.63	12.66	8.4	14.21	9.57	11.99	11.36
TGME49_216230	9.07	11.62	13.66	12.48	1.67	10.39	8.63	10.86	8.12	25.8	0	6.51
TGME49_216240	6.13	6.53	8.47	7.2	7.46	4.84	10.21	8.59	7.69	6.03	4.99	8.23
TGME49_216250	0.32	0.35	0.31	0.19	0.25	0.27	0.34	0.19	0.29	0.61	0.89	0
TGME49_216260	6.56	6.38	4.96	8.13	5.9	6.65	9.22	8.02	9.93	11.55	8.35	6.86
TGME49_216270	0	0	2.31	0	0.11	0	0	0	0	0	0.6	0
TGME49_216275	5.07	5.14	5.13	4.06	3.21	5.11	6.77	5.25	7.32	9.17	9.76	5.85
TGME49_216280	0	0.71	0.25	0.3	0.72	0.54	0.37	0.19	0.4	0	2.69	1.72
TGME49_216285	32.37	33.53	31.9	37.28	30.96	42.05	36.44	36.42	45.39	45.79	37.2	28.81
TGME49_216290	9.86	11.2	9.2	11.13	8.67	11.24	11.65	9.71	10.8	8.58	7.83	5.28
TGME49_216335	0.7	0.49	0.95	0.49	0.56	0.68	0.73	0.36	0.74	0.68	0.69	0.52
TGME49_216370	10.35	10.14	12.25	18.8	11.86	17.97	20.45	13.66	20.02	18.28	22.03	10.33
TGME49_216375	0.8	0.86	1.08	0.84	0.37	0.98	1.88	3.71	1.45	0	2.19	2.89
TGME49_216380	1.18	1.23	0.88	1.13	0.98	1.23	1.18	1	1.43	1.63	0.3	0.52
TGME49_216390	2.41	2.42	2.72	2.62	1.59	1.8	2.77	2.47	4.23	3.22	5.82	3.08
TGME49_216400	1.85	3.31	0.86	2.07	3.64	2.12	3.78	2.9	2.35	2.11	3.05	2.68
TGME49_216410	16.85	20.38	18.95	22.26	17.11	21.12	25.75	29.08	23.7	20.97	26.05	37.96
TGME49_216415	7.52	3.18	4.18	3.18	4.27	4.82	5.14	3.97	4.72	13.02	0	2.36
TGME49_216430	10.43	9.45	13.9	8.46	6.51	7.94	11.74	10.09	9.19	12.04	12.57	9.86
TGME49_216435	20.77	18.92	17.56	26.98	19.84	27.3	33.42	30.88	28.04	33.13	40.29	32.56
TGME49_216440	9.56	8.57	10.87	12.05	10.73	10.91	14.16	10.76	10.91	7.28	11.76	12.53
TGME49_216450	2.87	2.22	2.22	5.53	3.33	3.58	4.28	3.8	5.93	3.11	8.99	4.94
TGME49_216460	36.85	33.39	35.95	40.17	33.66	41.29	54.48	49.05	49.51	57.49	61.17	63.2
TGME49_216470	2.85	2.95	5.44	6.07	4.74	7.43	6.11	4.52	7.05	5.17	2.14	7.51
TGME49_216480	3.28	3.35	3.82	4.85	2.55	4.45	5.29	5.23	8.83	4.8	8.48	8.82
TGME49_216490	10.93	10.89	6.95	8.9	12.01	10.28	9.28	13.96	12.76	20.3	36.1	27.46
TGME49_216500	0.77	0.89	1.42	1.19	0.84	0.76	1	1.46	1.74	1.28	3.43	1.63
TGME49_216510	13.72	12.6	20.86	17.43	15.29	16.78	13.92	12.24	16.68	15.15	12.62	14.02
TGME49_216530	19.03	23.73	20.8	18.03	16.75	16.35	18.32	18.52	14.17	21.93	18.26	18.6
TGME49_216540	1.38	1.42	1.69	1.47	1.36	1.13	1.82	2.28	1.58	2.89	5.37	0
TGME49_216560	8.56	8.83	13.35	6.79	8.11	6.38	7.67	9.33	12.47	13.05	14.47	15.5
TGME49_216580	6.09	7	9.12	7	5.72	7.21	9.17	5.82	6.84	9.63	9.15	8.41
TGME49_216585	0.25	0.4	0	0	0.23	0	0	0.43	0.45	0	0	0
TGME49_216590	21.27	26.89	29.69	20.33	16.31	17.42	26.08	23.46	25.62	25.5	22.82	22.73
TGME49_216600	17.69	23.08	31.2	12.58	12.12	12.4	16.28	11.08	9.6	13.86	24.41	15.34
TGME49_216610	12.76	14.84	11.49	14.41	11.36	16.73	16.3	16.85	17.58	16.27	18.06	16.81
TGME49_216620	7.19	5.45	10.01	6.52	5.17	6.4	9.12	10.54	9.27	9.52	9.08	7.54
TGME49_216630	2.46	3.05	3.54	3.3	3.52	2.91	4.86	4.62	4.69	5.15	3.19	6.55
TGME49_216640	15.96	12.84	18.59	19.76	17.13	19.73	18.73	23.59	22.4	23.06	20.05	13.06
TGME49_216650	80.13	83.88	75.55	81.68	78.42	79.45	89.21	91.01	92.99	103.4	89.38	102.64
TGME49_216660	6.17	10.25	9.75	6.88	5.91	7.31	10.44	7.36	7.43	10.44	6.54	11.07
TGME49_216670	51.72	54.36	67.01	34.67	33.51	37.68	40.27	34.07	35.56	49.25	47.55	41.84
TGME49_216680	21.78	21.54	19	28.01	33.11	22.43	18.83	34.57	26.63	28.91	29.5	24.78
TGME49_216700	0.31	1.24	0.53	0.75	0.86	0.75	0.72	1.6	0.83	0	1.26	2.22
TGME49_216710	14.15	15.1	14.74	10.85	10.78	11.16	15.15	10.87	14.59	16.62	19.22	18.8
TGME49_216720	640.32	638.05	559.12	625.77	637.12	646.19	493.74	476.98	550.78	436.72	440.43	471.55
TGME49_216730	14.56	18.08	22.07	13.11	10.59	12.78	14.63	12.72	16.15	18.73	19.13	22.89
TGME49_216740	4.67	5.54	5.13	4.15	4.32	4.37	4.71	4.54	5.68	3.04	6.04	3.38
TGME49_216750	26.05	25.36	22.86	25.51	24.01	29.37	23.44	27.19	23.27	23.49	27.17	27.23
TGME49_216760	3.51	3.55	5.08	3.87	5.34	3.83	7.21	5.85	4.38	9.76	14.11	9.6
TGME49_216770	168.42	168.72	188.84	141.72	150.09	143.64	127.85	139.07	123.39	137	163.35	134
TGME49_216780	9.98	9.83	9.33	10.59	8.97	8.52	10.85	11.42	11.47	12.8	20.32	13.96
TGME49_216785	2.22	3.04	3.24	4.04	2.25	3.49	4.26	3.92	6	4.23	4.96	6.53
TGME49_216790	11.43	13.72	14.58	11.79	8.8	11.81	14.95	14.7	18.24	27.11	20.16	17.73
TGME49_216800	60.92	71.13	59.96	46.55	52.97	51.73	52.74	45.08	47.73	35.96	32.38	29.34
TGME49_216810	54.21	74.33	69.28	47.03	40.51	44.09	57.6	44.68	67.72	78.02	64.88	76.56
TGME49_216820	151.05	149.38	174.37	132.91	111.68	138.59	145.61	123.49	175.36	167.68	143.03	179.03
TGME49_216830	0.74	0.68	1.83	1.91	1.28	0.69	2.14	0.55	1.52	2.99	2.59	1.52
TGME49_216840	1.29	1.28	1.33	1.3	0.87	1.41	2.02	1.5	1.3	2.85	2.36	0.52
TGME49_216850	1.22	1.32	1.89	1.89	1.27	0.78	1.49	2.83	2.21	0.77	0	4.9
TGME49_216860	197.44	207.41	203.13	209.76	185.37	204.57	185.3	189.78	203.02	239.14	218.07	219.58
TGME49_216870	1.61	1.17	1.46	1.34	1.4	1.32	1.78	2.81	2.38	4.08	5.4	4.76
TGME49_216875	0.13	0.21	0.15	0.09	0.24	0	0	0	0	0	0	0
TGME49_216880	487.13	502.08	542.32	576.12	569.55	554.59	440.02	448.46	469.78	438.36	438.95	464.86
TGME49_216890	15.24	13.85	15.96	13.06	11.46	15.14	17.62	14.13	16.45	16.3	12.77	16.87
TGME49_216900	61.76	56.63	57.06	59.36	64.81	59.34	47.16	56.54	50.61	42.56	49.45	62.74
TGME49_216910	62.62	64.9	55.4	76.22	96.15	76.19	81.13	106.63	66.7	75.04	116.38	94.16
TGME49_216920	16.44	15.81	15.77	22.41	24.15	19.92	29.5	27.48	30.48	27.69	32.46	24.74
TGME49_216930	34.55	29.97	32.04	44.31	54.54	50.22	55.47	63.01	52.29	54.46	69.08	71.66
TGME49_216940	0.39	0	0	0.27	0	0	0.3	1	0.18	1.1	0	1.39
TGME49_216950	2.85	3.79	3.06	2.89	2.75	2.71	4.59	3.14	2.72	5.56	8.03	9.79
TGME49_216960	4.43	5.4	3.87	2.96	4.15	4.38	5.06	4.18	6.18	9.97	6.83	7.34
TGME49_216965	0	0	0.27	0	0	0	0	0.4	0	2.65	0	0
TGME49_216970	29.87	29.15	25.79	34.11	27.93	35.6	40.93	34.93	42.14	44.98	32.52	35.27
TGME49_216980	2.16	2.84	5.39	2.8	3.38	2.19	3.87	4.48	2.98	11.71	2.54	4.47
TGME49_216990	5.52	3.74	4.91	4.56	4.39	3.71	4.93	3.61	5.14	4.36	6.31	5.55
TGME49_217000	21.2	22.8	26.73	29.76	25.47	28.19	30.08	27.65	28.42	27.92	34.6	36.16
TGME49_217010	17	19.28	20.81	21.57	18.64	23.27	22.28	19.91	23.38	31.25	27.97	30.93
TGME49_217020	9.4	12.26	11.26	8.91	8.24	8.2	11.16	19.98	11.74	17.73	8.1	11.25
TGME49_217030	57.68	67.72	52.58	61.16	71.59	57.71	59.73	62.02	55.93	73.83	74.77	96.95
TGME49_217040	0.31	0	0	0.22	0	0	0.44	0	0	0	0	0
TGME49_217050	18.3	19.1	23.89	15.6	11.94	15.65	14.02	16.73	17.38	14.55	6.21	8.42
TGME49_217160	47.41	31.28	43.79	37.71	33.5	41.01	46.75	49.27	36.85	24.53	71.09	34.95
TGME49_217170	0.23	0	0	0.16	0	0.38	0	0.4	1.24	0	1.89	0
TGME49_217178	0	0	0	0	0	0	0	0	0	0	0	7.34
TGME49_217182	30.65	32.57	36.34	29.99	28.02	29.25	32.47	32.28	30.6	26.19	30.3	25.45
TGME49_217220	13.17	15.59	12.62	14.76	15.57	10.73	20.08	22.27	13.91	19.66	30.15	18.1
TGME49_217340	14.2	13.61	15.53	15	14.36	15.5	15.71	13.9	11.44	17.96	12.33	12.57
TGME49_217350	5.04	5.56	7.58	5.42	5.55	5.06	7.31	7	4.42	4.94	5.8	3.14
TGME49_217360	4.29	5.02	6.75	4.06	2.75	3.59	4.93	4.52	4.19	7.19	4.82	2.68
TGME49_217370	4.79	2.16	1.24	2.96	3.98	2.4	9.2	8.78	4.33	3.03	6.57	5.77
TGME49_217380	0.54	0.75	0.81	0.49	0.58	0.95	2.18	2.02	0.98	3.08	0	1.68
TGME49_217390	0.27	0	0.15	0.19	0.12	0.33	0.42	0.92	0.24	0	0	3.84
TGME49_217400	19.04	19.37	12.96	16.26	11.03	17.62	23.39	16.02	25.76	28.07	16.26	23.9
TGME49_217410	67.05	63.87	55.74	60.87	53.56	63.34	67.05	56.5	63.66	56.99	66.79	88.21
TGME49_217420	42.42	37.09	37.14	45.4	41.43	43.67	59.59	49.77	52.65	61.27	49.97	68.8
TGME49_217430	0	0	0	0	0	0	0	0	0	0	0	0
TGME49_217440	17.25	20.67	20.82	15.68	12.14	15.73	22.62	17.23	20.9	23.65	27.1	21.58
TGME49_217450	56.08	68.9	56.08	54.05	72.05	48.06	45.37	69.66	47.9	51.61	66.82	94.9
TGME49_217460	67.92	75.08	79.51	73.46	60.14	72.84	84.6	72.89	94.01	99.6	85.81	89.3
TGME49_217470	5.49	5.03	7.42	6.79	4.97	7.07	5.53	5.56	7.74	8.37	6.45	4.97
TGME49_217480	11.05	10.76	12.78	12.16	10.76	10.92	11.04	10.49	10.31	20.97	12.85	14.8
TGME49_217490	40.4	33.79	32.89	43.95	42.28	43.37	47.89	38.7	38.81	33.91	37.5	46.17
TGME49_217500	45.67	39.84	38.35	46.05	44.47	34.3	43.65	45.63	38.47	61.04	58.88	47.26
TGME49_217510	320.32	354.57	350.98	363.56	301.59	367.8	492.47	405.75	492.39	613.23	536.77	637.05
TGME49_217520	59.81	67.86	65.66	61.37	59.04	52.72	69.31	84.05	70.22	93.79	87.75	77.95
TGME49_217530	353.15	383.83	352.73	377.49	360.44	358.23	354.09	318.18	309.51	271.34	267.9	307.41
TGME49_217540	38.37	35.45	32.05	43.18	32.83	43.71	45.59	40.42	57.65	54.18	39.99	39.74
TGME49_217550	128.59	107.43	84.55	118.7	145.87	113.76	116.81	170.28	119.44	116.11	162.61	128.85
TGME49_217555	84.75	101.32	80.64	114.6	121.21	109.44	114.92	132.42	96.64	118.44	111.3	103.96
TGME49_217560	305.32	279.68	244.97	217.69	328.95	236	207.43	278.6	195.67	293.62	293.68	316.29
TGME49_217570	1997.47	1886.41	1556.53	2024.56	2615	1950.07	1858.3	2377.9	1810.85	2148.57	2527.92	2260.22
TGME49_217580	6.74	9.61	8.16	7.77	9.79	8.89	10.35	14.6	12.95	10.17	13.58	12.93
TGME49_217590	5.25	3.27	4.14	4.16	3.77	4.05	3.87	5.39	5.18	5.71	6.99	6.71
TGME49_217600	8.46	7.8	6.31	9.47	7.86	10.21	13.53	10.83	14.93	12.52	10.67	9.81
TGME49_217610	110.04	111.23	104.8	158.15	148.23	176.72	157.58	142.64	161.83	148.55	151.88	169.2
TGME49_217620	1.63	2.54	1.68	1.46	2.08	1.82	1.35	2.17	2.93	2.15	2.31	3.52
TGME49_217630	24.94	27.46	26.82	29.53	31.89	26.48	30.53	34.39	28.92	30.53	28.19	27.97
TGME49_217640	161.65	183.6	172.62	152.01	164.48	147.89	132.7	145.32	134.63	170.35	145.77	177.74
TGME49_217650	0	0	0.24	0.14	0	0.34	0	0	0.37	2.34	0	0
TGME49_217660	208.53	216.67	173.37	177.12	249.74	170.32	134.86	184.53	128.97	145.79	165.31	154.1
TGME49_217665	55.44	52.32	51.92	60.97	71.47	56.8	44.26	62.16	49.6	47.35	56.39	42.12
TGME49_217670	5.02	6.6	4.64	4.75	5.05	4.41	4.97	4.25	3.75	5.04	4.86	3.21
TGME49_217680	83.66	84.03	104.81	83.13	65.16	83.69	88.24	68.73	83.51	70.3	65.45	62.63
TGME49_217688	7.9	9.65	10.57	7.25	4.52	7.33	10.26	8.51	7.84	11.24	10.16	13.42
TGME49_217692	1.15	0.94	1.51	1.36	1.15	0.94	1.36	1.13	1.96	1.64	1.19	1.04
TGME49_217700	2.07	2.11	1.87	1.49	1.07	2.04	2.03	2.44	2.54	1.48	0.85	0.75
TGME49_217710	3.28	5.16	2.64	2.53	6.16	2.78	6.93	6.91	5.13	7.73	10.25	12.3
TGME49_217720	8.03	7.29	11.05	9.78	6.95	7.43	10.15	11.02	7.49	13.16	8.04	5.3
TGME49_217724	1.18	3.76	0	0	1.08	0	0	8.04	0	0	0	8.46
TGME49_217726	0	0	2.97	0	2.32	0	0	0	0	0	0	0
TGME49_217728	22.89	26.95	21.85	22.49	22.69	20.25	28.12	24.69	20.31	23.03	29.6	17.58
TGME49_217730	1.7	1.93	1.99	2.6	1.26	1.73	1.7	2.16	1.69	2.65	2.98	1.87
TGME49_217740	0.28	2.24	1.61	0.96	1.55	0.45	1.3	1.44	1.5	6.28	0	0
TGME49_217750	1.03	1.66	3.57	1.78	1.43	1.68	0.81	8.86	4.62	0	0	3.7
TGME49_217760	35.03	49.25	57.15	38.35	32.76	30.83	38.4	43.6	40.44	42.78	37.02	36.5
TGME49_217770	23.8	25.67	34.31	19.93	17.87	23	23.04	20.2	22.91	25.38	25.79	21.11
TGME49_217780	3.08	3.77	4.04	3.93	3.1	3.61	4.23	3.84	5.19	5.02	4.53	3.99
TGME49_217790	1.02	0.58	1.24	1.57	0.74	1.16	1.98	1.44	1.72	3.14	2.59	1.14
TGME49_217800	4.1	3.72	5.5	5.23	5.32	5.74	5.46	4.4	5.22	7.52	6.1	6.36
TGME49_217810	0	1.05	0	0	0	0.62	0	1.05	0	3.57	0	0
TGME49_217820	15.23	21.52	23.46	15.92	12.88	13.07	24.43	18.49	21.99	34.95	23.56	38.96
TGME49_217830	15.02	15.99	14.98	15.61	11.73	17.74	18.62	16.74	18.24	21.3	13.08	16.6
TGME49_217850	2.81	2.29	3.07	3.69	2.56	2.66	4.97	4.29	3.83	3	5.07	3.18
TGME49_217855	92.53	127.93	112.15	47.96	54.76	71.54	68.6	55.26	68.45	101.44	21.04	73.19
TGME49_217860	37.73	36.21	53.43	37.16	28.58	38.33	34.79	29.37	36.12	31.67	29.97	31.82
TGME49_217870	18.19	15.64	19.27	17.66	12.82	16.92	17	13.41	20.28	18.36	15.81	18.39
TGME49_217875	0	0	0	0	0	0	3	0	0	0	0	0
TGME49_217880	5.49	3.64	2.03	3.3	3.5	4.9	5.09	6.5	4.96	0	8.21	5.41
TGME49_217890	83.1	84.44	68.13	90.94	102.03	85.14	66.26	76.83	78.83	62.39	64.58	68.51
TGME49_217900	26.81	22.16	28.14	21.21	25.99	17.82	23.72	24.95	26.98	32.6	31.11	32.34
TGME49_217910	0.51	0.83	1.05	0.9	0.81	0.83	0.92	1.37	1.14	2.01	0.97	1.99
TGME49_217915	2	2.25	0.89	1.18	0.86	0.88	2.89	1.34	0.56	5.24	2.53	0
TGME49_217920	0.45	0.72	0.78	1.55	1.46	2.74	3.85	0.39	1.61	2.54	0	3.22
TGME49_217930	41.71	36.14	46.37	50.69	55.74	42.73	43.7	49.55	44.97	49.93	30.97	42.42
TGME49_217940	18.54	19.94	25.21	20.4	18.3	22.88	18.88	18.12	18.49	15.48	15.99	18.07
TGME49_217951	119.56	145.01	82.22	113.09	122	124.57	106.68	124.57	98.62	100.98	169.83	53.64
TGME49_217961	75.04	65.35	85.4	85.11	68.22	79.17	88.98	77.68	90.03	94.08	92.13	96.39
TGME49_218000	4.87	4.24	6.23	3.05	2.97	3.69	4.87	4.42	3.45	7.68	6.54	6.29
TGME49_218070	4.26	5.11	7.14	4.6	3.23	4.01	5.62	4.5	5.02	6.81	7.07	8.66
TGME49_218130	26.01	23.76	19.07	24.19	23.62	30.89	30.4	30.89	24.04	25.36	31.56	12.01
TGME49_218188	34.04	26.89	33.41	37.01	26.77	45.86	48.5	35.52	39.5	45.31	34.9	41.17
TGME49_218192	26.11	36.8	22.27	22.46	26.69	24.74	23.59	34.36	34.53	35.7	21.69	39.65
TGME49_218195	1.6	0.97	1.16	0.56	1.12	0.33	1.57	0.7	1.45	2.28	1.65	2.89
TGME49_218200	9.55	8.53	5.74	8.55	6.56	8.86	13.49	8.59	8.36	9.06	7.86	8.06
TGME49_218210	45.78	48.05	39.45	51.61	56.35	55.93	44.84	48.3	46.03	39.4	43.67	42.28
TGME49_218215	49.58	45.03	48.95	53.81	62.53	55.58	50.11	59.01	51.4	58.04	54	58.38
TGME49_218220	38.47	55.25	67.25	41.52	27.85	39.47	49.38	41.65	58.18	67.13	47.85	55.66
TGME49_218230	2.49	2.16	3.19	4.11	2.8	3.19	4.29	3.04	7.06	7.55	5.46	4.8
TGME49_218240	10.46	10.17	12.34	11.23	7.82	11.16	16.61	13.9	14.18	22.06	9.27	14.1
TGME49_218250	9.42	9.9	9.36	11.88	11.42	9.51	10.1	12.82	7.71	13.08	21.79	16.66
TGME49_218260	685.31	734.39	639.36	831.33	838.2	820.59	768.21	812.13	839.8	755.12	700.08	738.87
TGME49_218270	31.34	41.86	34.16	29.61	31.55	26.63	35.51	42.43	27.28	32.74	37.56	50.21
TGME49_218280	13.23	14.86	16.51	11.64	10.98	11.69	14.47	13.1	13.79	18.95	18.79	22.04
TGME49_218290	27.93	24.56	29.48	26.82	24.11	28.21	35.17	31.91	39.64	45.43	37.13	41.3
TGME49_218300	5.85	9.68	15.1	2.52	2.17	3.02	6.09	7.35	3.03	8.86	4.94	0.68
TGME49_218310	0	3.88	4.25	2.03	2.5	1.64	0	9.58	2.61	2.65	2.14	9.29
TGME49_218340	12.5	9.03	13.71	16.1	10.71	17.95	25.18	13.94	25.16	30.66	20.27	27.13
TGME49_218350	0	0	0	0	0	0	0	0	0.69	0	0	0
TGME49_218358	60.05	63.52	60.18	59.5	51.63	69.66	61.9	61.52	71.98	79.15	91.59	72.22
TGME49_218362	9.91	10.36	8.58	9.48	8.4	8.6	11.95	11.58	9.12	11.58	7.7	11.2
TGME49_218370	29.31	28.6	18.63	29.29	34.12	23.86	33.51	39.21	31.2	27.07	26.11	41.58
TGME49_218390	8.54	8.55	15.12	10.45	9.46	7.99	9.61	12.67	8.07	16.2	3.35	14.67
TGME49_218400	1.87	0.92	3.76	1.8	1.5	1.67	2.6	1.81	1.61	2.19	1.95	2.57
TGME49_218410	176.83	173.43	162	172.19	151	183.67	168.4	156.61	171.77	187.91	165.68	169.78
TGME49_218420	32.06	35.05	39.07	31.09	28.68	28.97	34.34	32.47	33.88	45.94	37.5	35.12
TGME49_218450	11.66	16.58	11.2	18.52	14.2	17.3	22.64	16.24	27.45	19.9	17.99	17.93
TGME49_218460	5.57	4.48	7.27	4.81	6.44	5.7	7.71	5.99	6.25	0	5.75	10.02
TGME49_218470	46.56	39.1	37.92	48.8	52.51	56.73	51.96	49.55	46.1	40.83	69.92	63.84
TGME49_218490	9.22	9.04	11.54	9.71	8.23	9.85	9.56	8.47	9.14	11.72	10.98	12.14
TGME49_218500	51.81	38.22	61.77	46.73	41.72	43.34	41.8	39.86	42	39.9	33.91	29.1
TGME49_218520	518.31	521.26	423.71	559.27	516.57	561.5	388.47	343.38	430.05	257.43	242.74	260.29
TGME49_218530	5.26	5.26	9.66	10.59	10.79	8.45	11.44	11.26	9.89	10.37	18.33	23.42
TGME49_218540	7.55	10.14	10.14	5.98	6.8	6.3	6.83	6.82	4.47	9.91	8.36	4.2
TGME49_218550	41.98	46.64	63.85	46.34	32.56	47.35	65.23	45.45	65.61	90.46	75.4	74.1
TGME49_218560	11.82	15.34	14.17	14.52	11.59	13.16	18.88	13.41	23.2	18.6	12.75	16.2
TGME49_218570	10.04	14.22	13.26	9.07	7.84	10.97	11.94	13.3	13.99	21.97	17.82	23.18
TGME49_218580	7.63	8.68	11.81	8.99	8.85	7.45	9.18	10.98	9.17	11.85	9.57	9.61
TGME49_218590	67.69	59.11	79.3	56.48	58.98	57.72	73.4	73.23	51.98	89.84	79.9	62.47
TGME49_218600	4.82	5.85	6.05	4.11	4.95	4.82	5.39	3.73	5.82	6.96	6.92	4.98
TGME49_218610	9.39	7.26	12.08	7.13	5.82	6.83	9.08	7.48	6.51	12.53	12.39	6.71
TGME49_218720	62	63.46	76.83	55.45	49.79	63.31	59.06	58.36	59.32	52.6	45.21	56.11
TGME49_218730	16.11	15.71	15.98	15.55	12.86	16.17	18.46	18.05	17.76	11.96	20.75	25.35
TGME49_218740	370.21	298.54	291.18	380.55	452.73	366.07	295.04	330.93	285.4	210.29	228.35	271.82
TGME49_218750	13.43	11.86	13.14	15.99	19.09	15.52	15.76	15.66	14.19	22.71	18.95	19.46
TGME49_218760	7.17	11.88	7.7	8.77	9.83	10.38	13.61	13.58	13.12	13.72	11.9	10.98
TGME49_218770	0.54	0.66	0.95	1.14	1.28	0.67	0.64	0.71	1.23	3.88	1.12	0.99
TGME49_218780	74.39	82.43	91.55	90.31	80.26	79.99	53.3	53.34	59.39	37.7	38.64	40.52
TGME49_218790	12.19	12.53	12.48	12.91	13.32	11.78	13.07	16.41	8.99	5.25	7.79	9.01
TGME49_218800	5.17	4.06	6.97	4.94	5.83	5.98	5.82	6.09	4.57	3.89	6.33	6.68
TGME49_218810	2.8	5.01	3.43	6.76	5.78	6.09	6.16	9.04	5.08	8.78	9.23	14.21
TGME49_218820	135.01	135.86	124.29	147.64	149.47	127.19	126.5	140.4	143.01	167.65	171.02	173.2
TGME49_218830	6.09	5.38	6.53	6.31	5.62	6.55	8.78	9.51	9.2	7.89	4.96	8.53
TGME49_218840	35.88	33.45	31.03	40.14	40.32	41.59	39.01	39.97	38.49	27.99	33.18	23.15
TGME49_218850	7.67	11.75	11.4	15.29	18.92	12.73	20.73	16.66	18.1	20.6	17.53	16.94
TGME49_218860	0.2	0	0	0	0	0	0	0	0	0	0	0
TGME49_218870	24.99	26.91	31.31	22.16	22.47	19.9	29.45	33.81	27.33	25.01	30.49	29.95
TGME49_218880	36.51	35.62	41.29	30.46	28.56	27.84	47.11	34.36	40.63	52.83	39.48	56.63
TGME49_218890	9.14	9.08	8.19	9.73	8.42	9.43	11.66	9.55	10.93	10.32	12.99	8.96
TGME49_218900	9	6.55	6.62	6.61	7.65	6.36	5.48	7.52	6.1	8.93	9.62	9.24
TGME49_218910	320.82	308.67	302.84	356.85	337.39	374.64	354.45	345.01	377.84	318.63	333.64	321.72
TGME49_218920	6.12	7.91	5.83	7.57	6.9	7.29	11.13	14.04	11.58	9.49	9.15	9.06
TGME49_218930	0.15	0.25	0	0.32	0.14	0	0.24	0.54	0.28	0	0	0
TGME49_218940	28.2	29.75	33.82	24.98	24.51	20.97	25.7	29.73	28.55	41.65	28.89	24.69
TGME49_218960	0.73	0	1.11	1.83	0	0	3.17	0	0	0	0.6	0
TGME49_219070	31.29	31.91	35.52	27.81	22.11	27.34	35.99	30.56	34.13	40.13	33.99	35.86
TGME49_219080	2.86	5.55	4.08	3.09	4.58	2.72	4.48	4.34	3.34	3.67	9.86	10.01
TGME49_219090	0	0.87	0	1.12	0.5	0.44	0.85	0	0.97	0	4.43	3.88
TGME49_219100	7.81	10.28	11.26	9.35	8.14	9.34	14.01	12.53	15.05	18.35	21.43	17.05
TGME49_219120	36.33	44.58	50.16	40.33	33.56	40.73	49.42	39.72	48.52	67.67	53.12	59.36
TGME49_219130	7.85	9.59	7.09	16.18	14.17	15.82	21.58	22.94	18.08	21.93	22.87	20.04
TGME49_219140	257.15	229.56	214.42	219.58	301.8	219.95	143.16	221.47	166.58	206.31	261.57	207.16
TGME49_219150	15.27	17.17	20.48	24.7	17.55	24.48	25.57	22.45	19.28	35.49	36.84	34.74
TGME49_219160	0.2	0.32	0	0.28	0.56	0.16	0.31	0	0.36	0	0	1.43
TGME49_219170	4.82	7.35	6.12	9.99	6.56	7.65	9.85	7.62	8.99	16.61	25.23	13.73
TGME49_219175	0	4.87	4.7	2.79	3.73	2.49	9.67	5.2	1.81	17.33	0	0
TGME49_219180	3.34	2.17	3.11	3.27	2.99	3.52	5.58	2.97	4.03	5.06	6.71	4.3
TGME49_219190	19.63	21.65	16.18	21.95	20.37	15.78	19.42	16.08	17.57	17.95	16.34	17.76
TGME49_219200	8.9	8.92	12.31	11.72	11.26	12.56	13.83	12.2	11.67	23.07	22.89	16.11
TGME49_219218	5.15	3.86	6.43	4.08	3.16	4.63	5.45	4.86	6.43	2.96	6.88	8.48
TGME49_219222	0	0	0	0	0	0	0	0	0	0	0	0
TGME49_219230	23.66	31.49	24.99	22.16	21.55	20.9	30.69	24.76	28.11	31.28	32.46	39.69
TGME49_219240	3.19	3.66	2.95	2.95	1.85	2.15	3.38	3.27	4.08	5.87	14.66	9.51
TGME49_219250	55.01	59.23	72.63	60.91	43.46	69.71	61.26	41.73	66.22	73.89	49.99	64.85
TGME49_219260	1.61	0.78	1.36	1.25	1.12	1.24	1.15	1.04	1.54	1.04	0.75	1.5
TGME49_219270	117.74	130.85	135.76	113.15	86.14	106.36	126.68	104.42	134.23	142	135.18	120.71
TGME49_219280	20.97	20.65	23.84	20.5	16.34	20.07	27.48	24.54	31.93	31.93	31.59	33.5
TGME49_219290	2.15	2.55	3.53	2.46	3.12	2.65	3.07	4.95	3.02	5.57	6.45	3.54
TGME49_219300	27.65	28.36	28.18	24.78	25.8	28.08	24.76	25.43	22.36	18.23	25.39	18.9
TGME49_219310	29.62	30.27	26.9	30.84	22.55	25.01	30.26	27.99	32.75	30	26.79	31.44
TGME49_219320	131.9	140.36	146.12	139.32	109.66	127.59	179.49	137.15	177.73	189.25	136.44	150.07
TGME49_219348	0	0	0	0	0	0	0.39	0	0	0	2.05	1.8
TGME49_219370	6.16	5.63	4.03	8.67	8.7	8.53	11.34	11.21	10.65	8.25	6.77	9.47
TGME49_219430	1.19	0.8	0.9	0.98	1.25	0.92	2.2	2.2	1.14	0.8	0	3.55
TGME49_219440	3.37	2.97	3.33	3.9	3.65	4.33	6.02	4.74	4.76	2.67	5.01	3.05
TGME49_219450	8.07	8.51	9.03	9.43	8.72	10.13	12.04	8.94	11.87	10.52	12.58	16.23
TGME49_219460	5.9	3.64	5.3	4.54	2.8	3.79	5.97	5.47	5.01	7.65	6.14	1.62
TGME49_219470	1.11	0.52	3.51	2.11	0.59	1.69	2.49	1.38	0.57	0	3.92	2.3
TGME49_219485	1.93	1.61	3.49	2.2	1.52	1.44	2.18	1.72	1.64	1.44	1.28	1.33
TGME49_219500	27.96	34.06	42.21	28.55	28.82	28.08	37.63	35.6	38.27	38.39	27.59	34.72
TGME49_219510	17.95	16.92	19.26	15.58	13.28	15.02	19.03	19.27	18.03	12.13	16.47	15.9
TGME49_219520	20.16	19.44	28.16	21.78	15.99	19.37	20.03	21.07	20.45	24.48	24.34	27.24
TGME49_219530	12.08	8.68	13.46	6.98	10.4	10.47	8.65	8.86	12.34	9.93	14.36	12.63
TGME49_219540	58.44	69.13	87.48	38.54	30.51	32.27	36.94	31.87	36.59	38.89	35.21	35.62
TGME49_219550	33.55	36.29	33.92	40.08	38.42	35.32	39.38	44.39	45.01	41.63	35.29	37.43
TGME49_219570	0.21	1.03	0.74	0.29	0.39	0.52	0.66	1.1	0.38	3.6	1.74	0
TGME49_219590	11.34	15.53	15.77	11.22	13.78	14.18	15.64	11.34	15.79	24.49	28.51	22.04
TGME49_219600	11.79	11.93	15.28	7.6	6.64	9.02	13.97	10.2	13.66	16.92	15.6	15.22
TGME49_219610	17.04	16.87	14.57	20.53	24.24	21.87	19.52	24.44	20.52	15.03	23.78	23.46
TGME49_219620	2.08	2.4	2.55	1.68	2.41	2.06	2.4	3.53	2.48	1.87	4.05	1.19
TGME49_219630	25.3	31.25	38.83	29.6	25.68	28.21	32.12	34.31	35.44	34.08	26.56	32.32
TGME49_219640	0	0	0.05	0	0	0	2.74	0	0	5.51	4.28	0
TGME49_219650	38.63	39.06	46.08	35.59	37.43	34.39	37.41	41.56	33.99	35.19	33.15	27.82
TGME49_219660	3.13	2.71	3.69	3.54	2.33	3.52	3.62	2.87	3.29	4.24	3.77	4.15
TGME49_219670	28.67	23.29	22.69	30.73	40.83	36.46	37.22	38.45	32.2	32.66	37.57	30.55
TGME49_219678	0.08	0.44	0	0.12	0	0.07	0	0	0	0	0	0
TGME49_219682	12.84	14.37	14.3	11.17	10.92	12.75	15.86	16.38	13.24	15.53	17.83	9.88
TGME49_219690	261.24	261.88	224.56	337.75	355.98	324.43	249.57	292.18	263.67	192.28	257.79	233.48
TGME49_219700	21	29.69	37.55	21.18	19.23	17.99	22.66	19.82	24.55	19.92	16.99	16.62
TGME49_219710	6.15	5.36	8.92	5.86	5.11	4.77	7.72	6.38	5.84	4.94	6.3	5.18
TGME49_219720	4.15	3.13	4.05	3.31	2.43	3.21	3.6	5.3	4.7	5.48	4.87	7.51
TGME49_219730	204.74	193.19	207.5	189.44	176.07	204.73	184.95	162.54	162.55	149.51	140.89	147.59
TGME49_219738	8.69	9.6	11	6.18	6.06	7.01	8.72	9.01	8.18	8.1	6.01	9.34
TGME49_219742	0.94	0.76	0.18	0	0.15	0	0	0	0.28	1.78	1.29	1.13
TGME49_219750	763.8	787.2	597.6	711.07	966.24	721.33	521.51	805.27	589.89	733.32	870.51	968.31
TGME49_219760	6.93	11.82	11.29	7.98	6	7.66	8.43	9.05	8.16	9.86	8.56	17.55
TGME49_219770	15.8	18.12	13.35	14.28	14.78	13.34	13.67	11.67	13.24	17.38	19.61	7.8
TGME49_219780	0	0	0	0	0	0	0	0	0	0	0	0
TGME49_219790	18.21	19.76	23.69	20.74	20.3	20.89	23.7	22.95	23.19	18.27	21.99	24.39
TGME49_219800	28.63	32.2	24.29	24.87	20.64	26.72	27.06	21.25	30.69	30.72	27.59	31.39
TGME49_219810	208.47	200.95	175.42	214.62	245.84	195.22	170.46	202.69	187.03	156.35	174.69	167.39
TGME49_219820	356.49	331.43	387.12	272.45	279.62	254.9	301.88	310.19	336.42	547.27	467.56	446.68
TGME49_219828	6.28	2.49	10.87	12.84	14.28	6.43	10.04	2.65	8.37	0	0	0
TGME49_219832	48.38	50.01	51.65	59.94	72.58	60.73	56.32	61.23	58.14	44.46	61.69	59.69
TGME49_219840	0.62	0	0	0	0	0	0	0	0	0	0	0
TGME49_219850	23.87	21.9	35.45	26.1	21.5	25.52	27	18.72	29.76	35.1	34.93	30.75
TGME49_219860	33.91	37.64	52.18	30.51	23.04	29.53	36.7	34.15	37.88	40.9	40.28	35.94
TGME49_220025	0	0.14	0	0.06	0.16	0.14	0	0	0.16	0	0	0
TGME49_220060	102.72	138.83	174.92	163.22	146.41	141.04	148.35	184	155.11	120.43	105.26	79.32
TGME49_220070	5.38	5.31	4.28	7.17	6.7	5.51	6.57	7.66	6.1	9.65	9.52	10.06
TGME49_220080	3.49	4.62	2.95	2.87	4.14	4.67	3.49	1.65	3.44	5.42	5.23	6.87
TGME49_220090	11.63	10.99	9.86	8.9	10.35	10.36	13.94	10.29	15.03	13.62	10.55	14.24
TGME49_220100	47.55	50.13	50.84	51.97	51.2	51.17	54.95	57.76	58.33	83.22	83.11	83.78
TGME49_220110	1.92	3.23	2.8	1.77	1.53	2.24	2.5	1.82	2.89	4.62	4.55	5.42
TGME49_220120	4.36	4.11	5.4	5.7	6.72	4.49	9.27	7.59	9.17	6.4	4.63	9.16
TGME49_220125	0	0	0.31	0	0	0	0.41	0.46	0	0	0	0
TGME49_220128	0.23	0	0	0	0	0	0	0.4	0	0	0	0
TGME49_220132	0.45	0.44	0.1	0.34	0.17	0.22	0.42	0.16	0.97	0.76	0.37	0.97
TGME49_220140	0.6	1.62	0.7	1.11	0.93	0.82	0.63	0.69	1.08	4.54	1.64	4.33
TGME49_220145	0	0	0	0.39	0	0	0	0	0	0	0	0
TGME49_220150	3.44	3.19	2.48	2.74	3.83	2.28	6.93	3.7	4.74	2.79	2.69	4.74
TGME49_220160	1.87	1.17	2.26	2.16	1.15	1.7	2.28	2.64	2.78	1.63	0.59	3.11
TGME49_220170	19.38	21.08	18.94	20.29	20.72	22.54	19.97	21.18	23.05	32.03	26.46	22.56
TGME49_220175	11.67	8.54	11.78	9.45	7.75	10.83	10.53	8.99	8.11	12.73	14.41	11.97
TGME49_220180	12.57	6.34	16.24	11.48	7.83	12.12	13.61	15.03	9.09	9.54	13.8	12.11
TGME49_220190	4.1	3.19	4.98	3.98	2.34	3.51	4.2	4.97	3.87	1.02	4.41	1.29
TGME49_220200	19.98	20.77	20.27	17.27	19.45	17.85	17.94	17.49	14.43	14.63	12.28	17.41
TGME49_220208	3.47	2	3.77	2.9	2.98	3.4	2.74	3.9	2.88	3.5	2.13	3.05
TGME49_220212	1.49	2.62	2.94	2.57	2.26	4.14	3.25	1.8	2.29	4.58	3.78	0.83
TGME49_220230	1.71	3.18	2.57	1.65	1.55	1.89	2.28	2.1	2.18	4	4.54	2.18
TGME49_220240	285.88	284.41	294.36	283.26	247.14	307.24	293.04	253.93	286.19	290.42	260.23	292.94
TGME49_220250	109.65	130.19	103.44	117.3	116.64	110.41	109.45	108.28	111.11	102.08	94.97	116.76
TGME49_220260	14.26	16.66	20.39	9.25	8.82	9.21	14.77	10.94	9.66	22.57	23.41	23.44
TGME49_220270	61.59	63.18	69.93	59.91	47.12	56.9	76.5	64.82	77.55	81.14	73.25	72.24
TGME49_220280	0.81	0.59	0.63	0.19	0.42	0.52	0.85	1.42	1.14	0	1.48	0.65
TGME49_220290	30.46	29.61	40.39	30.54	28.14	34.11	39.55	39.12	39.95	36.75	47.05	32.75
TGME49_220300	59.3	63.58	64.87	66.53	62.44	76.52	63.41	61.14	61.95	51.54	56.04	59.86
TGME49_220320	2.05	3.32	3.26	3.24	4.04	2.99	4.74	3.41	3.51	6.08	0.88	2.32
TGME49_220330	2.86	3.21	5.23	3.71	2.23	3.17	2.67	3.08	2.84	5.81	1.12	2.96
TGME49_220340	13.86	15.03	16.58	12.43	11.25	12.89	11.2	9.57	13.03	15.91	9.93	12.12
TGME49_220350	3.79	4.26	3.37	2.73	2.51	2.69	3.05	4.08	4.44	3.48	5.04	3.63
TGME49_220360	6.45	5.43	6.95	5.68	4.78	6.82	8.25	8.12	8.83	10.98	11.91	10.17
TGME49_220370	3.71	3.67	3.97	2.51	1.13	3.06	3.76	3.19	3.07	5.7	5.39	2.25
TGME49_220380	75.57	71.99	88.18	73.4	58.98	79.69	76.68	59.73	86.23	101.21	91.93	87.11
TGME49_220390	46.6	50.82	56.21	41.71	31.4	41.27	62.02	42.95	53.78	72.67	49.78	55.96
TGME49_220400	1015.98	974.96	755.57	953.47	1094.13	861.38	810.22	910.37	792.41	860.25	1114.46	913.75
TGME49_220420	8.04	8.51	8.07	6.85	5.57	5.15	8.71	10.1	5.9	8.44	7.47	3.57
TGME49_220430	1.12	1.45	0.94	1.25	0.54	1.54	1.47	1.32	2.27	1.27	1.1	0.65
TGME49_220440	0.23	1.04	0.47	0.41	0.76	0.19	0.64	0.1	0.95	0.33	0	0.42
TGME49_220450	12.18	12.7	18.73	8.19	8.73	6.4	8.73	7.33	4.08	7.7	4.95	8.71
TGME49_220460	15.06	9.49	11.3	13.07	14.72	12.43	8.4	12.69	8.37	9.86	9	12.47
TGME49_220470	39.29	40.65	51.61	36.55	28.9	39.25	38.38	33.3	34.76	39.5	40.94	39.22
TGME49_220480	8.81	13.18	11.27	6.91	7.03	6.48	7.59	9.47	7.59	6.41	11.85	4.74
TGME49_220490	8.2	5.38	7.1	4.94	4.65	5.32	8.66	5.67	5.89	12.32	8.44	10.32
TGME49_220500	66.46	66.46	68.67	79.52	71.3	75.02	80.57	80.29	81.72	79.3	95.35	70.96
TGME49_220510	24.92	31.52	30.39	22.61	20.33	18.24	26.16	23.02	25.66	42	40.53	30
TGME49_220520	0	0	0	0	0	0	0	0	0	0	0.89	0
TGME49_220525	0	0	0	0	0	0	0	0	0	0.47	30.28	0
TGME49_220530	21.48	25.51	24.72	16.41	16.55	14.67	25.41	22.5	19.5	18.37	15.5	22.49
TGME49_220540	11.51	13.29	12.52	12.47	7.8	10.42	13.55	16.35	13.98	18.96	12.46	9.86
TGME49_220560	9.14	13.22	11.16	10.54	8.37	6.69	16.28	12.3	16.61	30.52	10.66	24.75
TGME49_220570	12.88	12.35	17.59	17.67	13.98	14.53	19.53	15.54	20.44	19.8	18.9	20.67
TGME49_220580	11.76	10.63	18.75	8.63	3.39	9.02	16.28	10.1	17.15	4.18	0	5.29
TGME49_220585	5.98	5.44	5.34	6.41	4.67	6.24	7.07	3.12	5.07	3.1	1.28	5.63
TGME49_220600	16.49	20.3	20.13	13.32	11.25	13.55	17.17	17.95	13.46	24.24	27.04	31.3
TGME49_220610	7.48	8.87	8.3	4.24	4.46	4.83	6.9	7.67	5.74	12.51	10.13	10.19
TGME49_220630	184.97	215.22	219.9	184.52	142.72	193.06	193.66	148.45	214.32	178.6	143.13	165.42
TGME49_220640	0	7.57	0	0	0	0	6.26	0	23.18	1.16	0	0
TGME49_220650	144.19	152.03	139.5	146.06	139.17	138.96	133.45	145.33	134.96	149.36	144.3	164.12
TGME49_220720	4.25	6.42	3.08	6.9	5.96	11.6	15.45	23.09	14.35	10.25	10.31	22.42
TGME49_220730	14.29	14.86	23.21	25.35	24.43	20.75	33.48	33.7	32.16	38.36	42.19	33.13
TGME49_220740	0.25	0	0.43	0	0	0.23	0.45	0	0	0	0	0
TGME49_220840	11.28	12.63	13.22	10.98	12.77	10.29	8.31	14.58	8.31	4.47	7.18	11.81
TGME49_220850	12.01	0	6.63	0	0	6.41	2.57	0	6.79	0	16.38	0
TGME49_220860	28.18	36.99	43.21	24.14	24.21	25.01	29.63	26.4	30.97	44.76	27.52	41.52
TGME49_220870	63.5	74.94	64.49	50.29	45.14	52.69	79.1	57.64	72.98	108.45	65.63	84.41
TGME49_220880	45.55	47.99	52.55	34.48	39.55	33.16	45.38	51.47	45.6	77.77	57.52	81.02
TGME49_220890	96.13	103.17	90.24	105.18	95.99	114.47	91.98	85.98	84.72	77.15	68.38	98.06
TGME49_220900	70.14	70.41	82.97	63.68	49.21	56.58	85.64	71.51	85.19	88.61	76.52	75.84
TGME49_220910	1.87	1.69	2.03	2.38	1.76	2.96	2.93	5.22	3.17	2.36	5.13	2.71
TGME49_220920	1.03	1.16	1.62	1.66	1.42	1.52	1.44	0.98	2.15	1.58	0.33	0.86
TGME49_220930	27.33	39.45	36.79	19.93	19.22	18.39	28.77	27.23	27.86	23.81	16.16	11.75
TGME49_220940	146.96	162.19	169.99	150.83	122.3	158.64	157.5	123.94	160.59	148.1	128.41	140.32
TGME49_220950	508.27	478.33	431.72	508.44	491.26	544.15	451.69	414.39	476.06	397.13	405.19	445.7
TGME49_221160	34.12	33.46	42.04	29.72	24.33	24.54	33.77	25.96	40.35	52.48	45.54	43.37
TGME49_221170	18.23	25.58	20.46	15.85	15.12	13.75	16.67	16.68	23.05	19.41	24.83	12.34
TGME49_221180	116.06	130.72	134.86	95.81	88.94	93.01	99.47	101.48	101.31	86.88	87.12	89.15
TGME49_221190	33.4	39.05	38.25	24.52	22.69	29.03	28.74	24.01	27.32	30.18	40.58	33.01
TGME49_221200	11.29	11.67	13.88	7.94	6.87	9.17	10.41	10.08	7.9	12.35	9.12	9.27
TGME49_221210	1204.19	1028.1	764.47	1099.86	1508.01	1003.83	776.86	1139.83	821.99	716.41	824.52	768.02
TGME49_221220	2.99	2.15	2.91	3.19	1.89	2.49	4.92	4.36	3.65	3.63	4.44	3.55
TGME49_221230	23.66	23.38	30.11	27.21	24.91	26.65	35.23	26.63	31.85	33.53	35.33	31.81
TGME49_221250	17.26	19.76	17.08	13.01	9.08	10.29	19.99	17.53	20.11	16.48	22.31	12.94
TGME49_221260	7.9	8.84	7.52	7.31	6.92	6.88	11.74	8.04	10.03	18.09	14.34	15.59
TGME49_221265	0	0.24	0	0.31	0.14	0.12	0	0.52	0	0	2.44	0
TGME49_221270	56.71	49.14	42.34	46.2	53.35	44.95	56.01	64.1	41.17	66.43	78.52	82.81
TGME49_221275	0.48	0	0	0	0	0	0	0	0.87	0	0	0
TGME49_221280	1.83	0.64	1.65	0.99	0.3	0.82	1.52	2.06	1.72	1.19	1.71	1.34
TGME49_221295	22	25.35	17.33	24.39	26.96	19.77	27.01	32.94	27.41	35.62	47.87	38.74
TGME49_221310	2.33	1.52	1.73	2.81	1.2	3.02	4.72	4.45	5.46	5.82	3.87	3.45
TGME49_221320	1.01	1.29	1.81	1.75	1.97	1.67	2.05	2.52	1.88	1.55	1.57	2.17
TGME49_221330	20.5	23.51	25.34	16.85	15.71	14.98	16.38	15.27	15.13	13.27	12.91	11.05
TGME49_221340	30.17	32.22	34.97	27.8	23.93	23.99	25.41	21.19	17.87	13.81	15.44	19.13
TGME49_221350	1.05	2.84	1.9	1.71	1.31	1.53	1.46	3.04	1.69	2.65	3.83	2.53
TGME49_221360	40.41	45.83	52.91	32.69	30.04	35.59	47.85	37.09	49.36	54.93	57.46	55.12
TGME49_221370	15.57	17.77	17.08	12.23	10.23	12.9	17.17	14.31	15.52	17.81	19.43	16.47
TGME49_221380	82.83	92.79	88.01	93.11	78.56	93.54	96.22	80.19	91.79	88.53	63.9	77.6
TGME49_221390	4.33	4.7	3.62	4.27	3.75	3.55	6.62	6.2	6.24	10.12	3.66	8.85
TGME49_221400	27.69	28.86	33.27	23.94	19.77	22.85	24.52	22.86	22.06	19.74	22.56	22.99
TGME49_221410	37.13	44.24	34.94	24.68	24.35	25.23	24.89	25.38	19.33	15.05	18.39	13.16
TGME49_221415	0	0	2.16	0	0	0	0	0	3.32	0	0	0
TGME49_221420	20.62	20.4	13.03	27.52	29.74	28.79	31.98	36.25	30.31	38.51	33.41	35.97
TGME49_221430	2.71	1.61	2.39	2.24	2.24	2.15	1.8	4.01	2.53	3.28	4.74	2.98
TGME49_221440	3.12	3.33	4	3.18	3.19	3.16	4.89	5.11	3.56	4.17	3.8	4.75
TGME49_221450	9.77	9.35	14.27	10.17	9.34	9.8	12.31	15.36	11.8	13.08	11.03	9.71
TGME49_221455	3.58	4.5	5.09	4.15	6.67	6.19	3.13	3.44	5.02	0	13.12	2.87
TGME49_221460	27.04	29.37	31.48	29.96	22.13	26.5	22.77	22.4	31.92	21.44	26.45	22.46
TGME49_221470	2.48	3.46	5.17	3.41	5.49	3.27	5.84	8.51	5.15	6.56	10.95	6.42
TGME49_221480	62.94	69.08	82.28	61.86	67.91	69.46	73.82	76.94	66.99	71.21	56.14	63.26
TGME49_221490	53.91	50.08	52.59	48.16	37.42	48.24	55.22	42.89	54.37	47.46	56.03	46.14
TGME49_221500	23.16	29.81	33.42	17.86	14.73	20.5	21.56	22.58	21.66	39.83	32.24	29.7
TGME49_221510	153.83	143.93	127.44	139.85	147.46	137.2	129.39	131.67	159.5	165.86	184.48	156.04
TGME49_221522	32.97	32.57	39.64	31.37	23.18	26.69	41.08	31.91	36.73	34.5	33.6	34.13
TGME49_221530	20.16	26.16	23.85	19.93	17.5	21.95	27.08	25.04	29.14	33.56	20.3	32.61
TGME49_221540	13	16.96	15.55	13.34	11.96	13.21	16.4	15.05	15.17	13.41	22.29	21.94
TGME49_221550	29.99	31.91	32.7	46.14	42.81	50.93	44.34	43.9	44.96	53.19	44.93	52.28
TGME49_221560	0	0.25	0.54	0	0	0.13	0.24	0.27	0	0	0	0
TGME49_221570	2.17	1.47	1.9	2.78	2.2	1.78	1.7	2.52	4.59	4.12	4.47	3.93
TGME49_221580	1.55	1.85	1.52	1.57	1.3	1.83	1.72	1.99	1.03	0.46	1	1.18
TGME49_221585	3.81	4.92	3.96	4.48	4.95	5.58	4.73	4.6	6.8	1.08	0	2.78
TGME49_221590	347.15	425.87	427.99	303.82	296.25	289.51	292.71	279.98	332.94	314.96	287.89	305.74
TGME49_221600	0.62	0.87	0.83	0.62	1.25	0.95	0.56	1.09	0.64	2.53	1.46	2.58
TGME49_221610	3.93	4.65	3.47	5.8	3.5	5.1	5.9	4.43	6.19	4.74	5.87	6.32
TGME49_221620	136.47	140.78	137.69	121.17	106.79	111.17	149	143.86	144.32	145.37	116.55	132.62
TGME49_221630	4.44	4.3	3.81	4.63	2.95	3.53	4.4	3.73	5.03	4.75	4.12	3.87
TGME49_221640	29.87	29.55	36.46	24.52	17.74	25.25	26.78	23.11	26.03	33.47	30.47	25.49
TGME49_221660	6.27	7.18	7.78	4.91	4.17	5.72	7.6	5.68	5.35	7.72	5.58	4.67
TGME49_221665	1.79	0.66	1.23	1.76	1.83	1.53	1.4	1.84	3.24	4.16	2.67	1.18
TGME49_221670	14.29	17.09	13.48	14.22	11.05	15.39	19.49	14.41	20.6	18.08	14.81	16.56
TGME49_221675	9.87	11.8	13.03	13.74	11.58	17.67	24.68	19.45	18.71	12.85	20.27	14.16
TGME49_221685	32.14	32.74	26.15	30.01	33.89	34.98	31.79	33.22	28.29	22.08	19.14	25.8
TGME49_221690	9.79	9.17	9.94	6.78	5.43	5.44	9.46	5.83	4.96	5.78	4.74	5.11
TGME49_221700	13.87	15.51	10.33	12.01	13.32	13.9	12.01	15.08	16.89	16.42	16.43	12.85
TGME49_221710	3.8	2.69	4.51	3.89	3.64	4.03	5.07	3.74	4.5	4.71	3.09	5.18
TGME49_221720	6.12	10.32	9.37	7.73	6.45	6.73	6.66	6.44	6.93	6.98	4.45	5.94
TGME49_221818	1.36	2.81	1.01	1.81	1.27	1.62	1.55	2.8	2.69	0.7	4.07	0.89
TGME49_221830	33.43	33.3	35.45	38.89	46.1	35.63	40.08	36.15	37.3	45.73	41.58	43.19
TGME49_221840	22.47	19.13	17.37	25.39	26.72	27.71	32.68	29	30.67	40.8	38.55	33.92
TGME49_221850	7.39	10.43	7.96	5.94	6.93	6.74	8.54	6.56	8.84	7.15	10.34	5.05
TGME49_221855	0	0	1.32	0	0	0.23	0.45	0	0.51	0	4.68	0
TGME49_221860	0	1.91	0	0	0	0	0	0	2.13	0	0	0
TGME49_221865	0	0	0	0	0	1.03	0	0	0	0	0	0
TGME49_221870	16.21	15.23	21.66	14.3	10.28	14.12	13.27	11.01	13.99	13.8	13.06	8.99
TGME49_221880	40.41	50.94	61.5	45.63	43.36	43.56	48.53	50.32	40.43	50.53	44.89	43.25
TGME49_221890	12.13	4.48	12.35	10.97	9.94	10.38	9.51	10.32	8.49	10.19	13.61	3.99
TGME49_221895	0.48	0	1.67	1	2.23	1.97	0.76	0.83	0.87	0	3.96	0
TGME49_221900	25.78	36.02	35.17	22.37	26.18	21.3	23.52	22.84	25.06	31.5	36.89	25.07
TGME49_221905	6.84	3.71	5.17	10.75	5.99	6.13	4.94	10.1	7.48	14.25	0	18.77
TGME49_221910	230.99	222.9	272.89	211.86	171.84	201.29	222.86	212.53	207.26	218.33	193.61	214.84
TGME49_221922	0.9	0.63	1.65	1.17	1.21	0.74	1.01	2.47	0.93	0.73	3.18	0.93
TGME49_221930	0	0	0	0	0	0	0	0	0	0	8.94	0
TGME49_221940	4.21	2.91	3.79	3.75	4.47	3.26	4.45	3.76	3.9	3.39	3.39	1.66
TGME49_221950	29.63	33.1	33.48	27.88	26.08	29.57	27.16	28.16	32.87	31.46	34.57	34.7
TGME49_221970	8.11	5.73	7.39	7.63	6.93	7.22	8.58	12.58	6.7	16.06	8.71	14.04
TGME49_221980	7.81	5.33	8.31	6.85	7.39	7.26	8.74	6.83	7.31	7.96	6.35	6.18
TGME49_221990	18.3	19.15	20.26	14.6	12.13	14.74	20.35	17.39	19.37	23.28	18.28	20.31
TGME49_222000	6.94	7.56	10.05	9.21	10.66	7.04	14.61	13.1	8.73	27.12	28.66	24.78
TGME49_222010	0.46	0.74	1.42	1.12	1.07	0.87	1.91	1.99	1.79	2.16	2.5	2.75
TGME49_222020	1	1.8	2.96	1.55	1.66	1.63	3.12	3.86	2.01	0.63	3.64	0.8
TGME49_222030	1.2	1.61	0.9	0.84	0.6	0.69	0.55	0.62	1.28	0.8	2.32	0
TGME49_222040	8.41	5.74	4.89	7.75	5.83	8.67	10.56	9.66	11.87	11.48	15.23	19.47
TGME49_222050	9.65	8.15	9.57	8.95	7.73	8.62	10.16	8.25	11.66	12.36	7.35	12.01
TGME49_222060	0.15	0.33	0.12	0.1	0.47	0.2	0.47	0.7	0.54	0.57	1.65	0
TGME49_222070	7.38	6.1	5.84	7.73	7.56	6.3	10.39	8.89	9.16	10.56	8.12	8.01
TGME49_222075	0	0	0	0.9	0	0	0	0	0	0	0	0
TGME49_222080	0.79	0.64	1.38	1.93	0	0.65	1.25	0	2.15	4.52	0	5.73
TGME49_222090	34.84	35.4	23.31	28.68	27.49	27.15	32.57	26.51	32.78	27.44	51.99	25.8
TGME49_222100	4.27	3.14	5.65	3.27	3.62	2.92	6.23	5.3	6.57	5.32	7.21	4.66
TGME49_222110	3.45	4.7	2.93	3.32	5.33	4.43	8.33	7.48	5.24	9.02	9.21	7.43
TGME49_222120	6.7	6.76	8.97	5.72	6.74	5.03	8	7.88	5.89	5.57	5.94	6.12
TGME49_222130	35.25	34.89	43.43	35.31	36.31	36.79	30.28	33.89	38.2	46.45	34.2	48.05
TGME49_222140	9.62	10.37	12.07	10.93	7.96	10.52	10.2	10.01	8.48	10	6.79	4.66
TGME49_222150	0	0	0	0.39	0	0.46	0	0.97	0	0	0	0
TGME49_222155	0.36	0.35	0.62	0.19	0.47	0.67	0.55	0.72	0.62	0.79	0.59	0.94
TGME49_222160	7.42	10.03	14.56	17.38	16.42	16.32	18.61	19.28	19.39	19.01	21.21	16.79
TGME49_222170	61.07	69.68	67.22	57.54	47.95	55.96	73.19	60.1	77.18	85.21	85.35	84.2
TGME49_222180	29.71	33.83	32.79	26.57	26.06	24.46	28.95	30.9	27.51	31.09	21.08	46.94
TGME49_222188	2.83	2.87	2.61	3.38	1.77	2.32	5.18	3.29	2.14	4.02	2.91	1.71
TGME49_222192	3.88	4.13	5.91	3.6	3.51	3.81	3.21	4.06	2.56	3.21	8.7	4.6
TGME49_222200	5.81	5.69	6.02	5.78	4.25	4.75	5.11	6.52	8.8	4.53	10.47	5.76
TGME49_222210	8.05	8.73	7.95	9.12	7.43	12.78	12.82	8.93	10.61	11.8	16.06	18.66
TGME49_222220	84.55	82.31	84.71	97.88	93.92	99.29	94.09	82.11	98.99	106.11	86.68	95.74
TGME49_222230	2.91	3.21	4.19	2.58	2.47	2.51	3.48	3	3.4	2.13	3.08	3.17
TGME49_222240	22.47	18.58	34.85	22.83	15.49	24.35	23.09	20.08	25.66	18.8	10.1	12.99
TGME49_222245	30.32	53.71	43.98	36.9	25.11	32.93	32.99	26.52	32.55	26.01	18.81	34.18
TGME49_222250	0.1	0.08	0.29	0.14	0.09	0.25	0.08	0.18	0.09	0	0	0.73
TGME49_222260	1.68	0	5.81	4.57	0	5.5	13.43	2.83	0	0	0	0
TGME49_222270	1.91	1.38	3.36	1.25	3.14	1.87	3.35	3.93	3.66	4.27	2.03	4.3
TGME49_222280	28.64	28.48	27.85	23.27	23.93	23.98	23.32	26.35	24.73	22.62	25.26	20.35
TGME49_222290	11.39	11.88	11.39	11.07	9.4	10.04	13.21	15.1	16.15	7.75	13.25	9.86
TGME49_222300	4.54	4.55	6.39	5.35	4.31	5.49	5.96	5.53	5.93	2.1	6.08	3.44
TGME49_222305	7.15	7.53	10.94	6.93	5.46	6.07	8.1	6.46	6.95	9.79	5.45	7.66
TGME49_222310	8.65	9.99	10.72	7.28	6.54	7.39	8.17	6.49	12.81	4.76	6.89	9.43
TGME49_222330	1.77	1.44	2.87	1.35	1.39	1.21	2.83	2.69	1.9	0.37	0.27	0.24
TGME49_222340	2.5	1.5	1.61	1.87	1.65	1.29	1.3	2.74	2.01	1.58	3.04	1.34
TGME49_222350	27.4	27.7	27.81	28.3	23.4	26.69	39.88	34.16	36.63	37.75	28.15	36.37
TGME49_222360	13.63	13.89	13.87	12.49	10.37	12.08	15.25	17.78	13.56	15.06	17.96	21.08
TGME49_222370	16.08	14.99	14.69	12.71	11.61	11.34	20.35	18.88	21.75	25.69	26.96	29.56
TGME49_222380	10.87	12.82	13.84	9.71	8.15	8.96	13.91	9.65	10.71	13.4	11.14	12.73
TGME49_222385	94.04	87.21	74.94	90.09	86.22	92.38	64.86	64.2	50.78	18.07	34.93	22.67
TGME49_222390	3.92	4.69	3.9	3.87	2.81	2.83	6.15	5.03	6.27	14.44	6.65	12.53
TGME49_222400	18.85	18.32	21.88	14.33	12.87	13.93	16.5	17.19	19.75	24.38	34.23	22.6
TGME49_222410	2.75	2.35	2.4	2.79	2.39	1.86	3.34	5.04	2.5	3.52	5.66	1
TGME49_222420	16.14	11.33	11.27	15.24	14.52	15.96	12.15	13.04	20.11	18.37	12.75	6.54
TGME49_222430	1.19	0.8	1.01	1.75	1.27	1.73	2.04	1.42	1.38	1.55	1.34	1.18
TGME49_222440	0.56	0.9	0	1.16	0.52	0.46	0	1.93	1	0	0	0
TGME49_222660	10.82	9.82	12.17	13.4	12.49	11.76	17.59	17.42	14.99	15.83	15.56	12.3
TGME49_222700	15.11	18.1	17.23	14.49	13.86	17.74	13.41	9.3	16.58	15.63	22.61	9.94
TGME49_222710	47.62	47.26	44.06	43.1	44.61	37.1	45.16	53.93	41.08	35.04	43.88	28.28
TGME49_222800	1	0.88	0.8	1.38	0.64	1.22	1.42	1.2	1.02	0.98	1.01	1.06
TGME49_222840	251.55	241.9	228.61	257.89	263.74	241.53	204.61	240.52	228.14	219.82	183.33	199.49
TGME49_222850	159.43	168.03	172.85	174.65	168.58	195.32	160.09	147.76	183.05	143.98	132.67	123.59
TGME49_222860	48.71	54.38	63.31	49.06	42.87	44.54	55.8	49.16	56.07	74.43	66.17	88.73
TGME49_222870	27.48	25.96	26.42	23.04	19.16	21.4	30	28.08	29.74	31.44	33.18	23.77
TGME49_222880	0.19	0.21	0	0.42	0.24	0.37	1.11	0.25	0.46	0	0	0.62
TGME49_222900	2.77	2.16	1.92	2.62	2.74	3.58	4.29	3.09	3.83	4.77	4.92	3.65
TGME49_222910	9.46	11.33	12.01	10.06	10.35	8.44	17.91	12.26	15.6	12.71	12.97	12.84
TGME49_222920	57	60.55	46.11	58.8	65.74	49.41	52.74	56.73	58.71	48.52	63.3	27.82
TGME49_222930	92.95	106.64	99.59	75.3	65.87	71.4	99.24	85.62	93.41	84.32	103.72	100.45
TGME49_222935	30.77	32.1	34.36	24.43	25.83	22.82	26.01	34.97	29.41	35.19	28.11	37.96
TGME49_222940	48.49	54.97	44.42	54.96	64.89	40.98	74.63	99.43	69.66	107.76	127.35	87.53
TGME49_222948	0	11.51	0	0	0	1.29	0	0	11.45	0	0	0
TGME49_222952	17.19	14.16	26.28	20	15.38	20.3	26.28	16.58	29.03	32.68	18.32	27.24
TGME49_222960	1.07	1.01	0.66	1.38	1.17	1.34	3.36	2.66	2.66	2.89	3.25	1.64
TGME49_222970	78.44	83.64	59.1	69.26	67.66	74.76	72.72	78.55	81.43	103.14	99.06	124.15
TGME49_222975	3.91	3.41	6.99	5.95	7.99	7.55	7.24	7.06	5.82	17.49	12.65	12.14
TGME49_222980	0.71	1.49	1.9	1.35	1.62	1.33	2.55	1.6	2.95	5.21	9.21	2.21
TGME49_222990	9.93	7.97	5.85	9.67	7.64	9.72	13.03	11.31	9.25	8.63	9.36	8.92
TGME49_223000	96.42	85.71	73.66	87.1	109.7	80	105.87	122.62	92.74	82.2	111.1	108.41
TGME49_223020	47.89	57.27	53.37	59.12	53.79	60.54	60.53	58.69	67.48	54.5	67.1	77.9
TGME49_223030	1.36	0.83	0.79	1.9	1.59	0.98	1.34	1.19	1.85	1.94	2.8	3.69
TGME49_223040	101.25	110.34	98.46	137.36	141.98	126.45	109.03	133.93	126.71	115.71	140.35	139.63
TGME49_223050	498.48	467.71	429.83	474.3	552.15	459.97	358.73	470.69	376.92	477.18	514.87	503.2
TGME49_223060	23.56	24.52	27.79	17.14	14.61	17.18	20.18	17.79	16.1	18.61	19.5	20.77
TGME49_223070	47.38	45.4	42.92	58.63	57.04	51.98	59.23	62.42	47.81	40.94	31.92	32.8
TGME49_223080	13.11	13.17	16.12	9.93	7.95	10.11	14.39	13.23	13.75	21.88	18.65	18.71
TGME49_223095	3.51	6.55	6.51	2.81	3.17	3.62	6.93	6.34	4.94	5.18	9.63	7.52
TGME49_223110	27.61	29.28	29.13	39.38	36.09	36.97	51.22	48.85	53.71	52.86	54.51	49.4
TGME49_223120	1.89	3.07	1.28	0.88	1.03	1.03	1.23	2.19	0.85	0	2.59	0
TGME49_223125	22.1	22.74	21.15	23	25.19	21.87	23.94	27.09	21.54	43.88	23.66	32.16
TGME49_223130	1.35	2.2	2.01	1.73	1.83	1.11	1.06	1.57	2.32	4.28	1.24	1.09
TGME49_223140	26.04	26.15	28.6	23.1	21.36	20.74	26.36	29.74	27.22	30.09	38.47	42.31
TGME49_223150	36.95	49.57	43.4	48.78	47.42	43.53	52.67	43.92	42.84	44.31	45.74	39.45
TGME49_223258	0.43	0.35	0.76	1.51	0.41	1.6	3.75	2.27	3.54	12.36	8.94	15.71
TGME49_223262	1.49	2.21	0.95	0.66	0.25	0.78	1.07	1.42	1.72	0.77	1.12	0
TGME49_223270	0.89	1.53	1.62	1.72	1.18	1.43	2.38	1.64	2.35	1.78	2.21	1.94
TGME49_223390	22.9	23.36	30.97	20.94	14.94	21.98	26.34	21.12	31.21	32.99	22.95	30.18
TGME49_223400	0.47	0	0	0.33	0.44	0.38	0	0.81	0	0	0	0
TGME49_223410	90.9	100.15	99.07	89.07	96.14	85.37	88.34	75.78	100.59	111.57	100.25	127.9
TGME49_223420	22.11	19.48	26.82	20	22.09	19.19	31.55	31.32	34.01	56.09	67.96	64.58
TGME49_223430	8.9	10.69	7.07	10.06	9.05	9.12	10.95	12.62	10.55	7.1	8.21	12.65
TGME49_223440	4.96	3.38	3.86	4.17	4.5	4.94	5.13	5.44	4.28	5.46	3.29	2.61
TGME49_223450	13.99	9.17	18.85	9.48	7.67	9.33	12.41	12.22	10.9	18.17	13.81	10.96
TGME49_223470	16.4	33.36	23.56	10.96	9.91	11	18.73	14.19	16.88	9.1	22.76	24.36
TGME49_223480	14.87	17.9	23.49	15.03	10.01	14.45	19.5	16.51	15.92	21.08	11.24	12.6
TGME49_223485	17.39	20.11	18.11	20.62	22.38	20.86	22.29	25.18	24.62	20.21	20.16	30.14
TGME49_223490	4.89	5.9	5.69	4.58	4.58	4.69	5.91	5.35	5.56	15.09	12.64	16.16
TGME49_223500	0.48	0.89	0.4	0.33	0.13	0.73	1.07	0.24	1.11	0	0	0.49
TGME49_223510	12.87	14.53	15.29	15.69	11.37	14.65	17.3	18.14	14.14	17.52	15.03	20.95
TGME49_223520	0.27	0.25	0.48	0.21	0.76	0.37	0.44	0.54	1.58	1.34	0	0
TGME49_223530	2.29	2.33	3.84	4.3	4.97	3.52	4.05	4.49	8.05	5.71	4.72	8.3
TGME49_223540	2.17	2.2	2.02	2.43	2.13	3.31	4.53	5.04	5.59	7.68	3.17	4.89
TGME49_223550	37.6	49.82	47.47	28.32	22.98	28.95	35.68	31.21	32.24	42.25	52.37	50.33
TGME49_223560	6.47	6.07	6.47	5.97	5.21	6.11	8.19	8.39	10.22	13.21	17.06	10.81
TGME49_223570	8.93	9.49	7.04	5.58	6.21	4.99	8.4	7.06	8	10.16	8.64	7.99
TGME49_223580	3.22	1.86	3.27	4.36	2.54	3.24	3.75	5.8	3.02	5.92	3.42	9.79
TGME49_223590	42.23	42.79	28.63	32.51	34.14	32.14	31.78	26.72	33.48	22.84	37.35	25.25
TGME49_223600	0.66	2.7	1.35	1.63	0.78	1.29	1.04	1.3	1.51	0.95	1.37	0
TGME49_223610	14.33	15.82	19.26	15.23	13.27	16.28	23.55	17.62	18.31	26.59	16.1	26.52
TGME49_223620	12.62	12.11	18.52	13.67	12.07	11.06	10.69	12.1	10.75	13.65	13.51	7.31
TGME49_223630	26.73	31.05	32.24	27.43	34.32	26.67	28.29	24.96	34.6	35.62	35.79	36.87
TGME49_223640	3.12	2.95	3.76	3.05	1.65	2.83	3.02	3.17	2.06	4.52	1.4	0.82
TGME49_223650	9.41	14	11.57	7.41	9.32	5.43	8.32	8.31	7.2	15.09	3.27	8.63
TGME49_223660	6.06	9.81	6.5	8.58	7.7	9.21	6.76	15.5	12.9	13.59	8.99	9.34
TGME49_223668	3.95	6.4	9.19	7.19	6.25	4.48	9.59	10.01	7.14	20.76	27.55	28.53
TGME49_223672	3.54	6.42	5.83	8.03	5.3	8.36	8.66	14.31	9.05	16.11	16.51	5.1
TGME49_223680	33.51	27.59	30.89	29.32	29.12	33.47	40.15	34.17	45.84	44.07	45.29	40.45
TGME49_223685	9.64	7.72	6.02	6.02	5.53	6.59	4.93	1.54	5.02	13.19	4.45	6.56
TGME49_223690	48.4	33.62	34.1	48.15	45.2	42.34	45.22	48.01	44.49	84.99	91.12	93.94
TGME49_223700	18.13	21.28	22.54	14.78	14.95	14.42	14.63	14.54	18	15.76	11.71	13.75
TGME49_223710	0	0.14	0	0	0	0	0	0	0	0	0	0
TGME49_223725	22.32	11.35	30.35	23.98	16.87	24.48	24.48	18.7	21.5	17.59	13.63	16.24
TGME49_223750	12.6	13.64	18.19	14.94	11.47	17.14	16.14	15.3	20.17	18.4	16.68	18.65
TGME49_223760	2.99	3.19	3.05	2.16	2.41	2.41	3.37	1.71	3.81	3.99	1.92	3.38
TGME49_223780	3.29	4.2	5.15	3.88	2.26	2.98	5.82	5.19	6.22	3.82	6.4	4.36
TGME49_223790	42.76	44.2	46.72	37.61	31.01	41.34	48.38	40.81	46.73	55.66	47.85	44.03
TGME49_223800	1.98	2.73	2.75	2.19	2.86	2.94	2.99	2.53	2.35	2.17	0.63	4.97
TGME49_223810	18.27	18.72	17.49	17.26	19.14	16.53	21.01	22.32	20.54	18.64	20.29	19.13
TGME49_223830	0.37	0.2	0	0.26	0.12	0.3	0	0.43	1.34	0	1.01	0
TGME49_223840	20.04	19.61	27.07	21.47	17.69	22.14	25.68	16.84	25.47	27.66	24.65	29.9
TGME49_223845	11.62	9.21	5.03	8.92	6.61	3.57	2.32	4.92	2.58	16.52	12.03	10.37
TGME49_223855	14.04	12.63	17.64	15.76	12.89	15.77	23.66	15.71	20.68	24.21	26.01	20.88
TGME49_223870	4.63	6.02	6.17	2.16	1.86	1.81	2.59	2.31	2.2	1.57	4.54	1.6
TGME49_223880	18.85	17.23	22.62	13.78	12.47	11.53	15.29	14.16	13.69	14.59	10.75	7.44
TGME49_223900	0.78	0.79	0.34	1.02	0.91	1.35	1.37	0.51	2.46	0.55	1.6	2.11
TGME49_223910	19.72	24.81	22.97	20.87	24.27	20.53	26.41	22.98	25.47	15.45	24.96	23.71
TGME49_223915	0	0	0	0	0	0	0	0	0	0	0	0
TGME49_223920	53.12	50.4	68.21	49.63	36.54	41.6	69.72	60.45	74.76	84.33	67.36	67.71
TGME49_223930	72.58	79.89	83.46	64.1	55.41	64.79	89.87	76.27	91.68	126.28	114.34	116.83
TGME49_223940	42.44	46.28	49.68	44.87	31.56	39.92	52.73	39.24	56.33	56.52	54.48	53.4
TGME49_223950	6.74	7.47	5.26	7.83	4.82	6.19	11.4	8.67	8.1	3.84	8.93	7.84
TGME49_223960	3.83	3.46	3.72	3.57	3.59	3.83	5.84	6.31	7.71	5.45	7.88	4.62
TGME49_223970	0.9	0.75	0.94	0.46	0.69	0.37	1.06	0.5	0.41	0	0.74	1.12
TGME49_223985	3.57	4.14	4.63	2.35	1.88	2.52	3.83	3.14	2.66	2.74	2.81	1.39
TGME49_224000	8.33	9.64	7.66	8.65	5.01	7.14	12.34	9.65	12.39	19.26	13.92	14.61
TGME49_224010	22.1	23.04	23.1	25.64	18.62	24.7	24.02	21.24	30.76	24.53	19.7	21.8
TGME49_224020	56.81	69.15	58.44	57.85	67.01	51.4	64.01	81.97	64.43	70.28	110.16	105.7
TGME49_224030	22.77	25.26	22.78	21.01	19.44	20.81	24.41	23.18	24.5	19.49	23.31	23.24
TGME49_224040	0	0.9	0	0	0	0	0	0	0	0	0	0
TGME49_224050	34	33.4	41.29	23.15	22.1	24.72	30.22	30.31	29.02	31.61	28.91	27.43
TGME49_224060	20.6	24.96	29.59	25.78	20.3	23.4	27.48	16.77	27.99	20.65	14.72	17.03
TGME49_224070	4.25	3.37	4.7	3.17	2.46	2.14	4.19	4.57	2.87	4.03	3.14	3.95
TGME49_224080	10.66	9.59	15.35	8.01	6.71	9.87	10.69	9.71	9.49	15.69	10.76	10.49
TGME49_224090	14.26	17.56	18.39	11.19	11.81	10.9	13.78	11.94	12.12	14.08	11.69	9.53
TGME49_224100	2.77	1.99	5	4.28	5.45	3.52	5.8	10.67	10.55	7	27.86	8.88
TGME49_224110	29.54	34.92	38	36.36	35.16	36.98	50.67	44.41	45.78	55.01	73.97	55.33
TGME49_224130	489.75	496.19	440.93	372.09	408.72	321.43	424.27	453.91	369.67	576.2	691.83	644.23
TGME49_224140	93.43	88.33	81.74	84.24	77.15	91.18	80.94	72.24	78.29	60.36	39.28	55.45
TGME49_224150	17.74	18.28	22.67	13.16	9.58	13.48	13.4	12.14	13.54	15.25	11.55	4.16
TGME49_224160	0.4	0.19	0.32	0.11	0.37	0.26	0.5	0.35	0.65	0.45	0.65	1.73
TGME49_224170	4.91	9.77	3.69	5.97	4.74	5.06	7.45	8.54	7.74	8.11	6.52	4.58
TGME49_224180	75.45	78.97	85.35	92	82.99	91.3	74.65	68.26	76.21	58.6	52.4	60.37
TGME49_224190	5.48	4.5	7.16	6.27	4.48	4.16	7.68	6.46	6.79	7.36	6.6	10.01
TGME49_224200	3.89	3.62	4.81	3.94	3.35	3.84	4.86	4.02	3.89	9.5	3.27	6.9
TGME49_224205	28.19	35.61	38.14	28.4	28.59	23.79	39.75	36.94	37.25	38.53	35.63	38.2
TGME49_224210	2.96	4.82	6.65	5.08	4.5	4.33	4.97	2.95	4.73	4.82	5.8	3.58
TGME49_224220	1.51	1.67	1.41	1.99	1.87	2.28	2.28	2.32	2.96	3.79	4.98	0.88
TGME49_224230	6.74	6.93	9.44	4.96	4.8	6.13	7.1	4.82	4.32	7.17	9.8	8.88
TGME49_224235	1.66	1.62	3.36	2.71	2.91	3	3.13	1.74	2.41	1.89	7.3	3.21
TGME49_224240	18.74	20.57	27.72	18.75	13.85	17.07	20.42	16.39	20.33	25.75	23.87	20.66
TGME49_224250	8.35	6.06	3.84	6.74	8.02	7.38	4.49	12.61	4.77	11.26	25.34	9.54
TGME49_224260	12.53	11.92	18.62	7.82	6.26	8.31	10.87	9.94	10.03	13.82	10.29	10.42
TGME49_224270	5.7	4.02	8.27	5.26	4.33	5.06	7.18	6.48	4.56	6.96	4.31	3.32
TGME49_224275	0.52	0.84	0.6	1.26	1.45	0.63	0	0.9	0.47	1.47	2.12	0
TGME49_224280	2.33	2.75	2.98	2.44	2.08	1.81	2.96	2.85	3.33	3.15	2.63	2.32
TGME49_224290	28.94	30.81	26.6	30.42	22.87	25.97	23.36	25.99	28.58	12.78	15.81	18.71
TGME49_224310	3.94	8.86	7.82	10.63	16.86	4.48	11.32	14.29	9.02	5.77	4.91	8.08
TGME49_224320	1.47	1.92	2.72	0.89	0.9	0.92	1.55	1.67	1.22	2.18	4.2	3.01
TGME49_224330	39.23	43.31	49.41	33.36	29.42	27.76	39.2	31.59	37.67	43.87	49.72	51.71
TGME49_224340	4.74	7.45	5.89	8.83	6.52	7.25	10.92	11.56	10.31	10.8	20.83	6.87
TGME49_224350	6.89	8.05	7.75	8.73	7.12	8.02	10.36	10.73	10.31	6.31	10.64	12.72
TGME49_224460	308.83	306.8	375.43	297.27	228.57	277.78	288.08	251.81	292.14	293.4	267.24	292.84
TGME49_224470	30.55	30.71	27.85	32.19	25.76	31.12	29.26	26.97	29.33	21.8	32.68	25.01
TGME49_224480	7.32	7.76	9.67	6.83	6.13	7.57	6.64	5.64	6.4	4.9	7.56	8.04
TGME49_224490	3.87	5.51	4.51	3.04	3.08	2.22	3.34	3.37	4.21	7.16	4.78	6.3
TGME49_224510	1.69	1.19	2.01	1.5	1.19	1.73	2.05	1.27	1.81	3.28	2.21	1.95
TGME49_224520	133.57	153.73	116.53	103.76	100.97	99.77	97.22	100.69	107.28	60.7	76.83	65.07
TGME49_224530	23.73	26.17	20.05	28.22	20.98	26.63	31.56	33.73	29.16	26.12	22.42	21.68
TGME49_224540	1.42	0.89	1.52	1.39	1.23	1.28	2.17	1.98	2.02	1.22	0.8	2.83
TGME49_224560	1.41	4.47	0	0	0	0	0	0	0	0	0	0
TGME49_224570	4.38	4.3	6.63	5.19	5.06	4	8.3	7.63	7.56	14.48	12.56	8.84
TGME49_224575	0	1.44	1.04	0.62	0	0	2.85	0	1.61	0	14.84	0
TGME49_224580	32.54	29.61	34.99	22.25	21.37	26.88	29.96	29.49	28.67	41.9	41.75	41.78
TGME49_224590	20.22	20.01	27.21	15.05	14.42	13.66	16.63	13.41	17.56	22.75	13.91	11.69
TGME49_224600	4.53	5.76	4.13	4.51	2.86	3.54	4.22	3.95	3.85	6.45	6.41	5.64
TGME49_224610	1	2.2	1.17	1.47	1.69	1.97	2.83	2.36	1.09	2.28	3.3	3.27
TGME49_224620	26.45	31.94	21.17	24.41	20.12	23.44	22.52	19.28	24.96	17.87	23.84	29.74
TGME49_224630	5.04	4.16	4.49	2.2	1.67	2.58	4.64	3.69	4.03	2.74	3.35	2.42
TGME49_224650	13.18	13.29	14.64	9.46	9.1	8.91	10.88	11.46	11.59	14.42	12.19	9.94
TGME49_224660	5.46	4.02	6.8	4.73	3.35	4.85	5.7	4.56	7.2	5.02	5.3	4.9
TGME49_224670	0.18	0.26	0.43	0.13	0.25	0.13	0.2	0.32	0.33	0.89	1.08	0
TGME49_224675	0.82	0	0.64	0.96	0.51	0.9	1.29	0	0	0	0	1.98
TGME49_224680	27.02	27.06	23.01	22.3	30	25.85	22.74	28.33	25.09	35.64	37.56	34.98
TGME49_224700	9.5	8.4	8.4	8.92	6.61	8.41	13.1	11.01	9.66	10.55	9.89	12.58
TGME49_224710	0	2.46	2.12	0.08	2.85	0	0	2.54	0	0	0	0
TGME49_224720	7.35	5.72	8.85	8	7.28	9.63	8.97	8.69	12.74	15.35	10.09	8.28
TGME49_224730	7.91	8.93	8.01	7.54	8.99	7.08	7.44	8.59	7.08	4.23	4.59	6.06
TGME49_224740	33.45	38.09	39.85	30.25	28.5	31.48	31.61	30.73	28.14	35.22	29.26	28.59
TGME49_224750	1.41	2.52	1.81	3.05	4.23	2.43	4.21	2.7	4.34	3.21	3.48	9.19
TGME49_224760	58.29	41.76	21.1	50.86	53.52	57.57	56.36	58.27	56.26	46.33	70.08	61.58
TGME49_224770	6.7	5.77	5.84	4.23	4.89	3.6	5.26	6.55	2.27	2.38	6.89	6.05
TGME49_224780	0	0	0	0	0	0	0.35	0	0	0	0	0
TGME49_224790	0.13	0.21	0	0	0	0	0	0	0	0	0	0
TGME49_224800	13.4	16.92	13.09	10.11	8.75	10.97	14.07	11.46	8.67	3.4	12.8	9.53
TGME49_224810	8.29	8.93	11.73	9.9	7.67	10.13	9.28	10.03	9.53	3.87	7.7	5.36
TGME49_224820	16.61	18.06	13.77	19.85	17.98	15.59	18.17	17.67	21.15	13.71	16.75	14.27
TGME49_224830	2.48	2.93	2.53	1.99	1.98	2.63	3.7	2.26	3.05	4.78	1.36	4.32
TGME49_224840	6.98	7.16	7.08	6.21	4.45	5.51	9.91	8.97	9.08	9.39	10.15	8.51
TGME49_224845	0.26	0	0	0.27	0	0.5	0	0.9	0.23	0	1.4	1.95
TGME49_224850	62.44	73.61	79.75	52.96	40.63	55.97	67.9	50.87	72.01	99.11	83.5	76.79
TGME49_224860	16.52	16.95	17.19	10.23	8.57	10.65	10.84	15.11	14.86	21.34	15.43	15.27
TGME49_224870	1.06	1.19	1.16	0.93	0.78	1.11	1.22	1.36	1.37	1.63	2.97	1.85
TGME49_224880	1.93	0.77	1.48	1.72	0.89	1.27	2.59	2.06	1.88	3.76	1.16	2.39
TGME49_224890	7.28	8.05	6.18	7.29	5.36	6.85	8	9.13	8.17	3.89	5.29	4.95
TGME49_224900	71.08	64.37	66.79	79.15	69.87	86.52	88.68	71.7	84.26	88.91	76.56	99.28
TGME49_224905	0	0	0	0.58	0	0	0	0	0	0	0	0
TGME49_224910	4.78	9.37	9.78	6.56	6.17	5.67	10.61	8.03	5.67	9.38	5.43	9.54
TGME49_224920	1.44	0.93	1.11	1.41	0.78	1.31	2.02	1.86	1.45	1.73	0.62	0.28
TGME49_224928	0.21	0	0.24	0.48	0.39	0.52	0.25	0.64	0.57	0.3	1.3	0.38
TGME49_224932	18.55	15.82	11.31	28.85	35.43	28.47	42.51	53.64	46.76	28.32	74.97	58.36
TGME49_224935	1.81	1.71	1.39	2.02	1.49	1.53	2.94	2.71	2.89	2	3.49	5.36
TGME49_224940	2.7	3.77	2.7	3.62	2.39	3.92	6.9	6.47	3.78	3.52	6.99	8.39
TGME49_224950	23.14	26.98	27.11	21.57	17.52	19.65	27.67	19.21	33.26	26.03	17.51	22.96
TGME49_224960	23.61	24.42	17.6	16.14	21.1	18.27	22.83	22.97	18.27	19.72	27.18	26.68
TGME49_224970	27.28	28.18	34.17	23.46	20.27	23.72	29.4	21.55	28.54	33.98	33.85	29.52
TGME49_224980	11.9	10.72	10.62	9.65	7.25	8.5	11.71	13.15	9.99	13.33	13.02	9.63
TGME49_224990	14.03	24.6	15.62	25.17	22.44	23.31	19.3	26.62	23.35	7.86	7.39	23.23
TGME49_225000	21.91	20.62	30.17	20.08	15.77	18.08	24.46	21.85	23.36	27.86	23.58	22.85
TGME49_225005	2.72	2.9	3.15	1.87	0.83	0	1.44	4.65	0	5.16	7.49	0
TGME49_225010	12.5	13.64	16.31	8.99	9.1	8.52	8.09	8.79	9.5	9.8	10.06	9.36
TGME49_225020	0	0	2.78	0	0	0	4.97	0.72	0.53	0	0	7.12
TGME49_225028	4.36	4.63	3.9	5.51	4.89	6.56	4.99	6.35	6.19	5.31	9.25	7.05
TGME49_225032	0	0	0	0	0	0	0	5.15	0	0	0	0
TGME49_225050	24.84	26.05	33.78	29.69	26.67	32.75	32.62	26.07	38.42	49.27	44.26	46.63
TGME49_225060	51.24	49.36	45.28	58.43	62.36	69.33	58.69	55.15	59.82	49.68	54.75	71.95
TGME49_225070	0.13	0.41	0.15	0.36	0.36	0	0.8	0	0.46	0.72	0	0
TGME49_225080	489.58	456.4	412.11	557.34	714	534.31	417.51	544.54	459.14	461.5	460.14	445.48
TGME49_225090	0.96	0.56	0.98	0.98	0.96	0.69	1.56	0.49	1.46	0.53	0.26	1.12
TGME49_225098	38.57	28.99	21.63	26.69	43.65	29.42	28.34	26.73	20.41	23.38	29.49	31.65
TGME49_225102	10.81	8.37	11.71	14.44	1.97	15.32	0	1.15	4.44	0	0	0
TGME49_225105	48.44	43.65	41.91	46.71	45.35	47.85	43.56	40.45	45.5	45.2	54.36	56.38
TGME49_225108	8.82	8.52	8.37	6.21	6.4	6.88	8.03	8.02	6.23	6.01	4.78	7.66
TGME49_225120	520.07	537.44	628.92	423.37	464.29	407.05	451.18	468.9	387.56	526.1	576.33	468.89
TGME49_225125	6.73	5.99	8.74	4.81	4.38	4.97	6.37	7.31	5.26	10.89	6.89	9.32
TGME49_225130	0.45	0.45	0.65	0.47	0.26	0.37	1.23	1.17	1.52	1.27	2.3	0.81
TGME49_225140	7.93	7.4	6.69	11.61	12.24	7.47	11.21	12.41	14.7	23.69	22.85	15.77
TGME49_225150	55.82	63.86	66.48	64.38	63.58	58.99	96.52	86.39	85.13	83.45	71.29	69.23
TGME49_225160	151.05	135.06	125.84	186.79	198.67	198.26	146.6	170.66	139.38	143.71	143.72	139.23
TGME49_225170	108.9	114.27	127.53	100.78	106.56	86.62	107.91	110.91	76.56	76.93	117.21	102.17
TGME49_225190	1.99	0.43	0.41	0.57	0.5	0.51	0	0.41	0	1.7	0	0
TGME49_225200	30.88	30.22	44.86	37.77	28.88	38.17	48.81	35.13	46.26	46.41	35.31	37.67
TGME49_225220	50.2	55.64	61.92	49.65	41.25	45.3	58.42	44.81	56.38	65.99	69.13	58.86
TGME49_225230	18.98	13.92	17.49	20.62	15.69	19.32	22.75	14.46	20.29	6.75	15.19	12.4
TGME49_225240	17.59	17.89	21.51	26.29	23.46	23.28	26.23	23.19	30.88	33.38	35.11	25.71
TGME49_225250	4.41	4.69	4.78	5.84	6.41	5.48	10.02	9	8.26	10.38	12.51	4.4
TGME49_225260	13.14	16.34	20.51	13.52	9.74	11.84	14.51	13.33	15.2	17.69	11.67	15.91
TGME49_225270	1.93	1.25	2.5	1.19	0.75	1.08	1.51	2.35	2.2	1.41	1.36	0.4
TGME49_225280	13.93	15.51	13.9	14.87	14.63	16.32	14.97	16.55	14.61	11.44	16.14	14.4
TGME49_225290	3.6	3.76	4.09	2.87	2.57	2.81	5.64	3.44	5.28	4.87	7.75	6.82
TGME49_225300	13.32	12.18	12.37	13.08	11.72	9.28	22.03	18.17	17.24	16.12	22.48	15.39
TGME49_225310	1.76	3.1	2.72	3.39	4.19	2.2	4.5	6.04	4.24	6.41	3.56	6.27
TGME49_225320	8.53	10.75	12.79	8.42	6.9	6.9	12.88	12.83	15.27	13.35	14.92	12.35
TGME49_225330	9.4	8.69	7.89	11.05	10.81	9.93	20.56	15.75	15.75	14.23	10.3	15.51
TGME49_225340	10.83	8.94	10.72	7.34	5.19	8.25	12.52	9.52	8.79	10.13	13.39	7.13
TGME49_225350	1.5	0.73	1.92	3.14	4.08	4.05	1.65	2.87	3.53	7.69	0	4.34
TGME49_225360	14.27	17.48	19.57	15.96	14.08	16.59	17.59	17.16	17.3	18.16	15.12	17.14
TGME49_225370	28.1	27.18	33.04	40.16	32.41	46.95	40.81	32.9	30.72	33.8	30.89	21.95
TGME49_225380	1.25	0.68	1.64	1.69	2.29	1.5	1.88	0	4.64	4.83	1.09	2.71
TGME49_225400	17.72	17.31	15.23	20.01	22.25	18.81	21.73	21	20.69	17	26.36	28.81
TGME49_225410	11.11	11.9	8.85	9.01	6.07	7.49	12.59	12.75	15.55	13.62	11.59	14.27
TGME49_225413	9.66	10.05	11.1	16.35	17.27	16.69	21.25	22.6	21.63	24.27	34.36	25.55
TGME49_225420	3.71	7.53	5.13	6.63	4.77	5.89	6.93	8.47	10.07	14.53	28.67	10.07
TGME49_225430	2.47	2.62	3.12	1.12	2.41	1.49	3.53	3.55	1.94	2.44	7.95	3.11
TGME49_225440	0.62	0.61	0.73	0.79	0.59	0.43	0.73	0.76	0.74	1.42	1.8	1.13
[truncated: 6,285 more rows]
