# Supplementary material for: Myrislignan Induces Redox Imbalance and Activates Autophagy in Toxoplasma gondii
Source: Front Cell Infect Microbiol. 2021 Sep 3;11:730222. doi: 10.3389/fcimb.2021.730222 (PMC8447958; doi:10.3389/fcimb.2021.730222)
Supplement: Supplementary Data Sheet 2 — The specific binding proteins of T. gondii were captured by myrislignan as determined using SPR. [file DataSheet_2.zip]

Archive with 2 entries (1 files):
- Fig.2-raw data/GO.xls
- Fig.2-raw data/
