# Supplementary material for: Myrislignan Induces Redox Imbalance and Activates Autophagy in Toxoplasma gondii
Source: Front Cell Infect Microbiol. 2021 Sep 3;11:730222. doi: 10.3389/fcimb.2021.730222 (PMC8447958; doi:10.3389/fcimb.2021.730222)
Supplement: Supplementary Data Sheet 2 — The specific binding proteins of T. gondii were captured by myrislignan as determined using SPR. [file DataSheet_2.zip › Fig.2-raw data/GO.xls]

## Sheet: Sheet1
GO_term	gene_protein	type
oxidation-reduction process	TGME49_309730	Protein names
oxidation-reduction process	TGME49_266760	Protein names
oxidation-reduction process	TGME49_313140	Protein names
oxidation-reduction process	BGI_novel_G000018	gene
oxidation-reduction process	TGME49_330000	gene
oxidation-reduction process	BGI_novel_G000012	gene
oxidation-reduction process	BGI_novel_G000064	gene
oxidation-reduction process	BGI_novel_G000011	gene
oxidation-reduction process	TGME49_203110	gene
oxidation-reduction process	BGI_novel_G000006	gene
oxidation-reduction process	BGI_novel_G000009	gene
oxidation-reduction process	TGME49_237130	gene
oxidation-reduction process	BGI_novel_G000014	gene
oxidation-reduction process	BGI_novel_G000008	gene
oxidation-reduction process	TGME49_237120	gene
oxidation-reduction process	TGME49_323400	gene
oxidation-reduction process	TGME49_246690	gene
oxidation-reduction process	BGI_novel_G000010	gene
oxidation-reduction process	BGI_novel_G000024	gene
oxidation-reduction process	TGME49_311780	gene
oxidation-reduction process	BGI_novel_G000076	gene
oxidation-reduction process	BGI_novel_G000043	gene
oxidation-reduction process	BGI_novel_G000091	gene
oxidation-reduction process	BGI_novel_G000072	gene
oxidation-reduction process	BGI_novel_G000073	gene
oxidation-reduction process	BGI_novel_G000044	gene
oxidation-reduction process	TGME49_255060	gene
