# Supplementary material for: Myrislignan Induces Redox Imbalance and Activates Autophagy in Toxoplasma gondii
Source: Front Cell Infect Microbiol. 2021 Sep 3;11:730222. doi: 10.3389/fcimb.2021.730222 (PMC8447958; doi:10.3389/fcimb.2021.730222)
Supplement: Supplementary file 3 [file DataSheet_3.zip]

Archive with 7 entries (6 files):
- Fig.3-raw data/ROS-16 h.xlt
- Fig.3-raw data/ROS-24 h.xlt
- Fig.3-raw data/ROS-8 h.xlt
- Fig.3-raw data/SOD-16 h.xlsx
- Fig.3-raw data/SOD-24 h.xlsx
- Fig.3-raw data/SOD-8 h.xlsx
- Fig.3-raw data/
