# Supplementary material for: Myrislignan Induces Redox Imbalance and Activates Autophagy in Toxoplasma gondii
Source: Front Cell Infect Microbiol. 2021 Sep 3;11:730222. doi: 10.3389/fcimb.2021.730222 (PMC8447958; doi:10.3389/fcimb.2021.730222)
Supplement: Supplementary file 3 [file DataSheet_3.zip › Fig.3-raw data/ROS-16 h.xlt]

## Sheet: ROS1204 (Modified)_1344
Plate information
Plate	Repeat	Barcode	Chamber temperature at start	Chamber temperature at end	Ambient temperature at start	Ambient temperature at end	Meas	ScanX	ScanY	Measinfo	Kinetics	Measurement date
1	1		37	36.7	37.2	37.1	Meas A	0	0	De=1st Ex=Top Em=Top	1	1/21/2020 19:53:02 PM
No background information available.
Results for Meas A - (RFU)
	1	2	3	4	5	6	7	8	9	10	11	12
A	13	33	29
B	3244	3245	3310	5304	5462	5128	5795	5872	5083
C
D
E
F
G
H
Basic assay information
Assay ID:				1345
Assay Started:				1/21/2020 19:53:02 PM
Assay Finished:				1/21/2020 19:55:30 PM
Assay Exported:				1/21/2020 19:56:13 PM
Assay Started By:				N/A
Protocol ID:				120200
Protocol Name:				ROS1204 [Modified]
Serial#:				23001433
Protocol information
Protocol:
Protocol name				ROS1204 [Modified]
Number of assay repeats				1
Start assay repeat each				N/A
Number of plate repeats				1
Start plate repeat each				N/A
Mode of measurement				By Rows bi-directional
Rotated plate				No
Soft move				No
Protocol notes
Plate type:
Name of the plate type				96 General
Number of rows				8
Number of columns				12
Number of the wells in the plate				96
Height of the plate				14.35 mm
Diameter of the well				6.5 mm
Volume of the well				300 祃
Coordinates of corners:
96 General
14.38 mm x------------------------------------------------------ x 113.38 mm
11.24 mm 11.24 mm
14.38 mm x------------------------------------------------------ x 113.38 mm
74.24 mm 74.24 mm
