# Supplementary material for: Myrislignan Induces Redox Imbalance and Activates Autophagy in Toxoplasma gondii
Source: Front Cell Infect Microbiol. 2021 Sep 3;11:730222. doi: 10.3389/fcimb.2021.730222 (PMC8447958; doi:10.3389/fcimb.2021.730222)
Supplement: Supplementary file 3 [file DataSheet_3.zip › Fig.3-raw data/SOD-8 h.xlsx]

## Sheet: PLA00002
程序:
	程序:			zh.biofilm *
	板型:			96 孔
	区域:			A1 - H12
	测量类型:			0	单个
	测量模式:			1	精度
	波长 (nm):			450
	所需温度 (°C):			37
	振动:			1	单次
	持续时间 (hh:mm:ss):			00:00:00
	速度:			0	低速
运行:
	仪器:			Multiskan GO 1.00.40
	序列号:			1510-01900
	开始时间:			15.01.2021 15:12:34
	停止时间:			15.01.2021 15:13:10
	开始温度:			37.1
	结束温度:			37.1
数据:	450 nm
	Control	32 μg/mL myrislignan	70 μg/mL myrislignan
	1	2	3	4	5	6	7	8	9	10	11	12
A	0.4234	0.546	0.5494	0.0534	0.0543	0.0557	0.0554	0.0566	0.055	0.0552	0.0548	0.0547
B	0.432	0.5459	0.5432	0.0542	0.0544	0.0549	0.0549	0.0549	0.0546	0.0546	0.0548	0.0547
C	0.4374	0.5347	0.5408	0.0532	0.0544	0.0544	0.0545	0.0553	0.0545	0.0547	0.0549	0.0545
D	0.0533	0.0532	0.0533	0.0545	0.0546	0.0553	0.0559	0.0548	0.0549	0.0544	0.0555	0.0542
E	0.0523	0.0534	0.0539	0.0546	0.0548	0.0557	0.0542	0.0565	0.0569	0.0552	0.0544	0.0567
F	0.0537	0.0542	0.0545	0.0573	0.0542	0.0547	0.0551	0.055	0.0545	0.0556	0.0547	0.0551
G	0.0539	0.0543	0.0548	0.0556	0.0549	0.054	0.0545	0.0551	0.0547	0.0548	0.054	0.0544
H	0.0549	0.0545	0.0545	0.0548	0.0559	0.0545	0.0542	0.055	0.0553	0.0546	0.0549	0.0555
Checksum	64111
