# Supplementary material for: Myrislignan Induces Redox Imbalance and Activates Autophagy in Toxoplasma gondii
Source: Front Cell Infect Microbiol. 2021 Sep 3;11:730222. doi: 10.3389/fcimb.2021.730222 (PMC8447958; doi:10.3389/fcimb.2021.730222)
Supplement: Supplementary file 4 [file DataSheet_4.zip]

Archive with 7 entries (6 files):
- Fig.4-raw data/A-Control-16 h_╗¡░σ 1.jpg
- Fig.4-raw data/B-Control-24 h_╗¡░σ 1.jpg
- Fig.4-raw data/C-32-myrislignan-16 h_╗¡░σ 1.jpg
- Fig.4-raw data/D-32-myrislignan-24 h_╗¡░σ 1.jpg
- Fig.4-raw data/E-70-myrislignan-16 h_╗¡░σ 1.jpg
- Fig.4-raw data/F-70-myrislignan-24 h_╗¡░σ 1.jpg
- Fig.4-raw data/
