# Supplementary material for: Myrislignan Induces Redox Imbalance and Activates Autophagy in Toxoplasma gondii
Source: Front Cell Infect Microbiol. 2021 Sep 3;11:730222. doi: 10.3389/fcimb.2021.730222 (PMC8447958; doi:10.3389/fcimb.2021.730222)
Supplement: Supplementary file 5 [file DataSheet_5.zip]

Archive with 16 entries (11 files):
- Fig.5-raw data/
- Fig.5-raw data/32 a╠g/
- Fig.5-raw data/32 a╠g/32-Myr_c1-2.jpg
- Fig.5-raw data/32 a╠g/32-Myr_c1.jpg
- Fig.5-raw data/32 a╠g/32-Myr_c2.jpg
- Fig.5-raw data/70 a╠g/
- Fig.5-raw data/70 a╠g/70-Myr_c1-2.jpg
- Fig.5-raw data/70 a╠g/70-Myr_c1.jpg
- Fig.5-raw data/70 a╠g/70-Myr_c2.jpg
- Fig.5-raw data/Control/
- Fig.5-raw data/Control/Control_c1-2.jpg
- Fig.5-raw data/Control/Control_c1.jpg
- Fig.5-raw data/Control/Control_c2.jpg
- Fig.5-raw data/WB╘¡╩╝═╝/
- Fig.5-raw data/WB╘¡╩╝═╝/LC3 2020.12.23_02.08.58-04_Chfb.tif
- Fig.5-raw data/WB╘¡╩╝═╝/Tubulin,  2020.12.23_01.29.45_Chfb.tif
