# Supplementary material for: Myrislignan Induces Redox Imbalance and Activates Autophagy in Toxoplasma gondii
Source: Front Cell Infect Microbiol. 2021 Sep 3;11:730222. doi: 10.3389/fcimb.2021.730222 (PMC8447958; doi:10.3389/fcimb.2021.730222)
Supplement: Supplementary file 6 [file DataSheet_6.zip]

Archive with 25 entries (21 files):
- Fig.6-raw data/
- Fig.6-raw data/2021-06-05_at_10-40-12pm-TOXOPLASMA-Myrislignan-1/
- Fig.6-raw data/2021-06-05_at_10-40-12pm-TOXOPLASMA-Myrislignan-1/2021-06-05_at_10-40-12pm-TOXOPLASMA-Myrislignan-0 a╠g-6.fcs
- Fig.6-raw data/2021-06-05_at_10-40-12pm-TOXOPLASMA-Myrislignan-1/2021-06-05_at_10-40-12pm-TOXOPLASMA-Myrislignan-32 a╠g-5.fcs
- Fig.6-raw data/2021-06-05_at_10-40-12pm-TOXOPLASMA-Myrislignan-1/2021-06-05_at_10-40-12pm-TOXOPLASMA-Myrislignan-50 a╠g-4.fcs
- Fig.6-raw data/2021-06-05_at_10-40-12pm-TOXOPLASMA-Myrislignan-1/2021-06-05_at_10-40-12pm-TOXOPLASMA-Myrislignan-70 a╠g-3.fcs
- Fig.6-raw data/2021-06-05_at_10-40-12pm-TOXOPLASMA-Myrislignan-1/2021-06-05_at_10-40-12pm-TOXOPLASMA-Myrislignan-7AAD-2.fcs
- Fig.6-raw data/2021-06-05_at_10-40-12pm-TOXOPLASMA-Myrislignan-1/2021-06-05_at_10-40-12pm-TOXOPLASMA-Myrislignan-Annexin V-1.fcs
- Fig.6-raw data/2021-06-05_at_10-40-12pm-TOXOPLASMA-Myrislignan-1.pdf
- Fig.6-raw data/2021-06-05_at_11-13-45pm-TOXOPLASMA--Myrislignan-2/
- Fig.6-raw data/2021-06-05_at_11-13-45pm-TOXOPLASMA--Myrislignan-2/2021-06-05_at_11-13-45pm-TOXOPLASMA--Myrislignan-0 a╠g-6.fcs
- Fig.6-raw data/2021-06-05_at_11-13-45pm-TOXOPLASMA--Myrislignan-2/2021-06-05_at_11-13-45pm-TOXOPLASMA--Myrislignan-32 a╠g-5.fcs
- Fig.6-raw data/2021-06-05_at_11-13-45pm-TOXOPLASMA--Myrislignan-2/2021-06-05_at_11-13-45pm-TOXOPLASMA--Myrislignan-50 a╠g-4.fcs
- Fig.6-raw data/2021-06-05_at_11-13-45pm-TOXOPLASMA--Myrislignan-2/2021-06-05_at_11-13-45pm-TOXOPLASMA--Myrislignan-70 a╠g-3.fcs
- Fig.6-raw data/2021-06-05_at_11-13-45pm-TOXOPLASMA--Myrislignan-2/2021-06-05_at_11-13-45pm-TOXOPLASMA--Myrislignan-7AAD-2.fcs
- Fig.6-raw data/2021-06-05_at_11-13-45pm-TOXOPLASMA--Myrislignan-2/2021-06-05_at_11-13-45pm-TOXOPLASMA--Myrislignan-Annexin V-1.fcs
- Fig.6-raw data/2021-06-05_at_11-13-45pm-TOXOPLASMA--Myrislignan-2.pdf
- Fig.6-raw data/2021-06-05_at_11-21-55pm-TOXOPLASMA-Myrislignan-3/
- Fig.6-raw data/2021-06-05_at_11-21-55pm-TOXOPLASMA-Myrislignan-3/2021-06-05_at_11-21-55pm-TOXOPLASMA-Myrislignan-0 a╠g-6.fcs
- Fig.6-raw data/2021-06-05_at_11-21-55pm-TOXOPLASMA-Myrislignan-3/2021-06-05_at_11-21-55pm-TOXOPLASMA-Myrislignan-32 a╠g-5.fcs
- Fig.6-raw data/2021-06-05_at_11-21-55pm-TOXOPLASMA-Myrislignan-3/2021-06-05_at_11-21-55pm-TOXOPLASMA-Myrislignan-50 a╠g-4.fcs
- Fig.6-raw data/2021-06-05_at_11-21-55pm-TOXOPLASMA-Myrislignan-3/2021-06-05_at_11-21-55pm-TOXOPLASMA-Myrislignan-70 a╠g-3.fcs
- Fig.6-raw data/2021-06-05_at_11-21-55pm-TOXOPLASMA-Myrislignan-3/2021-06-05_at_11-21-55pm-TOXOPLASMA-Myrislignan-7AAD-2.fcs
- Fig.6-raw data/2021-06-05_at_11-21-55pm-TOXOPLASMA-Myrislignan-3/2021-06-05_at_11-21-55pm-TOXOPLASMA-Myrislignan-Annexin V-1.fcs
- Fig.6-raw data/2021-06-05_at_11-21-55pm-TOXOPLASMA-Myrislignan-3.pdf
